# Supplementary material for: Trade-off between sex and growth in diatoms: Molecular mechanisms and demographic implications
Source: Sci Adv. 2022 Jan 19;8(3):eabj9466. doi: 10.1126/sciadv.abj9466 (PMC8769554; doi:10.1126/sciadv.abj9466)
Supplement: Supplementary file 2 — Data files S1 to S5 [file sciadv.abj9466_data_files_s1_to_s5.zip]

Archive with 5 entries (5 files):
- sciadv.abj9466_data_file_s1.xlsx
- sciadv.abj9466_data_file_s2.xlsx
- sciadv.abj9466_data_file_s3.xlsx
- sciadv.abj9466_data_file_s4.xlsx
- sciadv.abj9466_data_file_s5.xlsx
