# Supplementary material for: Trade-off between sex and growth in diatoms: Molecular mechanisms and demographic implications
Source: Sci Adv. 2022 Jan 19;8(3):eabj9466. doi: 10.1126/sciadv.abj9466 (PMC8769554; doi:10.1126/sciadv.abj9466)
Supplement: Supplementary file 2 — Data files S1 to S5 [file sciadv.abj9466_data_files_s1_to_s5.zip › sciadv.abj9466_data_file_s1.xlsx]

## Sheet: ALL GENES
Data file S1_Differential expression analyses
	RPKM						LOG2FOLD CHANGE
Gene ID	CROSS-T1	CROSS-T2	CROSS-T3	MT+	MT-		T1vsMT+	T1vsMT-	T2vsMT+	T2vsMT-	T3vsMT+	T3vsMT-	Annotation
PSNMU-V1.4_AUG-EV-PASAV3_0000010.1	13.0899	18.3272	10.417	29.1681	29.866		-1.37078	-1.24029	-1.06004	-0.929551	-1.92428	-1.79379	SP=Q0J6P7::Probable adenylate kinase 5 chloroplastic; UR=UniRef90_B7G5D7::Predicted protein; CDD=PLN02842]---[pfam09353::PLN02842 PLN02842 nucleotide kinase.]---[pfam09353 DUF1995 Domain of unknown function (DUF1995). This family of proteins are functionally uncharacterized.
PSNMU-V1.4_AUG-EV-PASAV3_0000020.1	8.44141	23.1052	17.9721	7.1894	8.16802		0	0	1.29427	1.27624	0.874312	0.856285	SP=Q5R4H6::Nardilysin; UR=UniRef90_B7G5D9::Predicted protein; CDD=COG1025]---[COG1025]---[PRK15101]---[pfam00675]---[TIGR02110]---[COG0612]---[pfam05193::COG1025 Ptr Secreted/periplasmic Zn-dependent peptidases insulinase-like Posttranslational modification protein turnover chaperones .]---[PRK15101 PRK15101 protease3 Provisional.]---[pfam00675 Peptidase_M16 Insulinase (Peptidase family M16). ]--…
PSNMU-V1.4_AUG-EV-PASAV3_0000030.1	122.773	123.748	98.2494	21.3964	48.0449		2.30395	1.31786	2.14348	1.15737	1.75792	0.771817	SP=-::-; UR=-::-; CDD=-::-
PSNMU-V1.4_AUG-EV-PASAV3_0000040.1	5.02863	8.01225	9.58647	17.3168	17.3577		-1.99553	-1.84292	-1.50193	-1.34934	-1.28544	-1.13284	SP=Q46888::Uncharacterized oxidoreductase YgbJ; UR=UniRef90_K0TLE6::Uncharacterized protein; CDD=COG2084]---[PLN02858]---[PLN02858]---[TIGR01505]---[pfam03446]---[PRK11559]---[TIGR01692]---[PRK15461]---[PRK15059]---[pfam14833]---[PRK09599]---[PRK12490]---[COG1023]---[TIGR00872::COG2084 MmsB 3-hydroxyisobutyrate dehydrogenase and related beta-hydroxyacid dehydrogenases Lipid metabolism .]---[PLN02…
PSNMU-V1.4_AUG-EV-PASAV3_0000050.1	375.319	194.773	429.728	1650.32	1377.1		-2.35068	-1.93523	-3.46858	-3.05313	-2.35931	-1.94386	SP=Q42395::Fucoxanthin-chlorophyll a-c binding protein chloroplastic; UR=UniRef90_K0SDI3::Uncharacterized protein (Fragment); CDD=PLN00120]---[pfam00504]---[pfam00504]---[PLN00089]---[PLN00100]---[PLN00099]---[PLN00187]---[PLN00101::PLN00120 PLN00120 fucoxanthin-chlorophyll a-c binding protein Provisional.]---[pfam00504 Chloroa_b-bind Chlorophyll A-B binding protein. ]---[PLN00089 PLN00089 fucoxa…
PSNMU-V1.4_AUG-EV-PASAV3_0000060.1	31.6283	59.5351	52.5375	23.5686	23.6852		0	0	0.944542	1.10705	0.71257	0.875075	SP=-::-; UR=-::-; CDD=-::-
PSNMU-V1.4_AUG-EV-PASAV3_0000070.1	16.591	109.858	41.1519	11.7708	11.4986		0	0	2.82685	3.03321	1.36054	1.5669	SP=-::-; UR=-::-; CDD=-::-
PSNMU-V1.4_AUG-EV-PASAV3_0000080.1	9.06967	5.71145	10.0865	7.09263	6.74999		0	0	-0.701953	-0.468677	0	0	SP=-::-; UR=UniRef90_B7G924::Predicted protein; CDD=-::-
PSNMU-V1.4_AUG-EV-PASAV3_0000090.1	51.6372	149.914	81.9278	14.1139	58.4409		1.65838	0	3.02336	1.15081	2.09211	0	SP=Q7TP52::Carboxymethylenebutenolidase homolog; UR=UniRef90_B5Y4A1::Predicted protein (Fragment); CDD=COG0412]---[pfam01738::COG0412 COG0412 Dienelactone hydrolase and related enzymes Secondary metabolites biosynthesis transport and catabolism .]---[pfam01738 DLH Dienelactone hydrolase family.
PSNMU-V1.4_AUG-EV-PASAV3_0000100.1	0.966539	10.2668	4.53489	2.05778	3.60688		-1.30538	-1.92098	1.92514	1.3093	0	0	SP=-::-; UR=UniRef90_B7G925::Predicted protein; CDD=cd07389]---[cd07389::cd07389 MPP_PhoD Bacillus subtilis PhoD and related proteins metallophosphatase domain. PhoD (also known as alkaline phosphatase D/APaseD in Bacillus subtilis) is a secreted phosphodiesterase encoded by phoD of the Pho regulon in Bacillus subtilis. PhoD homologs are found in prokaryotes eukaryotes and archaea. PhoD contains …
PSNMU-V1.4_AUG-EV-PASAV3_0000110.1	24.7122	43.4417	38.7279	22.3792	31.1384		0	0	0.571562	0	0	0	SP=Q8BZ00::Sodium/hydrogen exchanger 9; UR=UniRef90_B7S4E3::Sodium/hydrogen exchanger; CDD=TIGR00840]---[pfam00999]---[COG0025]---[TIGR00831]---[PRK05326]---[COG3263]---[COG0475]---[TIGR00932::TIGR00840 Endosomal/prevacuolar_sodium/hydrogen_exchanger sodium/hydrogen exchanger 3. The Monovalent Cation Proton Antiporter-1 (CPA1) Family (TC 2.A.36)The CPA1 family is a large family of proteins derive…
PSNMU-V1.4_AUG-EV-PASAV3_0000120.1	70.56	45.7246	83.164	90.9559	131.175		0	-0.95852	-1.37976	-1.75233	0	-0.921132	SP=Q5ZIF1::Adipocyte plasma membrane-associated protein; UR=UniRef90_U2TW92::Strictosidine synthase; CDD=COG3386]---[pfam03088::COG3386 COG3386 Gluconolactonase Carbohydrate transport and metabolism .]---[pfam03088 Str_synth Strictosidine synthase. Strictosidine synthase (E.C. 4.3.3.2) is a key enzyme in alkaloid biosynthesis. It catalyses the condensation of tryptamine with secologanin to form s…
PSNMU-V1.4_AUG-EV-PASAV3_0000130.1	34.8589	34.2062	39.9206	38.1197	43.8958		0	-0.384197	-0.542752	-0.578633	-0.373638	-0.409519	SP=Q83A83::Cystathionine beta-lyase; UR=UniRef90_B7G754::Cystathionine beta-lyase; CDD=COG0626]---[cd00614]---[pfam01053]---[PRK07811]---[PRK08064]---[PRK07582]---[PRK07671]---[PRK08249]---[PRK08574]---[TIGR01329]---[PRK06176]---[TIGR01328]---[PRK07503]---[TIGR02080]---[PRK08247]---[PRK06234]---[PRK08133]---[COG2873]---[TIGR01326]---[TIGR01325::COG0626 MetC Cystathionine beta-lyases/cystathionine…
PSNMU-V1.4_AUG-EV-PASAV3_0000140.1	2.71596	3.31884	4.53285	5.10279	5.79853		-1.12854	-1.15425	-1.00929	-1.03501	0	0	SP=Q7F8S5::Peroxiredoxin-2E-2 chloroplastic; UR=UniRef90_B8C6V9::Uncharacterized protein; CDD=cd03013]---[COG0678]---[pfam08534]---[cd02971]---[pfam00578]---[cd03018]---[COG0450]---[COG1225]---[cd03017::cd03013 PRX5_like Peroxiredoxin (PRX) family PRX5-like subfamily members are similar to the human protein PRX5 a homodimeric TRX peroxidase widely expressed in tissues and found cellularly in mito…
PSNMU-V1.4_AUG-EV-PASAV3_0000150.1	1.85528	9.93819	12.9366	2.38574	1.8527		-0.575007	0	1.67095	2.19779	1.99277	2.51958	SP=-::-; UR=-::-; CDD=-::-
PSNMU-V1.4_AUG-EV-PASAV3_0000160.1	28.2644	25.6318	32.0072	19.887	21.6595		0	0	0	0	0	0	SP=A4W577::Glyoxylate/hydroxypyruvate reductase B; UR=UniRef90_B7FTZ9::Predicted protein; CDD=cd05300]---[COG0111]---[cd12155]---[pfam02826]---[cd05198]---[cd12165]---[cd12172]---[cd12173]---[COG1052]---[cd12175]---[cd12159]---[cd05301]---[cd12180]---[cd12163]---[cd12178]---[cd12171]---[cd05299]---[cd12167]---[cd12169]---[cd12166::cd05300 2-Hacid_dh_1 Putative D-isomer specific 2-hydroxyacid dehy…
PSNMU-V1.4_AUG-EV-PASAV3_0000170.1	9.91193	9.3429	10.3065	10.8638	14.2747		0	-0.575098	-0.604804	-0.829718	-0.519724	-0.744636	SP=-::-; UR=-::-; CDD=-::-
PSNMU-V1.4_AUG-EV-PASAV3_0000180.1	25.2649	44.2709	62.4604	63.2944	35.4116		-1.53808	-0.533526	-0.904312	0	-0.460373	0.544191	SP=Q9GR88::Eukaryotic peptide chain release factor subunit 1; UR=UniRef90_B7FU01::Predicted protein; CDD=COG1503]---[TIGR03676]---[PRK04011]---[pfam03464]---[pfam03463]---[pfam03465]---[COG1537]---[TIGR00111::COG1503 eRF1 Peptide chain release factor 1 (eRF1) Translation ribosomal structure and biogenesis .]---[TIGR03676 Peptide_chain_release_factor_subunit_1 peptide chain release factor 1 archae…
PSNMU-V1.4_AUG-EV-PASAV3_0000190.1	16.021	8.00668	11.6706	20.3462	25.0639		0	-0.700903	-1.73444	-1.86885	-1.22851	-1.36292	SP=B9EYD3::Phospholipase A1-II 4; UR=UniRef90_B7FSS0::Predicted protein; CDD=cd00519]---[pfam01764]---[cd00741]---[PLN02571]---[PLN03037]---[PLN02310]---[PLN02408]---[PLN00413]---[PLN02802]---[PLN02753]---[PLN02454]---[PLN02761]---[PLN02719]---[PLN02162]---[PLN02324::cd00519 Lipase_3 Lipase (class 3). Lipases are esterases that can hydrolyze long-chain acyl-triglycerides into di- and monoglycerid…
PSNMU-V1.4_AUG-EV-PASAV3_0000190.2	16.6032	8.46323	11.787	20.824	26.8665		0	0	-1.68359	-1.89195	-1.24981	-1.45817	SP=-::-; UR=-::-; CDD=-::-
PSNMU-V1.4_AUG-EV-PASAV3_0000200.1	13.2724	22.5456	16.5761	9.04135	12.3974		0	0	0.9284	0.650255	0.435678	0	SP=P59831::Ribosomal large subunit pseudouridine synthase A; UR=UniRef90_B7FU02::Predicted protein (Fragment); CDD=COG0564]---[cd02869]---[TIGR00005]---[PRK10158]---[cd02563]---[PRK11112]---[cd02557]---[pfam00849]---[cd02558]---[PRK11180]---[TIGR01621]---[cd02550]---[PRK11025]---[PRK11025::COG0564 RluA Pseudouridylate synthases 23S RNA-specific Translation ribosomal structure and biogenesis .]---…
PSNMU-V1.4_AUG-EV-PASAV3_0000210.1	26.8609	37.668	27.1143	16.3014	29.6179		0.50493	0	0.820734	0	0	-0.39549	SP=-::-; UR=UniRef90_B7FR05::Predicted protein; CDD=-::-
PSNMU-V1.4_AUG-EV-PASAV3_0000220.1	108.569	130.885	131.169	88.21	102.421		0	0	0	0	0	0	SP=Q8T277::5'-AMP-activated protein kinase subunit gamma; UR=UniRef90_B7FUD1::Predicted protein; CDD=cd04641]---[cd02205]---[cd04623]---[cd04586]---[COG0517]---[cd04612]---[cd04612]---[cd04601]---[cd04600]---[cd04584]---[cd04585]---[cd04585]---[cd04642]---[cd04609]---[cd04611]---[PRK05567]---[cd04622]---[cd04624]---[cd04803]---[sd00033]---[cd04621]---[cd04613::cd04641 CBS_pair_28 The CBS domain n…
PSNMU-V1.4_AUG-EV-PASAV3_0000230.1	31.1841	19.2888	35.4251	29.7819	38.5419		0	0	-1.01356	-1.21498	0	-0.387187	SP=-::-; UR=UniRef90_B8BU71::Uncharacterized protein; CDD=COG2198::COG2198 ArcB FOG HPt domain Signal transduction mechanisms .
PSNMU-V1.4_AUG-EV-PASAV3_0000240.1	27.4152	11.304	16.013	49.1479	40.544		-1.05814	-0.616	-2.50872	-2.06657	-2.05483	-1.61269	SP=O04504::Pentatricopeptide repeat-containing protein At1g09820; UR=UniRef90_B7FUL8::Predicted protein; CDD=sd00004]---[sd00004]---[sd00004]---[sd00004]---[sd00004]---[sd00004]---[PLN03218]---[pfam13041::sd00004 PPR Pentatricopeptide repeat an RNA-binding module. The Pentatricopeptide repeat (PPR) is a 35-residue repeat motif that forms two anti-parallel alpha helices and binds single-stranded R…
PSNMU-V1.4_AUG-EV-PASAV3_0000250.1	2.64765	2.57152	2.42743	2.00027	2.34154		0	0	0	0	0	0	SP=-::-; UR=-::-; CDD=-::-
PSNMU-V1.4_AUG-EV-PASAV3_0000260.1	33.6838	11.2403	20.2265	32.2579	33.5892		0	0	-1.90733	-1.78504	-1.10832	-0.986035	SP=Q492B5::50S ribosomal protein L11; UR=UniRef90_B8BRS9::RM11 ribosomal protein 11 mitochondrial large ribosomal subunit; CDD=cd00349]---[smart00649]---[COG0080]---[TIGR01632]---[PRK00140]---[CHL00127]---[PRK01143]---[pfam00298]---[PTZ00321]---[PRK14539]---[pfam03946::cd00349 Ribosomal_L11 Ribosomal protein L11. Ribosomal protein L11 together with proteins L10 and L7/L12 and 23S rRNA form the L7…
PSNMU-V1.4_AUG-EV-PASAV3_0000270.1	25.4456	21.2416	26.6456	41.5999	31.4985		-0.923467	0	-1.35546	-0.800289	-1.06578	-0.510603	SP=-::-; UR=UniRef90_B7FUL6::Predicted protein; CDD=-::-
PSNMU-V1.4_AUG-EV-PASAV3_0000280.1	59.6763	31.9321	91.9027	60.2177	68.2298		0	0	-1.30377	-1.32257	0	0	SP=-::-; UR=UniRef90_B7FNX0::Predicted protein; CDD=-::-
PSNMU-V1.4_AUG-EV-PASAV3_0000290.1	6.80193	6.25631	6.7002	5.70494	7.95297		0	0	0	-0.561127	0	-0.516099	SP=Q5AMG5::5'-3' exoribonuclease 2; UR=UniRef90_D7G8V1::5'- 3' exoribonuclease putative; CDD=pfam03159]---[COG5049::pfam03159 XRN_N XRN 5'-3' exonuclease N-terminus. This family aligns residues towards the N-terminus of several proteins with multiple functions. The members of this family all appear to possess 5'-3' exonuclease activity EC 3.1.11.-. Thus the aligned region may be necessary for 5' …
PSNMU-V1.4_AUG-EV-PASAV3_0000300.1	43.513	37.6829	37.7639	30.5831	38.918		0	0	0	0	0	0	SP=-::-; UR=UniRef90_F2UAB3::Putative uncharacterized protein; CDD=cd00842::cd00842 MPP_ASMase acid sphingomyelinase and related proteins metallophosphatase domain. Acid sphingomyelinase (ASMase) is a ubiquitously expressed phosphodiesterase which hydrolyzes sphingomyelin in acid pH conditions to form ceramide a bioactive second messenger as part of the sphingomyelin signaling pathway. ASMase is …
PSNMU-V1.4_AUG-EV-PASAV3_0000310.1	9.67955	8.54378	11.0652	37.1407	19.5872		-2.15415	-1.0684	-2.51005	-1.42427	-2.18661	-1.10085	SP=-::-; UR=UniRef90_B8BYG1::Uncharacterized protein; CDD=-::-
PSNMU-V1.4_AUG-EV-PASAV3_0000320.1	11.2331	8.22972	30.432	27.002	5.51024		-1.48233	0.95096	-2.10216	0	0	2.17477	SP=-::-; UR=UniRef90_B7G935::Lipoprotein type 6; CDD=COG1340]---[TIGR02169]---[TIGR02169]---[COG1196]---[COG1196]---[COG1196]---[COG1196]---[TIGR02168]---[PRK03918]---[PRK03918]---[COG0419::COG1340 COG1340 Uncharacterized archaeal coiled-coil protein Function unknown .]---[TIGR02169 chromosome_segregation_protein_related_ptotein chromosome segregation protein SMC primarily archaeal type. SMC (str…
PSNMU-V1.4_AUG-EV-PASAV3_0000330.1	19.7014	21.3065	21.286	14.1528	17.6409		0	0	0	0	0	0	SP=-::-; UR=-::-; CDD=-::-
PSNMU-V1.4_AUG-EV-PASAV3_0000340.1	0.308623	1.3147	1.29944	1.27076	2.15214		-2.24494	-2.82528	0	-0.923363	0	-0.994096	SP=-::-; UR=UniRef90_K0RA47::Uncharacterized protein; CDD=cd06661]---[pfam06094::cd06661 GGCT_like GGCT-like domains also called AIG2-like family. Gamma-glutamyl cyclotransferase (GGCT) catalyzes the formation of pyroglutamic acid (5-oxoproline) from dipeptides containing gamma-glutamyl and is a dimeric protein. In Homo sapiens the protein is encoded by the gene C7orf24 and the enzyme participate…
PSNMU-V1.4_AUG-EV-PASAV3_0000350.1	3.00248	8.34064	6.69061	3.71443	2.37702		0	0	0.772995	1.58118	0	1.21068	SP=-::-; UR=UniRef90_K0SK78::Uncharacterized protein; CDD=pfam13679::pfam13679 Methyltransf_32 Methyltransferase domain. This family appears to be a methyltransferase domain.
PSNMU-V1.4_AUG-EV-PASAV3_0000360.1	7.27623	5.91567	6.43727	6.49185	6.61183		0	0	-0.524531	0	0	0	SP=-::-; UR=UniRef90_A4RVI3::Uncharacterized protein; CDD=-::-
PSNMU-V1.4_AUG-EV-PASAV3_0000370.1	31.1449	57.0418	65.8279	14.7591	18.2587		0.861046	0.720043	1.55938	1.41837	1.70935	1.56834	SP=-::-; UR=UniRef90_B7FVH0::Predicted protein; CDD=-::-
PSNMU-V1.4_AUG-EV-PASAV3_0000370.2	35.5183	44.5048	66.1898	17.8866	20.7969		0.772464	0.725479	0.924514	0.877529	1.44003	1.39305	SP=-::-; UR=UniRef90_B7FVJ4::Predicted protein; CDD=-::-
PSNMU-V1.4_AUG-EV-PASAV3_0000380.1	15.0381	19.2543	16.1623	11.2648	13.5229		0	0	0.383856	0	0	0	SP=Q70EK9::Ubiquitin carboxyl-terminal hydrolase 51; UR=UniRef90_B7FVH4::Ubiquitinyl hydrolase 1; CDD=cd02660]---[pfam00443]---[cd02674]---[cd02257]---[cd02661]---[cd02661]---[cd02667]---[cd02663]---[cd02659]---[cd02668]---[COG5560]---[COG5560]---[COG5560]---[COG5533]---[cd02662]---[cd02658]---[cd02671]---[cd02664]---[cd02657]---[pfam13423]---[COG5077::cd02660 Peptidase_C19D A subfamily of Peptid…
PSNMU-V1.4_AUG-EV-PASAV3_0000390.1	18.7332	7.80228	19.9317	28.8318	20.017		-0.840289	0	-2.27113	-1.56863	-0.969155	0	SP=-::-; UR=-::-; CDD=-::-
PSNMU-V1.4_AUG-EV-PASAV3_0000400.1	29.1339	33.4547	36.4584	15.445	14.4416		0.69726	0.962141	0.726019	0.990909	0.798765	1.06365	SP=-::-; UR=UniRef90_B5YMA6::Predicted protein; CDD=-::-
PSNMU-V1.4_AUG-EV-PASAV3_0000410.1	2.5943	3.30424	4.02162	2.53439	2.13856		0	0	0	0	0	0	SP=-::-; UR=UniRef90_B7FVH2::Predicted protein; CDD=-::-
PSNMU-V1.4_AUG-EV-PASAV3_0000420.1	1.54813	7.20768	3.21274	1.6972	0.350276		0	2.0745	1.68479	4.11254	0	2.91022	SP=-::-; UR=UniRef90_B7FVH3::Predicted protein; CDD=-::-
PSNMU-V1.4_AUG-EV-PASAV3_0000430.1	45.4966	34.0621	48.5677	40.6339	31.9174		0	0.45489	-0.643297	0	0	0	SP=Q55DE7::Ataxin-2 homolog; UR=UniRef90_B7FW14::Predicted protein; CDD=COG5180]---[pfam06741]---[pfam14438::COG5180 PBP1 Protein interacting with poly(A)-binding protein RNA processing and modification .]---[pfam06741 LsmAD LsmAD domain. This domain is found associated with Lsm domain.]---[pfam14438 SM-ATX Ataxin 2 SM domain. This SM domain is found in Ataxin-2.
PSNMU-V1.4_AUG-EV-PASAV3_0000440.1	7.49123	34.4809	19.7358	9.75872	8.54719		-0.596659	0	1.42774	1.78513	0.574212	0.931598	SP=-::-; UR=UniRef90_K0T6R8::Uncharacterized protein; CDD=pfam13414::pfam13414 TPR_11 TPR repeat.
PSNMU-V1.4_AUG-EV-PASAV3_0000450.1	42.1659	51.962	41.3458	32.1191	42.9988		0	0	0	0	0	-0.328865	SP=Q9STK6::Probable serine/threonine-protein kinase WNK3; UR=UniRef90_B7FW40::Predicted protein (Fragment); CDD=cd13983]---[cd14033]---[cd14030]---[cd14031]---[cd14032]---[smart00220]---[cd06606]---[pfam00069]---[cd13999]---[cd05122]---[cd00180]---[cd08215]---[cd13984]---[cd06614]---[cd06627]---[cd05117]---[cd06623]---[cd06632]---[cd06626]---[cd14014::cd13983 STKc_WNK Catalytic domain of the Seri…
PSNMU-V1.4_AUG-EV-PASAV3_0000460.1	4.81304	3.8304	4.37162	6.43162	6.53653		-0.63375	-0.489274	-1.13205	-0.987559	-0.992746	-0.848258	SP=-::-; UR=UniRef90_B7FW41::Predicted protein; CDD=pfam02466]---[PTZ00236::pfam02466 Tim17 Tim17/Tim22/Tim23/Pmp24 family. The pre-protein translocase of the mitochondrial outer membrane (Tom) allows the import of pre-proteins from the cytoplasm. Tom forms a complex with a number of proteins including Tim17. Tim17 and Tim23 are thought to form the translocation channel of the inner membrane. Thi…
PSNMU-V1.4_AUG-EV-PASAV3_0000470.1	29.231	39.8493	30.9236	14.403	11.5787		0.810473	1.29217	1.0803	1.56204	0.66081	1.14254	SP=-::-; UR=UniRef90_B7FW16::Predicted protein; CDD=-::-
PSNMU-V1.4_AUG-EV-PASAV3_0000480.1	1.21156	2.78559	3.37437	14.3378	1.19991		-3.77072	0	-2.7516	0.977354	-2.51797	1.21091	SP=-::-; UR=UniRef90_B7FW20::Predicted protein; CDD=-::-
PSNMU-V1.4_AUG-EV-PASAV3_0000490.1	16.0349	5.99337	15.0355	8.74465	9.68183		0.657525	0.665707	-0.931857	-0.923665	0	0	SP=Q8T1C6:: Skp1-protein -hydroxyproline N-acetylglucosaminyltransferase; UR=UniRef90_B7FW07::Predicted protein; CDD=pfam11397::pfam11397 GlcNAc Glycosyltransferase (GlcNAc). GlcNAc is an enzyme that carries out the first glycosylation step of hydroxylated Skp1 a ubiquitous eukaryotic protein in the cytoplasm.
PSNMU-V1.4_AUG-EV-PASAV3_0000500.1	36.1193	14.055	36.4336	11.9128	33.6232		1.38205	0	0	-1.48022	1.17792	0	SP=-::-; UR=UniRef90_B7G2V8::Predicted protein; CDD=-::-
PSNMU-V1.4_AUG-EV-PASAV3_0000510.1	10.6448	19.777	13.4418	12.6921	16.799		-0.470954	-0.709411	0	0	0	-0.596157	SP=Q8T1C6:: Skp1-protein -hydroxyproline N-acetylglucosaminyltransferase; UR=UniRef90_B7FW07::Predicted protein; CDD=pfam11397::pfam11397 GlcNAc Glycosyltransferase (GlcNAc). GlcNAc is an enzyme that carries out the first glycosylation step of hydroxylated Skp1 a ubiquitous eukaryotic protein in the cytoplasm.
PSNMU-V1.4_AUG-EV-PASAV3_0000520.1	8.41981	3.52043	4.92422	2.25027	1.26415		1.69112	2.69361	0	1.26358	0.695422	1.69818	SP=-::-; UR=-::-; CDD=-::-
PSNMU-V1.4_AUG-EV-PASAV3_0000530.1	14.4281	17.573	15.2442	16.6409	19.295		-0.421682	-0.465816	0	-0.353178	-0.567439	-0.611574	SP=-::-; UR=UniRef90_K0SWN0::Uncharacterized protein; CDD=-::-
PSNMU-V1.4_AUG-EV-PASAV3_0000540.1	0.644614	11.9754	6.87059	0.367037	0.142831		0	2.06445	4.60623	6.09196	3.75063	5.23511	SP=Q6NY89::Large subunit GTPase 1 homolog; UR=UniRef90_A0A024TX60::Uncharacterized protein; CDD=cd01857]---[cd01857]---[COG1161]---[COG1161]---[TIGR03596]---[cd04178]---[pfam01926]---[cd01859]---[cd01859]---[cd01856]---[cd01858]---[cd01849]---[cd01849::cd01857 HSR1_MMR1 A circularly permuted subfamily of the Ras GTPases. Human HSR1 is localized to the human MHC class I region and is highly homolo…
PSNMU-V1.4_AUG-EV-PASAV3_0000550.1	61.3146	55.3921	86.6264	86.3535	70.8516		-0.711882	0	-1.02892	-0.583887	0	0	SP=Q9H3U1::Protein unc-45 homolog A; UR=UniRef90_B7FW35::Predicted protein; CDD=-::-
PSNMU-V1.4_AUG-EV-PASAV3_0000560.1	14.6842	12.669	14.7633	11.9578	13.993		0	0	0	0	0	0	SP=Q1LZH9::N-acetylglucosamine-6-sulfatase; UR=UniRef90_I1G5R4::Uncharacterized protein; CDD=pfam00884]---[COG3119]---[PRK13759]---[TIGR03417::pfam00884 Sulfatase Sulfatase. ]---[COG3119 AslA Arylsulfatase A and related enzymes Inorganic ion transport and metabolism .]---[PRK13759 PRK13759 arylsulfatase Provisional.]---[TIGR03417 chol_sulfatase choline-sulfatase.
PSNMU-V1.4_AUG-EV-PASAV3_0000580.1	30.2178	37.3507	34.3945	21.8921	12.1005		0	1.25305	0	1.38663	0	1.21809	SP=-::-; UR=UniRef90_B8BRT4::Uncharacterized protein; CDD=-::-
PSNMU-V1.4_AUG-EV-PASAV3_0000590.1	8.49902	33.2667	26.897	2.43183	1.08754		1.57282	2.90866	3.369	4.70601	3.00856	4.34531	SP=Q8EFT7::4-hydroxy-tetrahydrodipicolinate synthase; UR=UniRef90_B8BRW6::Dihydrodipicolinate synthase; CDD=PRK03170]---[cd00950]---[PLN02417]---[cd00408]---[COG0329]---[TIGR00674]---[pfam00701]---[TIGR02313]---[cd00954]---[PRK04147]---[TIGR00683]---[cd00951]---[PRK03620]---[cd00953]---[TIGR03249]---[cd00952]---[cd00945::PRK03170 PRK03170 dihydrodipicolinate synthase Provisional.]---[cd00950 DHDP…
PSNMU-V1.4_AUG-EV-PASAV3_0000600.1	2.5161	4.84278	3.94588	1.93786	0.859208		0	1.51377	0.929719	2.28677	0	1.93403	SP=-::-; UR=-::-; CDD=-::-
PSNMU-V1.4_AUG-EV-PASAV3_0000610.1	53.1782	41.3818	105.557	278.175	37.27		-2.59961	0	-3.1356	0	-1.82353	1.23724	SP=F4HVA6::Transcription initiation factor TFIID subunit 6b; UR=UniRef90_B7FVA0::Predicted protein; CDD=cd08050]---[COG5095]---[PTZ00157]---[pfam00935]---[COG1631]---[pfam07571]---[PRK05767::cd08050 TAF6 TATA Binding Protein (TBP) Associated Factor 6 (TAF6) is one of several TAFs that bind TBP and is involved in forming Transcription Factor IID (TFIID) complex. The TATA Binding Protein (TBP) Asso…
PSNMU-V1.4_AUG-EV-PASAV3_0000620.1	3.86595	19.5324	12.7396	1.95535	1.10814		0.764391	1.76071	2.92651	3.92322	2.25301	3.24964	SP=Q2YDC9::Programmed cell death protein 2; UR=UniRef90_B7GB03::Predicted protein; CDD=pfam04194::pfam04194 PDCD2_C Programmed cell death protein 2 C-terminal putative domain.
PSNMU-V1.4_AUG-EV-PASAV3_0000630.1	17.7297	34.6107	20.2283	20.9458	32.3445		0	-0.898676	0	0	0	-0.93818	SP=-::-; UR=UniRef90_B7FP58::Predicted protein; CDD=-::-
PSNMU-V1.4_AUG-EV-PASAV3_0000640.1	5.13318	5.32475	6.0913	14.9025	12.8521		-1.75194	-1.37883	-1.8697	-1.49658	-1.72776	-1.35464	SP=-::-; UR=-::-; CDD=-::-
PSNMU-V1.4_AUG-EV-PASAV3_0000650.1	25.2403	19.2492	27.729	36.8218	34.1529		-0.765469	0	-1.32678	-1.0574	-0.838498	0	SP=-::-; UR=-::-; CDD=-::-
PSNMU-V1.4_AUG-EV-PASAV3_0000660.1	14.2372	25.6999	19.8923	21.4567	16.0625		-0.807746	0	0	0.453345	-0.551104	0	SP=P36413::Dihydrolipoyllysine-residue acetyltransferase component of pyruvate dehydrogenase complex mitochondrial; UR=UniRef90_B7FP61::Dihydrolipoamide acetyltransferase; CDD=TIGR01349]---[PLN02744]---[PRK11856]---[COG0508]---[pfam00198]---[PRK11855]---[PRK11855]---[PLN02528]---[PRK11892]---[TIGR01347]---[PRK05704]---[cd06849]---[PRK11854]---[PRK14843]---[TIGR01348]---[TIGR02927]---[PRK11857]---…
PSNMU-V1.4_AUG-EV-PASAV3_0000670.1	10.3745	15.3236	14.5678	15.0093	13.6245		-0.748068	-0.440642	-0.358832	0	-0.481174	0	SP=-::-; UR=UniRef90_B7FVE0::Predicted protein; CDD=COG3211]---[pfam06218::COG3211 PhoX Predicted phosphatase General function prediction only .]---[pfam06218 NPR2 Nitrogen permease regulator 2. This family of regulators are involved in post-translational control of nitrogen permease.
PSNMU-V1.4_AUG-EV-PASAV3_0000680.1	8.49979	8.50391	10.9502	1.84661	2.96462		1.98765	1.4713	1.81302	1.29662	2.12358	1.60719	SP=Q9M2D2::UPF0187 protein At3g61320 chloroplastic; UR=UniRef90_K0T2D8::Uncharacterized protein (Fragment); CDD=pfam01062]---[COG3781::pfam01062 Bestrophin Bestrophin RFP-TM chloride channel. Bestrophin is a 68-kDa basolateral plasma membrane protein expressed in retinal pigment epithelial cells (RPE). It is encoded by the VMD2 gene which is mutated in Best macular dystrophy a disease characteriz…
PSNMU-V1.4_AUG-EV-PASAV3_0000690.1	61.0139	57.874	62.2218	40.1995	44.6327		0.384544	0.401915	0	0	0	0	SP=O97508::Thioredoxin; UR=UniRef90_B7FP57::Thioredoxin o; CDD=cd02947]---[pfam00085]---[TIGR01068]---[PTZ00051]---[cd02984]---[cd02961]---[PTZ00102]---[COG0526]---[cd01659]---[cd02998]---[TIGR01126]---[cd02995]---[cd02996]---[PRK09381]---[TIGR01130]---[cd03004]---[cd02962]---[cd03005]---[COG3118]---[pfam13098::cd02947 TRX_family TRX family composed of two groups Group I which includes proteins t…
PSNMU-V1.4_AUG-EV-PASAV3_0000700.1	63.3084	49.2666	54.4442	18.5745	23.2077		1.54998	1.39689	1.0179	0.864804	1.1104	0.957305	SP=Q8WYR4::Radial spoke head 1 homolog; UR=UniRef90_B7G9R7::Predicted protein; CDD=PLN03185]---[PLN03185]---[PLN03185]---[PLN03185]---[PLN03185]---[COG1196]---[COG1196]---[COG1196]---[COG1196]---[TIGR02168]---[TIGR02168]---[TIGR02168]---[TIGR02168]---[TIGR02168]---[TIGR04523]---[TIGR04523]---[COG4642]---[COG4642]---[COG4642]---[COG4642]---[COG0419]---[COG0419]---[COG0419]---[COG0419]---[pfam02463…
PSNMU-V1.4_AUG-EV-PASAV3_0000710.1	371.859	730.502	582.901	473.674	593.654		-0.570277	-0.735035	0	0	0	0	SP=P26182::Actin; UR=UniRef90_B7G878::Actin/actin like protein; CDD=PTZ00281]---[PTZ00004]---[smart00268]---[pfam00022]---[PTZ00452]---[PTZ00466]---[COG5277]---[PTZ00280]---[cd00012::PTZ00281 PTZ00281 actin Provisional.]---[PTZ00004 PTZ00004 actin-2 Provisional.]---[smart00268 ACTIN Actin. ACTIN subfamily of ACTIN/mreB/sugarkinase/Hsp70 superfamily.]---[pfam00022 Actin Actin. ]---[PTZ00452 PTZ004…
PSNMU-V1.4_AUG-EV-PASAV3_0000720.1	2.94666	3.52805	4.9509	3.02248	3.90374		0	-0.456714	0	0	0	0	SP=Q39709::Fucoxanthin-chlorophyll a-c binding protein chloroplastic; UR=UniRef90_K0RW58::Uncharacterized protein; CDD=pfam00504]---[pfam00504]---[PLN00089]---[PLN00100]---[PLN00120]---[PLN00187]---[PLN00098]---[PLN00025]---[PLN00048]---[PLN00101]---[PLN00170]---[PLN00097]---[PLN00171::pfam00504 Chloroa_b-bind Chlorophyll A-B binding protein. ]---[PLN00089 PLN00089 fucoxanthin-chlorophyll a/c bin…
PSNMU-V1.4_AUG-EV-PASAV3_0000730.1	34.1845	37.0984	45.4284	23.3985	24.4488		0	0.434466	0	0.38122	0.516677	0.622999	SP=-::-; UR=UniRef90_B7G5M6::Predicted protein; CDD=PHA03307]---[PHA03307]---[PHA03307]---[PHA03307]---[PHA03247]---[PRK14086]---[PHA03378::PHA03307 PHA03307 transcriptional regulator ICP4 Provisional.]---[PHA03247 PHA03247 large tegument protein UL36 Provisional.]---[PRK14086 dnaA chromosomal replication initiation protein Provisional.]---[PHA03378 PHA03378 EBNA-3B Provisional.
PSNMU-V1.4_AUG-EV-PASAV3_0000740.1	53.9462	59.1078	76.2891	33.1153	39.8422		0.485335	0.388267	0.446191	0	0.761302	0.664234	SP=P36863::GTP-binding protein yptV4; UR=UniRef90_B8C8T6::Uncharacterized protein (Fragment); CDD=PLN03108]---[cd01866]---[smart00175]---[cd00154]---[cd01868]---[pfam00071]---[cd04122]---[cd04113]---[cd01867]---[cd04111]---[cd01869]---[cd01860]---[PLN03110]---[cd01863]---[cd01864]---[cd01861]---[cd04114]---[cd04112]---[cd01862]---[cd04123::PLN03108 PLN03108 Rab family protein Provisional.]---[cd0…
PSNMU-V1.4_AUG-EV-PASAV3_0000750.1	129.074	167.236	173.103	122.427	98.869		0	0	0	0.533363	0	0.529424	SP=Q8TCT9::Minor histocompatibility antigen H13; UR=UniRef90_B8CDZ9::Uncharacterized protein (Fragment); CDD=pfam04258]---[smart00730]---[COG3389]---[pfam06550::pfam04258 Peptidase_A22B Signal peptide peptidase. The members of this family are membrane proteins. In some proteins this region is found associated with pfam02225. This family corresponds with Merops subfamily A22B the type example of w…
PSNMU-V1.4_AUG-EV-PASAV3_0000750.2	31.4554	26.9088	26.89	24.6622	20.7885		0	0.54914	0	0	0	0	SP=-::-; UR=UniRef90_B8LDM5::Predicted protein; CDD=pfam04258::pfam04258 Peptidase_A22B Signal peptide peptidase. The members of this family are membrane proteins. In some proteins this region is found associated with pfam02225. This family corresponds with Merops subfamily A22B the type example of which is signal peptide peptidase. There is a sequence-similarity relationship with pfam01080.
PSNMU-V1.4_AUG-EV-PASAV3_0000760.1	37.7835	89.2888	95.1914	50.9079	38.5718		-0.646635	0	0.419125	0.979027	0.458337	1.01824	SP=B9FJ61::Signal peptide peptidase 2; UR=UniRef90_B8CDZ9::Uncharacterized protein (Fragment); CDD=pfam04258]---[smart00730]---[COG3389]---[pfam06550::pfam04258 Peptidase_A22B Signal peptide peptidase. The members of this family are membrane proteins. In some proteins this region is found associated with pfam02225. This family corresponds with Merops subfamily A22B the type example of which is si…
PSNMU-V1.4_AUG-EV-PASAV3_0000770.1	27.8704	33.2697	29.5553	33.1369	44.3202		-0.467593	-0.714649	-0.382679	-0.629739	-0.608952	-0.856011	SP=Q05950::DNA-binding protein REB1; UR=UniRef90_B7G689::Predicted protein; CDD=COG5147]---[COG5147]---[pfam13921::COG5147 REB1 Myb superfamily proteins including transcription factors and mRNA splicing factors Transcription / RNA processing and modification / Cell division and chromosome partitioning .]---[pfam13921 Myb_DNA-bind_6 Myb-like DNA-binding domain. This family contains the DNA binding…
PSNMU-V1.4_AUG-EV-PASAV3_0000780.1	4.05088	30.2669	11.0645	3.73195	5.30338		0	0	2.63654	2.30251	1.12799	0.793968	SP=-::-; UR=UniRef90_B7G639::Chromatin assembly factor subunit; CDD=pfam12253::pfam12253 CAF1A Chromatin assembly factor 1 subunit A. The CAF-1 or chromatin assembly factor-1 consists of three subunits and this is the first or A. The A domain is uniquely required for the progression of S phase in mouse cells independent of its ability to promote histone deposition but dependent on its ability to …
PSNMU-V1.4_AUG-EV-PASAV3_0000790.1	26.0819	15.2249	22.4972	17.4823	24.0647		0	0	-0.587871	-0.877851	0	0	SP=-::-; UR=UniRef90_B7G688::Predicted protein; CDD=-::-
PSNMU-V1.4_AUG-EV-PASAV3_0000800.1	46.0085	23.2565	46.0388	23.0748	35.0548		0.779085	0	-0.375686	-0.808782	0.557453	0	SP=Q8H184::Probable sugar phosphate/phosphate translocator At1g06470; UR=UniRef90_B7G6K0::Predicted protein; CDD=cd02968]---[COG1999]---[pfam02630]---[COG0697]---[pfam03151]---[TIGR00817]---[pfam00892]---[pfam00578::cd02968 SCO SCO (an acronym for Synthesis of Cytochrome c Oxidase) family composed of proteins similar to Sco1 a membrane-anchored protein possessing a soluble domain with a TRX fold.…
PSNMU-V1.4_AUG-EV-PASAV3_0000810.1	2.96447	1.94036	2.25518	0.0367942	9.80121		5.84358	-1.77759	5.08767	-2.55382	5.23585	-2.40118	SP=-::-; UR=-::-; CDD=-::-
PSNMU-V1.4_AUG-EV-PASAV3_0000820.1	15.5696	21.3213	21.6181	10.714	11.6448		0	0.370374	0.602457	0.652495	0.569751	0.61979	SP=-::-; UR=UniRef90_B7G6L7::Predicted protein; CDD=pfam01697]---[pfam13704::pfam01697 Glyco_transf_92 Glycosyltransferase family 92. Members of this family act as galactosyltransferases belonging to glycosyltransferase family 92. The aligned region contains several conserved cysteine residues and several charged residues that may be catalytic residues. This is supported by the inclusion of this …
PSNMU-V1.4_AUG-EV-PASAV3_0000830.1	0.731937	1.0056	1.2417	1.27297	0.687692		-1.01093	0	-0.725666	0	0	0	SP=-::-; UR=UniRef90_B7G6I4::Predicted protein; CDD=-::-
PSNMU-V1.4_AUG-EV-PASAV3_0000840.1	10.9884	13.5223	12.9347	10.2668	7.81532		0	0.44533	0	0.573052	0	0.455385	SP=-::-; UR=UniRef90_B8BZM6::Uncharacterized protein; CDD=-::-
PSNMU-V1.4_AUG-EV-PASAV3_0000850.1	44.992	56.6042	57.3112	32.8386	37.3026		0	0	0.39747	0.383116	0.365956	0.351602	SP=-::-; UR=UniRef90_K0RAX2::Uncharacterized protein; CDD=sd00004]---[sd00004]---[sd00004]---[sd00004::sd00004 PPR Pentatricopeptide repeat an RNA-binding module. The Pentatricopeptide repeat (PPR) is a 35-residue repeat motif that forms two anti-parallel alpha helices and binds single-stranded RNA in a sequence-specific and modular manner. It is present in a large family of RNA-binding proteins …
PSNMU-V1.4_AUG-EV-PASAV3_0000860.1	7.57961	13.0592	11.657	11.6376	13.6124		-0.836342	-0.892898	0	0	-0.442258	-0.49882	SP=Q6P5M2::WD repeat-containing protein 61; UR=UniRef90_B7G6I6::Predicted protein; CDD=cd00200]---[cd00200]---[cd00200]---[cd00200]---[cd00200]---[cd00200]---[COG2319]---[COG2319]---[COG2319]---[smart00320]---[pfam00400::cd00200 WD40 WD40 domain found in a number of eukaryotic proteins that cover a wide variety of functions including adaptor/regulatory modules in signal transduction pre-mRNA proc…
PSNMU-V1.4_AUG-EV-PASAV3_0000870.1	5.57092	5.67546	5.6177	3.66757	4.8954		0.386492	0	0	0	0	0	SP=-::-; UR=UniRef90_B7G6I7::Predicted protein; CDD=-::-
PSNMU-V1.4_AUG-EV-PASAV3_0000880.1	73.7915	35.6335	77.7271	72.1658	82.9214		0	0	-1.40543	-1.43838	0	-0.36499	SP=-::-; UR=UniRef90_B7G6H7::Predicted protein; CDD=pfam07386]---[COG4446::pfam07386 DUF1499 Protein of unknown function (DUF1499). This family consists of several hypothetical bacterial and plant proteins of around 125 residues in length. The function of this family is unknown.]---[COG4446 COG4446 Uncharacterized protein conserved in bacteria Function unknown .
PSNMU-V1.4_AUG-EV-PASAV3_0000890.1	866.442	961.656	1660.45	758.055	512.972		0	0.709775	0	0.687595	0.68429	1.41965	SP=-::-; UR=UniRef90_B7G6H9::Predicted protein; CDD=cd02340]---[cd02338]---[pfam00569]---[cd02249]---[cd02339::cd02340 ZZ_NBR1_like Zinc finger ZZ type. Zinc finger present in Drosophila ref(2)P NBR1 Human sequestosome 1 and related proteins. The ZZ motif coordinates two zinc ions and most likely participates in ligand binding or molecular scaffolding. Drosophila ref(2)P appears to control the mu…
PSNMU-V1.4_AUG-EV-PASAV3_0000900.1	4.17851	2.60001	7.38201	5.10395	5.0017		0	0	-1.36113	-1.1643	0	0	SP=-::-; UR=UniRef90_B7G6I5::Predicted protein; CDD=-::-
PSNMU-V1.4_AUG-EV-PASAV3_0000910.1	246.227	268.132	248.452	12.9422	20.811		4.03082	3.51776	3.98267	3.46957	3.81768	3.30459	SP=-::-; UR=UniRef90_B8C756::Uncharacterized protein; CDD=-::-
PSNMU-V1.4_AUG-EV-PASAV3_0000920.1	26.5948	41.2716	35.0471	16.85	21.9402		0.441737	0	0.905986	0.693713	0.612456	0.400184	SP=Q55GU0::Probable serine/threonine-protein kinase DDB_G0267514; UR=UniRef90_B7G6D2::Predicted protein (Fragment); CDD=cd13999]---[smart00220]---[pfam00069]---[smart00221]---[smart00219]---[pfam07714]---[cd00192]---[cd00180]---[cd14014]---[cd14007]---[cd14066]---[cd14058]---[cd05122]---[cd05117]---[COG0515]---[cd14061]---[cd06606]---[cd14060]---[cd14003]---[cd14145::cd13999 STKc_MAP3K-like Catal…
PSNMU-V1.4_AUG-EV-PASAV3_0000930.1	13.0114	15.4504	23.3251	15.8874	18.1467		-0.504085	-0.530365	-0.425154	-0.451436	0	0	SP=-::-; UR=UniRef90_B7G6H3::Predicted protein; CDD=-::-
PSNMU-V1.4_AUG-EV-PASAV3_0000940.1	16.0057	10.7955	18.341	23.7255	32.5349		-0.787246	-1.08748	-1.52663	-1.82686	-0.799102	-1.09934	SP=Q5RA22::Cytosolic purine 5'-nucleotidase; UR=UniRef90_B7FPB3::Predicted protein (Fragment); CDD=pfam05761]---[TIGR02244::pfam05761 5_nucleotid 5' nucleotidase family. This family of eukaryotic proteins includes 5' nucleotidase enzymes such as purine 5'-nucleotidase EC 3.1.3.5.]---[TIGR02244 Cytosolic_purine_5'-nucleotidase HAD superfamily (subfamily IG) hydrolase 5'-nucleotidase. This model in…
PSNMU-V1.4_AUG-EV-PASAV3_0000950.1	2.01956	1.54717	2.16325	2.92321	4.00614		-0.749172	-1.05259	-1.30711	-1.61054	-0.86696	-1.1704	SP=-::-; UR=-::-; CDD=-::-
PSNMU-V1.4_AUG-EV-PASAV3_0000960.1	28.7258	15.4195	27.9131	24.0489	41.3313		0	-0.576555	-1.02867	-1.64308	0	-0.834414	SP=-::-; UR=UniRef90_B7FYG2::Predicted protein; CDD=-::-
PSNMU-V1.4_AUG-EV-PASAV3_0000970.1	14.8639	18.7174	17.5081	12.3194	17.487		0	0	0	0	0	0	SP=-::-; UR=UniRef90_B7GAY4::Predicted protein; CDD=-::-
PSNMU-V1.4_AUG-EV-PASAV3_0000980.1	2.01363	4.94617	3.71351	6.22808	2.63405		-1.83347	0	-0.715559	0	-1.1775	0	SP=-::-; UR=-::-; CDD=-::-
PSNMU-V1.4_AUG-EV-PASAV3_0000990.1	7.55412	11.5006	9.23326	6.04494	8.92646		0	0	0.539424	0	0	0	SP=Q9CSH3::Exosome complex exonuclease RRP44; UR=UniRef90_B7GAY1::Predicted protein (Fragment); CDD=COG0557]---[pfam00773]---[smart00955]---[TIGR02063]---[TIGR00358]---[PRK11642]---[TIGR02062]---[PRK05054]---[COG4776]---[cd09862]---[pfam13638::COG0557 VacB Exoribonuclease R Transcription .]---[pfam00773 RNB RNB domain. This domain is the catalytic domain of ribonuclease II.]---[smart00955 RNB Thi…
PSNMU-V1.4_AUG-EV-PASAV3_0001000.1	35.3198	44.1462	57.6645	59.5231	71.5914		-0.970236	-1.07976	-0.818635	-0.928162	0	-0.590209	SP=A7Z7E7::Endonuclease MutS2; UR=UniRef90_B8C2H2::Uncharacterized protein; CDD=PRK00409]---[TIGR01069]---[cd03280]---[COG1193]---[smart00534]---[cd03243]---[COG0249]---[cd03286]---[cd03281]---[pfam00488]---[cd03287]---[TIGR01070]---[cd03284]---[cd03282]---[cd03285]---[cd03283]---[cd03227]---[cd00267::PRK00409 PRK00409 recombination and DNA strand exchange inhibitor protein Reviewed.]---[TIGR0106…
PSNMU-V1.4_AUG-EV-PASAV3_0001010.1	23.0308	32.3708	30.6896	22.8872	21.9817		0	0	0	0	0	0	SP=-::-; UR=UniRef90_B7GBD5::Predicted protein; CDD=-::-
PSNMU-V1.4_AUG-EV-PASAV3_0001020.1	59.447	57.1664	52.0472	95.2649	116.546		-0.893306	-1.01813	-1.12253	-1.24736	-1.30866	-1.43348	SP=-::-; UR=UniRef90_B7FXY3::Predicted protein; CDD=-::-
PSNMU-V1.4_AUG-EV-PASAV3_0001030.1	30.2609	23.5414	27.6054	27.2377	36.6886		0	0	-0.597023	-0.859759	-0.421409	-0.684145	SP=-::-; UR=UniRef90_B7FXY4::Predicted protein; CDD=pfam03457::pfam03457 HA Helicase associated domain. This short domain is found in multiple copies in bacterial helicase proteins. The domain is predicted to contain 3 alpha helices. The function of this domain may be to bind nucleic acid.
PSNMU-V1.4_AUG-EV-PASAV3_0001040.1	16.7805	7.48055	7.73189	13.5518	27.6573		0	-0.763203	-1.24201	-2.09915	-1.24789	-2.10502	SP=Q9SU56::L-galactono-1 4-lactone dehydrogenase mitochondrial; UR=UniRef90_B7GAW2::L-galactono-1 4-lactone dehydrogenase; CDD=PLN02465]---[TIGR01676]---[TIGR01678]---[TIGR01679]---[COG0277]---[pfam01565]---[pfam04030]---[TIGR01677]---[TIGR00387]---[PLN02805]---[PRK11230::PLN02465 PLN02465 L-galactono-1 4-lactone dehydrogenase.]---[TIGR01676 L-galactono-gamma-lactone_dehydrogenase galactonolacton…
PSNMU-V1.4_AUG-EV-PASAV3_0001050.1	0.83526	1.85945	2.77041	0.270867	0.218325		1.4093	1.8803	2.39401	2.86554	2.90891	3.38031	SP=-::-; UR=UniRef90_B7GAW1::Predicted protein; CDD=-::-
PSNMU-V1.4_AUG-EV-PASAV3_0001060.1	39.0726	26.836	39.1076	23.5562	27.6266		0.510996	0.451449	0	0	0	0	SP=Q923W1::Trimethylguanosine synthase; UR=UniRef90_B8BVJ6::Uncharacterized protein; CDD=pfam09445::pfam09445 Methyltransf_15 RNA cap guanine-N2 methyltransferase. RNA cap guanine-N2 methyltransferases such as Schizosaccharomyces pombe Tgs1 and Giardia lamblia Tgs2 catalyse methylation of the exocyclic N2 amine of 7-methylguanosine.
PSNMU-V1.4_AUG-EV-PASAV3_0001070.1	322.414	132.102	206.308	21.7027	121.941		3.67675	1.35972	2.21982	0	2.80488	0.487829	SP=Q29554::Trifunctional enzyme subunit alpha mitochondrial; UR=UniRef90_B7FXY5::Predicted protein; CDD=PRK11154]---[TIGR02441]---[TIGR02440]---[PRK11730]---[TIGR02437]---[COG1250]---[PRK05808]---[pfam02737]---[PLN02545]---[PRK08268]---[cd06558]---[PRK09260]---[PRK07530]---[pfam00378]---[PRK06130]---[PRK07819]---[COG1024]---[PRK08293]---[PRK06035]---[TIGR02279::PRK11154 fadJ multifunctional fatty…
PSNMU-V1.4_AUG-EV-PASAV3_0001080.1	23.0685	21.3122	27.3487	18.2232	22.2813		0	0	0	0	0	0	SP=-::-; UR=UniRef90_B7FXZ4::Predicted protein (Fragment); CDD=pfam03343]---[pfam03343::pfam03343 SART-1 SART-1 family. SART-1 is a protein involved in cell cycle arrest and pre-mRNA splicing. It has been shown to be a component of U4/U6 x U5 tri-snRNP complex in human Schizosaccharomyces pombe and Saccharomyces cerevisiae. SART-1 is a known tumor antigen in a range of cancers recognized by T cel…
PSNMU-V1.4_AUG-EV-PASAV3_0001090.1	0.557202	2.94078	1.43043	1.48543	2.34717		-1.61308	-2.10158	0	0	0	-0.980185	SP=Q5R9N7::L-2-hydroxyglutarate dehydrogenase mitochondrial; UR=UniRef90_B7FXZ3::Predicted protein; CDD=COG0579]---[PRK11728]---[pfam01266]---[COG0665]---[COG0578]---[PRK01747]---[TIGR03197]---[PRK12409]---[pfam13450]---[TIGR02352]---[TIGR03364]---[COG1233::COG0579 COG0579 Predicted dehydrogenase General function prediction only .]---[PRK11728 PRK11728 hydroxyglutarate oxidase Provisional.]---[pf…
PSNMU-V1.4_AUG-EV-PASAV3_0001100.1	26.829	30.9997	34.5594	24.7128	33.5654		0	0	0	0	0	0	SP=Q9FPH3::Probable low-specificity L-threonine aldolase 2; UR=UniRef90_B7GAD6::Predicted protein; CDD=PLN02721]---[cd06502]---[pfam01212]---[PRK10534]---[COG2008]---[cd01494::PLN02721 PLN02721 threonine aldolase.]---[cd06502 TA_like Low-specificity threonine aldolase (TA). This family belongs to pyridoxal phosphate (PLP)-dependent aspartate aminotransferase superfamily (fold I). TA catalyzes the…
PSNMU-V1.4_AUG-EV-PASAV3_0001110.1	4.15038	6.43244	14.2438	11.9684	19.4649		-1.73976	-2.26274	-1.28766	-1.81066	0	-0.719039	SP=-::-; UR=-::-; CDD=-::-
PSNMU-V1.4_AUG-EV-PASAV3_0001120.1	62.7337	72.3787	63.2816	60.2525	44.7134		0	0.440587	0	0.475852	-0.369858	0	SP=Q99PV0::Pre-mRNA-processing-splicing factor 8; UR=UniRef90_B7FXZ2::Predicted protein; CDD=COG5178]---[pfam08083]---[cd13838]---[pfam12134]---[cd08056]---[pfam10596]---[pfam10597]---[pfam08082]---[pfam08084]---[pfam10598]---[smart00232]---[cd07767::COG5178 PRP8 U5 snRNP spliceosome subunit RNA processing and modification .]---[pfam08083 PROCN PROCN (NUC071) domain. The PROCN domain is the centr…
PSNMU-V1.4_AUG-EV-PASAV3_0001130.1	54.2901	92.2564	75.2648	63.6312	64.9654		-0.446661	0	0	0	0	0	SP=O81304::Probable plastid-lipid-associated protein 11; UR=UniRef90_B7GAF2::Predicted protein; CDD=pfam04755::pfam04755 PAP_fibrillin PAP_fibrillin. This family identifies a conserved region found in a number of plastid lipid-associated proteins (PAPs) and in a number of putative fibrillin proteins.
PSNMU-V1.4_AUG-EV-PASAV3_0001140.1	14.3255	25.3177	23.3238	18.8734	19.4108		-0.613565	-0.489406	0	0	0	0	SP=-::-; UR=UniRef90_B7GAF2::Predicted protein; CDD=-::-
PSNMU-V1.4_AUG-EV-PASAV3_0001150.1	14.2401	11.7402	13.9089	9.67052	13.996		0	0	0	-0.472651	0	0	SP=D9R4W7::GTPase HflX; UR=UniRef90_B7GDG2::Predicted protein (Fragment); CDD=TIGR03156]---[COG2262]---[PRK11058]---[cd01878]---[pfam01926]---[cd00880]---[pfam13167]---[PRK05291]---[COG0486]---[cd00882]---[cd01898]---[TIGR02729]---[cd04164]---[COG1160]---[TIGR03918]---[PRK12299]---[PRK00089]---[COG0536]---[cd04163]---[cd01895::TIGR03156 GTP_HflX GTP-binding protein HflX. This protein family is on…
PSNMU-V1.4_AUG-EV-PASAV3_0001160.1	36.2998	24.8154	23.737	25.7823	25.3486		0	0.466704	-0.443759	0	-0.556095	-0.364417	SP=Q54QC8::Protein transport protein sec1; UR=UniRef90_B7FYE7::Predicted protein (Fragment); CDD=pfam00995]---[COG5158::pfam00995 Sec1 Sec1 family. ]---[COG5158 SEC1 Proteins involved in synaptic transmission and general secretion Sec1 family Intracellular trafficking and secretion .
PSNMU-V1.4_AUG-EV-PASAV3_0001170.1	3.01039	23.3289	10.101	2.68596	3.48814		0	0	2.72063	2.5275	1.46248	1.26936	SP=-::-; UR=UniRef90_B7GAS3::Predicted protein; CDD=pfam01062]---[COG3781::pfam01062 Bestrophin Bestrophin RFP-TM chloride channel. Bestrophin is a 68-kDa basolateral plasma membrane protein expressed in retinal pigment epithelial cells (RPE). It is encoded by the VMD2 gene which is mutated in Best macular dystrophy a disease characterized by a depressed light peak in the electrooculogram. VMD2 e…
PSNMU-V1.4_AUG-EV-PASAV3_0001180.1	6.7767	35.9711	12.3968	3.72186	4.131		0.646731	0.662723	2.87982	2.8958	1.29354	1.30953	SP=-::-; UR=UniRef90_K0SPP8::Uncharacterized protein (Fragment); CDD=-::-
PSNMU-V1.4_AUG-EV-PASAV3_0001190.1	57.41	2405.39	201.545	34.2461	15.6391		0.530278	1.82351	5.74551	7.03878	2.11639	3.40965	SP=-::-; UR=-::-; CDD=-::-
PSNMU-V1.4_AUG-EV-PASAV3_0001200.1	8.52703	142.344	22.6397	16.7347	33.5706		-1.18291	-1.99188	2.70073	1.89173	0	-0.815914	SP=-::-; UR=-::-; CDD=PHA03307::PHA03307 PHA03307 transcriptional regulator ICP4 Provisional.
PSNMU-V1.4_AUG-EV-PASAV3_0001210.1	61.3297	70.5533	60.7297	45.334	51.7759		0	0	0	0	0	0	SP=P27800::Aldehyde reductase 1; UR=UniRef90_B7FPC8::Predicted protein; CDD=cd06660]---[pfam00248]---[COG0656]---[PRK11172]---[COG0667]---[PRK11565]---[PRK10625]---[COG4989]---[COG1453::cd06660 Aldo_ket_red Aldo-keto reductases (AKRs) are a superfamily of soluble NAD(P)(H) oxidoreductases whose chief purpose is to reduce aldehydes and ketones to primary and secondary alcohols. AKRs are present in…
PSNMU-V1.4_AUG-EV-PASAV3_0001220.1	5.77701	17.0959	21.4103	12.5055	4.88811		-1.32843	0	0	1.57213	0	1.84231	SP=-::-; UR=UniRef90_B8BUB6::Uncharacterized protein; CDD=-::-
PSNMU-V1.4_AUG-EV-PASAV3_0001230.1	5.54023	19.3297	16.9798	10.7017	5.0111		-1.16114	0	0	1.72192	0	1.47777	SP=-::-; UR=UniRef90_A4RU33::Uncharacterized protein; CDD=pfam04117::pfam04117 Mpv17_PMP22 Mpv17 / PMP22 family. The 22-kDa peroxisomal membrane protein (PMP22) is a major component of peroxisomal membranes. PMP22 seems to be involved in pore forming activity and may contribute to the unspecific permeability of the organelle membrane. PMP22 is synthesized on free cytosolic ribosomes and then dire…
PSNMU-V1.4_AUG-EV-PASAV3_0001240.1	6.60042	7.94815	8.80257	4.3357	5.31677		0	0	0.481493	0	0.574746	0.44735	SP=-::-; UR=-::-; CDD=-::-
PSNMU-V1.4_AUG-EV-PASAV3_0001250.1	8.1891	5.52932	7.58964	2.23829	4.8136		1.65775	0	0	0	1.31817	0	SP=-::-; UR=UniRef90_B7G5P9::Predicted protein; CDD=-::-
PSNMU-V1.4_AUG-EV-PASAV3_0001260.1	393.461	28.7948	74.8402	273.124	279.822		0	0	-3.63321	-3.49439	-2.30597	-2.16716	SP=O09452::Glyceraldehyde-3-phosphate dehydrogenase chloroplastic; UR=UniRef90_B7G5Q1::Glyceraldehyde-3-phosphate dehydrogenase; CDD=PLN02272]---[COG0057]---[TIGR01534]---[PTZ00023]---[PRK07729]---[PLN02358]---[PRK15425]---[PTZ00434]---[PRK07403]---[PRK08955]---[PLN03096]---[PLN02237]---[pfam02800]---[PRK08289]---[TIGR01532]---[PRK13535]---[pfam00044]---[smart00846]---[PTZ00353::PLN02272 PLN02272…
PSNMU-V1.4_AUG-EV-PASAV3_0001270.1	1.21769	1.13399	1.463	1.22038	1.53401		0	0	-0.495069	-0.662833	0	0	SP=Q8GWU0::Phosphoglycolate phosphatase 2; UR=UniRef90_B7G5Q4::Phosphoglycolate phosphatase; CDD=TIGR01452]---[PLN02645]---[COG0647]---[TIGR01460]---[pfam13344]---[TIGR01457]---[pfam13242::TIGR01452 PGP_euk phosphoglycolate/pyridoxal phosphate phosphatase family. PGP is an essential enzyme in the glycolate salvage pathway in higher organisms (photorespiration in plants). Phosphoglycolate results …
PSNMU-V1.4_AUG-EV-PASAV3_0001280.1	18.0611	10.8029	21.1858	12.9615	15.4656		0	0	-0.649298	-0.726934	0	0	SP=-::-; UR=-::-; CDD=-::-
PSNMU-V1.4_AUG-EV-PASAV3_0001290.1	4.06058	5.39673	7.00822	3.71133	4.16628		0	0	0	0	0	0	SP=-::-; UR=UniRef90_B7G5C7::Predicted protein; CDD=pfam02330::pfam02330 MAM33 Mitochondrial glycoprotein. This mitochondrial matrix protein family contains members of the MAM33 family which bind to the globular 'heads' of C1Q. It is thought to be involved in mitochondrial oxidative phosphorylation and in nucleus-mitochondrion interactions.
PSNMU-V1.4_AUG-EV-PASAV3_0001300.1	42.156	55.0321	25.5327	27.2463	52.7187		0	0	0.624642	0	-0.543516	-1.31575	SP=Q7TPS5::C2 domain-containing protein 5; UR=UniRef90_B8BXV2::Uncharacterized protein (Fragment); CDD=cd08688]---[cd00030]---[smart00239]---[pfam00168]---[cd04038]---[cd00276]---[cd08376]---[cd04009]---[cd04040]---[cd04039]---[cd04011]---[cd04050]---[cd08405]---[cd04033]---[COG5038]---[COG5038]---[cd04041]---[cd04044]---[cd04026]---[cd08676]---[cd04049::cd08688 C2_KIAA0528-like C2 domain found i…
PSNMU-V1.4_AUG-EV-PASAV3_0001310.1	44.6917	63.3446	51.8991	19.2501	30.7358		0.997361	0.495123	1.32871	0.826469	0.984987	0.482746	SP=P04813::Chymotrypsinogen 2; UR=UniRef90_UPI0003315FF9::PREDICTED chymotrypsinogen 2-like; CDD=cd00190]---[smart00020]---[pfam00089]---[COG5640::cd00190 Tryp_SPc Trypsin-like serine protease Many of these are synthesized as inactive precursor zymogens that are cleaved during limited proteolysis to generate their active forms. Alignment contains also inactive enzymes that have substitutions of t…
PSNMU-V1.4_AUG-EV-PASAV3_0001320.1	18.0137	20.7197	19.2044	5.05905	16.0484		1.61142	0	1.64047	0	1.47867	0	SP=Q5C8U1::Tripartite motif-containing protein 5; UR=UniRef90_K0RJ98::Uncharacterized protein; CDD=cd15568]---[cd15539]---[cd15532]---[cd00162]---[cd15567]---[cd15541]---[cd15648]---[pfam00628]---[smart00249]---[cd15523]---[pfam13639]---[cd15489::cd15568 PHD5_NSD PHD finger 5 found in nuclear receptor-binding SET domain-containing (NSD) proteins. The nuclear receptor binding SET domain (NSD) prot…
PSNMU-V1.4_AUG-EV-PASAV3_0001330.1	2.70797	11.68	3.86618	2.04595	2.5012		0	0	2.12483	2.00918	0	0	SP=-::-; UR=-::-; CDD=-::-
PSNMU-V1.4_AUG-EV-PASAV3_0001340.1	0.0990065	1.65759	2.58388	0.129133	0.0722845		0	0	3.20947	4.11773	3.79568	4.70277	SP=Q921I9::Exosome complex component RRP41; UR=UniRef90_B7GAV6::Predicted protein; CDD=cd11370]---[PRK03983]---[cd11366]---[TIGR02065]---[cd11371]---[COG0689]---[cd11372]---[pfam01138]---[cd11358::cd11370 RNase_PH_RRP41 RRP41 subunit of eukaryotic exosome. The RRP41 subunit of eukaryotic exosome is a member of the RNase_PH family named after the bacterial Ribonuclease PH a 3'-5' exoribonuclease. …
PSNMU-V1.4_AUG-EV-PASAV3_0001350.1	0.998746	6.08617	6.71502	0.516174	0.382277		0	1.32518	3.13305	3.74818	3.22036	3.8353	SP=Q2S535::Ribosomal RNA small subunit methyltransferase H; UR=UniRef90_B7GAV5::Predicted protein (Fragment); CDD=PRK00050]---[COG0275]---[pfam01795]---[TIGR00006::PRK00050 PRK00050 16S rRNA m(4)C1402 methyltranserfase Provisional.]---[COG0275 COG0275 Predicted S-adenosylmethionine-dependent methyltransferase involved in cell envelope biogenesis Cell envelope biogenesis outer membrane .]---[pfam0…
PSNMU-V1.4_AUG-EV-PASAV3_0001360.1	1.28639	1.09555	1.09119	2.45651	0.884767		-1.15305	0	-1.55511	0	-1.60897	0	SP=-::-; UR=-::-; CDD=-::-
PSNMU-V1.4_AUG-EV-PASAV3_0001370.1	3.04577	4.21545	2.34975	10.242	8.44008		-1.96302	-1.51308	-1.66669	-1.21674	-2.55627	-2.1063	SP=-::-; UR=UniRef90_B7GAV3::Predicted protein; CDD=pfam07690::pfam07690 MFS_1 Major Facilitator Superfamily.
PSNMU-V1.4_AUG-EV-PASAV3_0001380.1	209.379	135.461	315.682	163.379	180.142		0	0	-0.659525	-0.641417	0	0	SP=Q9LQ04::Bifunctional dTDP-4-dehydrorhamnose 3 5-epimerase/dTDP-4-dehydrorhamnose reductase; UR=UniRef90_B8C3A1::Uncharacterized protein; CDD=PLN02778]---[PLN02260]---[cd05254]---[COG0451]---[pfam01370]---[cd08946]---[COG1091]---[pfam04321]---[TIGR01214]---[COG1087]---[cd05253]---[cd05247]---[cd05239]---[cd05260::PLN02778 PLN02778 3 5-epimerase/4-reductase.]---[PLN02260 PLN02260 probable rhamno…
PSNMU-V1.4_AUG-EV-PASAV3_0001390.1	15.2098	13.8336	12.0803	17.0767	29.6022		0	-1.0024	-0.686996	-1.30753	-0.939928	-1.56046	SP=O53580::Long-chain-fatty-acid--AMP ligase FadD32; UR=UniRef90_B7GDP1::Predicted protein; CDD=cd05931]---[PRK05691]---[PRK07769]---[PRK05850]---[PRK12476]---[PRK09192]---[PRK07768]---[COG0318]---[cd05908]---[cd05906]---[pfam00501]---[cd04433]---[cd05904]---[cd05936]---[PRK05851]---[cd05929]---[cd05917]---[cd05911]---[PRK08314]---[cd05905::cd05931 FAAL Fatty acyl-AMP ligase (FAAL). FAAL belongs …
PSNMU-V1.4_AUG-EV-PASAV3_0001400.1	29.7493	49.751	39.0147	34.2352	30.6748		-0.419228	0	0	0.47525	0	0	SP=P07872::Peroxisomal acyl-coenzyme A oxidase 1; UR=UniRef90_B7FXZ0::Acyl-coenzyme A oxidase; CDD=cd01150]---[PLN02443]---[PTZ00460]---[PLN02636]---[PLN02312]---[pfam01756]---[pfam14749]---[cd00567]---[COG1960]---[cd01158]---[cd01151]---[cd01152]---[PLN02526]---[cd01160]---[cd01162::cd01150 AXO Peroxisomal acyl-CoA oxidase. Peroxisomal acyl-CoA oxidases (AXO) catalyze the first set in the peroxi…
PSNMU-V1.4_AUG-EV-PASAV3_0001410.1	44.0977	29.3246	32.5203	28.2326	48.2347		0.42586	0	-0.332815	-0.937213	0	-0.840919	SP=Q3MC63::Type III pantothenate kinase; UR=UniRef90_B7GD33::Predicted protein; CDD=PRK13331]---[COG1521]---[pfam03309]---[TIGR00671]---[PRK13320]---[PRK13318]---[PRK13329]---[PRK13328]---[PRK13321]---[PRK13322]---[PRK13333::PRK13331 PRK13331 pantothenate kinase Reviewed.]---[COG1521 COG1521 Pantothenate kinase type III (Bvg accessory factor family protein) Transcription .]---[pfam03309 Pan_kinas…
PSNMU-V1.4_AUG-EV-PASAV3_0001420.1	5.54452	17.3273	12.806	2.07897	2.34448		1.19708	1.15991	2.66994	2.63276	2.18709	2.14991	SP=P12769::Deoxyribodipyrimidine photo-lyase; UR=UniRef90_B7G9P9::Predicted protein; CDD=TIGR00591]---[pfam03441]---[COG0415::TIGR00591 Deoxyribodipyrimidine_photo-lyase photolyase PhrII. All proteins in this family for which functions are known are DNA-photolyases used for the direct repair of UV irradiation induced DNA damage. Some repair 6-4 photoproducts while others repair cyclobutane pyrimi…
PSNMU-V1.4_AUG-EV-PASAV3_0001430.1	56.9506	77.7436	45.7653	29.4679	41.8563		0.734234	0.398959	1.00798	0.672699	0	0	SP=-::-; UR=UniRef90_B7G383::Predicted protein; CDD=pfam04097::pfam04097 Nic96 Nup93/Nic96. Nup93/Nic96 is a component of the nuclear pore complex. It is required for the correct assembly of the nuclear pore complex. In Saccharomyces cerevisiae Nic96 has been shown to be involved in the distribution and cellular concentration of the GTPase Gsp1. The structure of Nic96 has revealed a mostly alpha …
PSNMU-V1.4_AUG-EV-PASAV3_0001440.1	49.9544	42.928	42.919	32.145	31.8968		0.420931	0.597613	0	0	0	0	SP=Q9P7M0::ABC1 family protein C21C3.03 mitochondrial; UR=UniRef90_B7GDL8::Predicted protein; CDD=cd13971]---[COG0661]---[cd05121]---[TIGR01982]---[cd13970]---[cd13972]---[cd13969]---[pfam03109]---[PRK04750::cd13971 ADCK2-like aarF domain containing kinase 2 and similar proteins. This subfamily is composed of uncharacterized ABC1 kinase-like proteins including the human protein called aarF domain…
PSNMU-V1.4_AUG-EV-PASAV3_0001450.1	4.7165	5.54938	8.13068	4.89321	4.30502		0	0	0	0	0	0.645523	SP=-::-; UR=UniRef90_W7T823::Uncharacterized protein; CDD=-::-
PSNMU-V1.4_AUG-EV-PASAV3_0001460.1	15.4861	10.0198	11.7515	6.27544	9.31143		1.08888	0.692342	0	0	0	0	SP=-::-; UR=UniRef90_B7FY33::Predicted protein; CDD=-::-
PSNMU-V1.4_AUG-EV-PASAV3_0001470.1	24.7292	50.3369	23.6012	18.7317	27.878		0	0	1.0377	0.639873	0	-0.509158	SP=-::-; UR=UniRef90_B7FY45::Predicted protein; CDD=pfam09756::pfam09756 DDRGK DDRGK domain. This is a family of proteins of approximately 300 residues found in plants and vertebrates. They contain a highly conserved DDRGK motif.
PSNMU-V1.4_AUG-EV-PASAV3_0001480.1	6.96016	10.681	9.22785	9.38173	11.8712		-0.64456	-0.814484	0	0	-0.465324	-0.635254	SP=-::-; UR=UniRef90_B7FY45::Predicted protein; CDD=-::-
PSNMU-V1.4_AUG-EV-PASAV3_0001490.1	20.5943	18.8661	17.4775	12.2484	18.0197		0.534332	0	0	0	0	0	SP=Q8TEL6::Short transient receptor potential channel 4-associated protein; UR=UniRef90_D0N6N5::Putative uncharacterized protein; CDD=pfam12463]---[pfam12463::pfam12463 DUF3689 Protein of unknown function (DUF3689). This family of proteins is found in eukaryotes. Proteins in this family are typically between 399 and 797 amino acids in length.
PSNMU-V1.4_AUG-EV-PASAV3_0001500.1	15.0195	14.7615	11.527	10.4046	8.29462		0	0.815092	0	0.616149	0	0	SP=Q962X9::Protein BUD31 homolog; UR=UniRef90_F0WM61::Putative uncharacterized protein AlNc14C153G7564; CDD=pfam01125]---[COG5132::pfam01125 G10 G10 protein. ]---[COG5132 BUD31 Cell cycle control protein G10 family Transcription / Cell division and chromosome partitioning .
PSNMU-V1.4_AUG-EV-PASAV3_0001510.1	54.6689	118.451	36.9452	92.0558	156.14		-0.965407	-1.55295	0	-0.615336	-1.75493	-2.34248	SP=-::-; UR=-::-; CDD=-::-
PSNMU-V1.4_AUG-EV-PASAV3_0001520.1	10.6895	13.2138	6.90236	8.48886	16.9615		0	-0.70135	0	0	-0.746791	-1.56648	SP=A9GP90::Urease accessory protein UreG; UR=UniRef90_B7G7W4::Predicted protein (Fragment); CDD=TIGR00101]---[COG0378]---[pfam02492]---[TIGR00073::TIGR00101 Urease_accessory_protein_UreG urease accessory protein UreG. This model represents UreG a GTP hydrolase that acts in the assembly of the nickel metallocenter of urease. It is found only in urease-positive species although some urease-positive…
PSNMU-V1.4_AUG-EV-PASAV3_0001530.1	48.0882	31.7429	40.9308	34.4057	99.0475		0	-1.09582	0	-1.86477	0	-1.52914	SP=-::-; UR=UniRef90_B7FXY1::Predicted protein; CDD=-::-
PSNMU-V1.4_AUG-EV-PASAV3_0001540.1	20.2561	92.8288	69.9183	19.7738	22.3382		0	0	1.83837	1.82829	1.38052	1.37045	SP=-::-; UR=UniRef90_K0TI54::Uncharacterized protein (Fragment); CDD=PTZ00168]---[pfam00153::PTZ00168 PTZ00168 mitochondrial carrier protein Provisional.]---[pfam00153 Mito_carr Mitochondrial carrier protein.
PSNMU-V1.4_AUG-EV-PASAV3_0001550.1	61.1909	57.9852	62.841	59.927	84.2183		0	-0.509405	-0.438306	-0.759269	-0.373854	-0.694817	SP=-::-; UR=UniRef90_B8C0W6::Uncharacterized protein; CDD=COG0637]---[pfam13419::COG0637 COG0637 Predicted phosphatase/phosphohexomutase General function prediction only .]---[pfam13419 HAD_2 Haloacid dehalogenase-like hydrolase.
PSNMU-V1.4_AUG-EV-PASAV3_0001560.1	13.4455	14.3948	12.2663	9.11155	13.3467		0	0	0	0	0	-0.390826	SP=-::-; UR=UniRef90_B7FT06::Predicted protein; CDD=-::-
PSNMU-V1.4_AUG-EV-PASAV3_0001560.2	12.3731	13.2696	11.285	8.40834	12.279		0	0	0	0	0	-0.390875	SP=-::-; UR=UniRef90_B7FT06::Predicted protein; CDD=-::-
PSNMU-V1.4_AUG-EV-PASAV3_0001570.1	11.6269	12.795	12.0735	8.89061	7.83342		0	0	0	0	0	0	SP=Q9EQ15::Guanine nucleotide-binding protein subunit beta-like protein 1; UR=UniRef90_B7FT07::Predicted protein; CDD=cd00200]---[cd00200]---[cd00200]---[cd00200]---[cd00200]---[COG2319::cd00200 WD40 WD40 domain found in a number of eukaryotic proteins that cover a wide variety of functions including adaptor/regulatory modules in signal transduction pre-mRNA processing and cytoskeleton assembly t…
PSNMU-V1.4_AUG-EV-PASAV3_0001580.1	4.03949	26.3279	20.0755	3.78469	4.32502		0	0	2.40609	2.36512	1.96469	1.92373	SP=Q9LXC9::Soluble inorganic pyrophosphatase 6 chloroplastic; UR=UniRef90_B7FT09::Predicted protein; CDD=PLN02707]---[pfam00719]---[cd00412]---[COG0221]---[PLN02373]---[PRK00642]---[PRK02230]---[PRK01250::PLN02707 PLN02707 Soluble inorganic pyrophosphatase.]---[pfam00719 Pyrophosphatase Inorganic pyrophosphatase. ]---[cd00412 pyrophosphatase Inorganic pyrophosphatase. These enzymes hydrolyze inor…
PSNMU-V1.4_AUG-EV-PASAV3_0001590.1	34.6394	52.7592	84.363	99.7419	38.0866		-1.74291	0	-1.30799	0	-0.671665	0.870544	SP=-::-; UR=UniRef90_K0T2G4::Uncharacterized protein; CDD=pfam09802::pfam09802 Sec66 Preprotein translocase subunit Sec66. Members of this family of proteins are a component of the heterotetrameric Sec62/63 complex composed of SEC62 SEC63 SEC66 and SEC72. The Sec62/63 complex associates with the Sec61 complex to form the Sec complex. Sec 66 is involved in SRP-independent post-translational transl…
PSNMU-V1.4_AUG-EV-PASAV3_0001600.1	71.059	42.7686	76.4612	263.804	170.278		-2.10471	-1.31584	-3.01263	-2.22376	-2.2119	-1.42303	SP=Q8LBP4::Inner membrane protein ALBINO3 chloroplastic; UR=UniRef90_B8C1R9::Uncharacterized protein; CDD=pfam02096]---[TIGR03592]---[COG0706]---[PRK01318]---[PRK00145]---[PRK02944]---[PRK01315]---[PRK01622]---[PRK01001]---[PRK03449]---[PRK02201]---[PRK02654]---[PRK00247]---[PRK02463::pfam02096 60KD_IMP 60Kd inner membrane protein. ]---[TIGR03592 yidC_oxa1_cterm membrane protein insertase YidC/Ox…
PSNMU-V1.4_AUG-EV-PASAV3_0001610.1	36.5339	18.5637	26.9069	30.3547	54.072		0	-0.606589	-1.0957	-1.75495	-0.610967	-1.27021	SP=-::-; UR=UniRef90_W7TPT1::4-phosphopantetheinyl transferase entd; CDD=COG2977]---[pfam01648]---[COG0736]---[TIGR00556::COG2977 EntD Phosphopantetheinyl transferase component of siderophore synthetase Secondary metabolites biosynthesis transport and catabolism .]---[pfam01648 ACPS 4'-phosphopantetheinyl transferase superfamily. Members of this family transfers the 4'-phosphopantetheine (4'-PP) …
PSNMU-V1.4_AUG-EV-PASAV3_0001620.1	71.1819	97.5747	96.3802	43.839	58.2345		0.480835	0	0.764375	0.522683	0.695184	0.453493	SP=Q54QG9::NEDD8-activating enzyme E1 catalytic subunit; UR=UniRef90_B7FTU2::Ubiquitin-activating enzyme E1 protein 3; CDD=cd01488]---[cd01484]---[cd01489]---[cd01490]---[COG0476]---[pfam00899]---[TIGR01408]---[cd01483]---[pfam02134]---[cd00757]---[pfam08825]---[pfam10585]---[TIGR02356]---[PRK05600]---[COG1179]---[PRK05690]---[PRK07878]---[cd00755]---[cd01492]---[TIGR02354::cd01488 Uba3_RUB Ubiqu…
PSNMU-V1.4_AUG-EV-PASAV3_0001630.1	3.56249	4.95741	3.37637	2.11825	2.14709		0	0.689538	0.836111	0.992565	0	0	SP=-::-; UR=-::-; CDD=-::-
PSNMU-V1.4_AUG-EV-PASAV3_0001640.1	2.34559	1.85574	2.14337	1.66316	1.99156		0	0	0	0	0	0	SP=-::-; UR=-::-; CDD=-::-
PSNMU-V1.4_AUG-EV-PASAV3_0001650.1	44.8865	42.9585	36.664	24.3435	37.0317		0.664713	0	0.431705	0	0	0	SP=Q13620::Cullin-4B; UR=UniRef90_B7FUJ4::CULlin protein 4; CDD=COG5647]---[pfam00888]---[smart00182]---[pfam10557]---[smart00884::COG5647 COG5647 Cullin a subunit of E3 ubiquitin ligase Posttranslational modification protein turnover chaperones .]---[pfam00888 Cullin Cullin family. ]---[smart00182 CULLIN Cullin. ]---[pfam10557 Cullin_Nedd8 Cullin protein neddylation domain. This is the neddylati…
PSNMU-V1.4_AUG-EV-PASAV3_0001660.1	7.65023	11.0449	9.70551	5.43195	7.06691		0	0	0.641507	0	0	0	SP=Q8R977::Polyamine aminopropyltransferase 2; UR=UniRef90_K0RYU4::Uncharacterized protein; CDD=COG0421]---[PRK00811]---[pfam02675]---[PLN02823]---[TIGR00417]---[pfam01564]---[TIGR03330]---[PRK03612]---[PRK01236]---[COG4262]---[COG1586]---[PLN02366]---[PRK01581]---[PRK02770]---[PRK01706]---[PRK04025]---[PRK00458]---[PRK03124::COG0421 SpeE Spermidine synthase Amino acid transport and metabolism .]…
PSNMU-V1.4_AUG-EV-PASAV3_0001670.1	170.782	619.039	200.999	1.88672	2.26351		6.2637	6.19318	7.9503	7.87977	6.27203	6.20151	SP=-::-; UR=-::-; CDD=-::-
PSNMU-V1.4_AUG-EV-PASAV3_0001680.1	1.42867	10.3977	3.44544	0.846333	0.224809		0	2.6092	3.22358	5.30043	1.57335	3.64987	SP=Q6CC39::tRNA pseudouridine synthase 1; UR=UniRef90_B5Y3E2::tRNA pseudouridine synthase (Fragment); CDD=cd02568]---[COG0101]---[TIGR00071]---[PLN03078]---[PLN03078]---[PRK00021]---[cd00497]---[cd02570]---[cd02866]---[PRK14588]---[PRK14589]---[pfam01416]---[PRK14586]---[cd02569::cd02568 PseudoU_synth_PUS1_PUS2 Pseudouridine synthase PUS1/ PUS2 like. This group consists of eukaryotic pseudouridin…
PSNMU-V1.4_AUG-EV-PASAV3_0001690.1	12.1066	3.86085	7.49085	10.5387	30.8098		0	-1.4004	-1.83985	-3.22789	-0.925562	-2.31361	SP=Q55669::Carboxyl-terminal-processing protease; UR=UniRef90_B5Y3E3::Predicted protein; CDD=PLN00049]---[COG0793]---[TIGR00225]---[cd07560]---[TIGR03900]---[cd06567]---[pfam03572]---[smart00245]---[PRK11186]---[cd07563]---[cd07561]---[cd07562]---[cd07562]---[cd00988]---[pfam13180]---[cd00989]---[cd00987]---[cd00136]---[TIGR02037]---[smart00228::PLN00049 PLN00049 carboxyl-terminal processing prot…
PSNMU-V1.4_AUG-EV-PASAV3_0001700.1	124.623	218.124	125.381	105.973	144.597		0	0	0.654016	0	0	0	SP=P32260::Cysteine synthase chloroplastic/chromoplastic; UR=UniRef90_R1FY41::Cysteine synthase; CDD=COG0031]---[cd01561]---[TIGR01136]---[TIGR01139]---[PRK11761]---[PRK10717]---[PLN02565]---[PLN02565]---[PLN00011]---[PLN00011]---[TIGR01137]---[PLN02556]---[PLN02556]---[TIGR01138]---[PLN03013]---[cd00640]---[TIGR03945]---[pfam00291]---[PLN02356]---[COG1171]---[cd01562]---[cd01563]---[COG0498::COG…
PSNMU-V1.4_AUG-EV-PASAV3_0001710.1	12.0223	42.6436	21.1898	13.5732	10.5269		0	0	1.25637	1.7868	0	0.73232	SP=-::-; UR=-::-; CDD=-::-
PSNMU-V1.4_AUG-EV-PASAV3_0001720.1	14.0893	23.5876	15.4844	10.9168	13.864		0	0	0.723905	0.555103	0	0	SP=O74788::Vacuolar membrane-associated protein iml1; UR=UniRef90_B7G6Z0::Predicted protein; CDD=-::-
PSNMU-V1.4_AUG-EV-PASAV3_0001730.1	8.1269	15.0917	9.01341	7.93057	8.55142		0	0	0.538682	0.594457	0	0	SP=O75140::DEP domain-containing protein 5; UR=UniRef90_B7G6Z0::Predicted protein; CDD=pfam12257::pfam12257 DUF3608 Protein of unknown function (DUF3608). This domain family is found in eukaryotes and is approximately 280 amino acids in length. The family is found in association with pfam00610.
PSNMU-V1.4_AUG-EV-PASAV3_0001740.1	17.3972	36.9117	27.176	15.9647	20.2958		0	0	0.820166	0.653159	0	0	SP=Q86B05::Probable ribosome biogenesis protein RLP24; UR=UniRef90_K0T7K6::Uncharacterized protein; CDD=COG2075]---[cd00472]---[pfam01246]---[PRK00807]---[PTZ00033]---[PRK14891]---[smart00746::COG2075 RPL24A Ribosomal protein L24E Translation ribosomal structure and biogenesis .]---[cd00472 Ribosomal_L24e_L24 Ribosomal protein L24e/L24 is a ribosomal protein found in eukaryotes (L24) and in archa…
PSNMU-V1.4_AUG-EV-PASAV3_0001750.1	10.3294	19.932	12.2562	8.94371	12.5864		0	0	0.767084	0.44255	0	0	SP=Q9HDW8::Monothiol glutaredoxin-5; UR=UniRef90_B7G398::Glutaredoxin; CDD=TIGR00365]---[cd03028]---[COG0278]---[PRK10824]---[PTZ00062]---[cd02066]---[pfam00462]---[cd03418::TIGR00365 TIGR00365 monothiol glutaredoxin Grx4 family. The gene for the member of this glutaredoxin family in E. coli originally designated ydhD is now designated grxD. Its protein Grx4 is a monothiol glutaredoxin similar to…
PSNMU-V1.4_AUG-EV-PASAV3_0001760.1	6.8757	10.4947	20.4136	6.85903	9.95147		0	-0.57516	0	0	1.12495	0.761845	SP=Q24595::DNA repair protein complementing XP-C cells homolog; UR=UniRef90_K0R7S4::Uncharacterized protein; CDD=TIGR00605]---[COG5535]---[pfam10403]---[smart01030]---[pfam10405]---[smart01032::TIGR00605 DNA_repair_protein_rhp41 DNA repair protein rad4. All proteins in this family for which functions are known are involved in targeting nucleotide excision repair to specific regions of the genome.…
PSNMU-V1.4_AUG-EV-PASAV3_0001770.1	37.2349	27.3354	45.8656	35.6016	35.4264		0	0	-0.771713	-0.599401	0	0	SP=Q8VZU9::Derlin-1; UR=UniRef90_B7G397::Predicted protein; CDD=pfam04511]---[COG5291::pfam04511 DER1 Der1-like family. The endoplasmic reticulum (ER) of the yeast Saccharomyces cerevisiae contains of proteolytic system able to selectively degrade misfolded lumenal secretory proteins. For examination of the components involved in this degradation process mutants were isolated. They could be divid…
PSNMU-V1.4_AUG-EV-PASAV3_0001800.1	15.7554	21.4373	31.0453	19.1976	19.777		-0.50447	0	0	0	0	0	SP=-::-; UR=UniRef90_B7GDM3::Predicted protein; CDD=pfam07082::pfam07082 DUF1350 Protein of unknown function (DUF1350). This family consists of several hypothetical proteins from both cyanobacteria and plants. Members of this family are typically around 250 residues in length. The function of this family is unknown but the species distribution indicates that the family may be involved in photosyn…
PSNMU-V1.4_AUG-EV-PASAV3_0001810.1	29.8843	46.175	36.2735	27.0795	36.293		0	0	0	0	0	0	SP=Q503V9::Poly(U)-specific endoribonuclease-B; UR=UniRef90_B8LDL9::Predicted protein; CDD=pfam09412::pfam09412 XendoU Endoribonuclease XendoU. This is a family of endoribonucleases involved in RNA biosynthesis which has been named XendoU in Xenopus laevis. XendoU is a U-specific metal dependent enzyme that produces products with a 2'-3' cyclic phosphate termini.
PSNMU-V1.4_AUG-EV-PASAV3_0001820.1	31.6835	99.7003	53.8563	29.1308	32.7609		0	0	1.38609	1.38284	0.444168	0.440914	SP=P70388::DNA repair protein RAD50; UR=UniRef90_B7FXY7::RAD50 recombination protein; CDD=TIGR00606]---[TIGR00606]---[TIGR00606]---[COG0419]---[COG0419]---[COG0419]---[COG0419]---[COG0419]---[COG1196]---[COG1196]---[COG1196]---[COG1196]---[COG1196]---[COG1196]---[COG1196]---[COG1196]---[cd03240]---[cd03240]---[TIGR02169]---[TIGR02169]---[TIGR02169]---[TIGR02169]---[TIGR02169]---[TIGR02169]---[TIG…
PSNMU-V1.4_AUG-EV-PASAV3_0001830.1	4.23215	6.21206	3.43043	4.94858	11.3503		0	-1.46984	0	-1.08985	-0.96699	-1.99513	SP=-::-; UR=UniRef90_B7G557::Predicted protein; CDD=pfam03567]---[pfam03567::pfam03567 Sulfotransfer_2 Sulfotransferase family. This family includes a variety of sulfotransferase enzymes. Chondroitin 6-sulfotransferase catalyses the transfer of sulfate to position 6 of the N-acetylgalactosamine residue of chondroitin. This family also includes Heparan sulfate 2-O-sulfotransferase (HS2ST) and Hepa…
PSNMU-V1.4_AUG-EV-PASAV3_0001840.1	3.98304	0.979076	2.53127	5.79374	8.51002		-0.75517	-1.14821	-2.95055	-3.34357	-1.62274	-2.01578	SP=O80842::Cell division protein FtsY homolog chloroplastic; UR=UniRef90_B7G5P8::Predicted protein (Fragment); CDD=PRK10416]---[COG0552]---[smart00962]---[TIGR00064]---[pfam00448]---[COG0541]---[cd03115]---[PRK10867]---[TIGR00959]---[PRK00771]---[PRK14974]---[TIGR01425]---[PRK05703]---[COG1419]---[PRK12726]---[TIGR03499]---[PRK14723]---[PRK12724]---[PRK11889]---[PRK14722::PRK10416 PRK10416 signal…
PSNMU-V1.4_AUG-EV-PASAV3_0001850.1	1.63715	0.847053	17.491	2.262	0.645106		-0.676759	1.30172	-1.80358	0	2.50844	4.48765	SP=-::-; UR=UniRef90_B7G5P9::Predicted protein; CDD=-::-
PSNMU-V1.4_AUG-EV-PASAV3_0001860.1	117.367	84.5192	63.5927	90.2105	42.0555		0	1.41845	0	0.772352	-0.933272	0	SP=P40330::Virulence sensor protein BvgS; UR=UniRef90_B5Y4A4::Diatom histidine kinase 2; CDD=COG0642]---[TIGR02956]---[PRK11091]---[PRK09959]---[COG2205]---[smart00387]---[PRK11107]---[PRK11107]---[pfam02518]---[cd00075]---[PRK15347]---[COG0784]---[PRK11466]---[cd00156]---[TIGR02966]---[COG4191]---[COG4251]---[pfam00072]---[PRK10490]---[COG5002]---[COG3706::COG0642 BaeS Signal transduction histid…
PSNMU-V1.4_AUG-EV-PASAV3_0001870.1	138.37	71.7748	78.9529	97.7762	45.7778		0	1.53896	-0.829361	0	-0.73932	0.513699	SP=-::-; UR=-::-; CDD=-::-
PSNMU-V1.4_AUG-EV-PASAV3_0001880.1	11.1543	16.874	20.2908	46.3999	38.7604		-2.27053	-1.85448	-1.84907	-1.43302	-1.61823	-1.20218	SP=Q9R6X4::Zeta-carotene desaturase; UR=UniRef90_B7FPC4::Zeta-carotene desaturase; CDD=PLN02487]---[TIGR02732]---[COG3349]---[TIGR02731]---[PLN02612]---[pfam01593]---[TIGR03467]---[PRK07233]---[pfam13450]---[COG1233]---[PRK11749]---[COG1231]---[PRK07208::PLN02487 PLN02487 zeta-carotene desaturase.]---[TIGR02732 Zeta-carotene_desaturase 9 9'-di-cis-zeta-carotene desaturase. Carotene 7 8-desaturase…
PSNMU-V1.4_AUG-EV-PASAV3_0001890.1	5.43458	1.62815	2.85123	2.41363	1.99393		0.950434	1.39995	-0.955602	-0.506002	0	0	SP=-::-; UR=-::-; CDD=-::-
PSNMU-V1.4_AUG-EV-PASAV3_0001900.1	1.92757	1.32479	1.69181	0.493029	4.4771		1.7392	-1.25814	1.0295	-1.96842	1.33563	-1.66216	SP=P10978::Retrovirus-related Pol polyprotein from transposon TNT 1-94; UR=UniRef90_B1PJ45::Gag-pol polyprotein; CDD=cd09272]---[pfam07727]---[PTZ00368]---[PTZ00368]---[PTZ00368]---[PTZ00368]---[COG5082::cd09272 RNase_HI_RT_Ty1 Ty1/Copia family of RNase HI in long-term repeat retroelements. Ribonuclease H (RNase H) enzymes are divided into two major families Type 1 and Type 2 based on amino acid …
PSNMU-V1.4_AUG-EV-PASAV3_0001910.1	34.8013	24.2864	29.1313	22.2285	15.4278		0.431103	1.12461	0	0.433717	0	0.649558	SP=-::-; UR=UniRef90_K0RJ59::Uncharacterized protein; CDD=-::-
PSNMU-V1.4_AUG-EV-PASAV3_0001920.1	73.3055	42.0689	74.458	83.812	56.429		-0.408576	0	-1.38147	-0.646641	-0.607844	0	SP=-::-; UR=-::-; CDD=COG0419]---[COG0419]---[COG0419]---[COG0419]---[TIGR04523]---[TIGR04523]---[TIGR04523]---[TIGR04523]---[COG1196]---[COG1196]---[COG1196]---[COG1196]---[COG1196]---[COG1196]---[COG1196]---[COG1196]---[pfam02463]---[pfam02463]---[pfam02463]---[TIGR02168]---[TIGR02168]---[TIGR02168]---[TIGR02168]---[TIGR02168]---[TIGR02168]---[TIGR02168]---[PRK03918]---[PRK03918]---[PRK03918]--…
PSNMU-V1.4_AUG-EV-PASAV3_0001930.1	6.91604	7.33925	5.87895	6.71244	6.95729		0	0	0	0	-0.630704	-0.51384	SP=-::-; UR=UniRef90_K0TKV0::Uncharacterized protein; CDD=-::-
PSNMU-V1.4_AUG-EV-PASAV3_0001940.1	102.547	34.0837	80.8168	122.008	100.483		0	0	-2.22133	-1.78767	-1.01774	-0.584093	SP=-::-; UR=-::-; CDD=COG0419]---[COG0419]---[COG0419]---[COG1196]---[COG1196]---[COG1196]---[COG1196]---[COG1196]---[COG1196]---[COG1196]---[COG1196]---[pfam01576]---[pfam01576]---[pfam02463]---[pfam02463]---[pfam02463]---[pfam02463]---[TIGR02168]---[TIGR02168]---[TIGR02168]---[TIGR02168]---[TIGR02168]---[TIGR02168]---[TIGR02168]---[TIGR02168]---[TIGR02168]---[TIGR04523]---[TIGR04523]---[TIGR045…
PSNMU-V1.4_AUG-EV-PASAV3_0001950.1	3.76166	2.83846	7.65257	1.92579	3.57707		0.743087	0	0	-0.557608	1.54301	0.818106	SP=Q9D7H3::RNA 3'-terminal phosphate cyclase; UR=UniRef90_I3JLM5::Uncharacterized protein; CDD=cd00874]---[TIGR03399]---[PRK04204]---[pfam01137]---[COG0430]---[cd00295]---[TIGR03400]---[cd00875]---[cd01553::cd00874 RNA_Cyclase_Class_II RNA 3' phosphate cyclase domain (class II). These proteins function as RNA cyclase to catalyze the ATP-dependent conversion of 3'-phosphate to a 2'.3'-cyclic phosp…
PSNMU-V1.4_AUG-EV-PASAV3_0001960.1	28.0151	8.66185	28.7898	16.2173	25.1418		0.573203	0	-1.28737	-1.75148	0	0	SP=-::-; UR=UniRef90_B8LCL7::Predicted protein; CDD=TIGR02169]---[TIGR02169]---[TIGR02169]---[TIGR02169]---[TIGR02169]---[COG0419]---[COG0419]---[COG0419]---[COG0419]---[COG0419]---[TIGR02168]---[TIGR02168]---[TIGR02168]---[COG1196]---[COG1196]---[COG1196]---[COG1196]---[COG1196]---[COG1196]---[TIGR04523]---[TIGR04523]---[TIGR04523]---[TIGR04523]---[pfam01576]---[pfam01576]---[PRK03918]---[PRK039…
PSNMU-V1.4_AUG-EV-PASAV3_0001970.1	108.704	53.0074	61.4103	99.6224	170.038		0	-0.684061	-1.29669	-1.88985	-1.14188	-1.73504	SP=Q6P2M8::Calcium/calmodulin-dependent protein kinase type 1B; UR=UniRef90_B7FRD8::Predicted protein (Fragment); CDD=cd05117]---[smart00220]---[cd14003]---[pfam00069]---[cd00180]---[cd14008]---[cd14014]---[cd14084]---[cd14006]---[cd14093]---[cd14169]---[cd14083]---[cd14092]---[cd05123]---[cd05581]---[cd14080]---[COG0515]---[cd14081]---[cd14090]---[cd14106::cd05117 STKc_CAMK The catalytic domain …
PSNMU-V1.4_AUG-EV-PASAV3_0001980.1	8.71484	2.55399	12.1088	17.5199	13.8739		-1.21908	0	-3.15787	-2.66903	-0.960977	0	SP=-::-; UR=UniRef90_K0RZ88::Uncharacterized protein; CDD=COG0625]---[cd03046]---[cd00299]---[cd03178]---[pfam00043]---[cd03207]---[cd03181]---[cd00570]---[cd03188::COG0625 Gst Glutathione S-transferase Posttranslational modification protein turnover chaperones .]---[cd03046 GST_N_GTT1_like GST_N family Saccharomyces cerevisiae GTT1-like subfamily composed of predominantly uncharacterized protein…
PSNMU-V1.4_AUG-EV-PASAV3_0001990.1	71.4221	222.596	236.4	134.34	111.316		-1.13051	-0.691558	0	0.778515	0	0.81766	SP=-::-; UR=-::-; CDD=cd00204]---[cd00204::cd00204 ANK ankyrin repeats ankyrin repeats mediate protein-protein interactions in very diverse families of proteins. The number of ANK repeats in a protein can range from 2 to over 20 (ankyrins for example). ANK repeats may occur in combinations with other types of domains. The structural repeat unit contains two antiparallel helices and a beta-hairpin…
PSNMU-V1.4_AUG-EV-PASAV3_0002000.1	0.368801	11.6179	4.64332	0.550533	0.293261		0	0	3.9574	5.05519	2.58064	3.67795	SP=-::-; UR=UniRef90_K0RZQ7::Uncharacterized protein; CDD=COG3380]---[pfam13450]---[COG1233]---[pfam01593]---[COG3349]---[PRK07233]---[COG0665]---[COG2907]---[pfam01266]---[PRK11749]---[TIGR02733]---[COG0644]---[PRK12810]---[PLN02268::COG3380 COG3380 Predicted NAD/FAD-dependent oxidoreductase General function prediction only .]---[pfam13450 NAD_binding_8 NAD(P)-binding Rossmann-like domain. ]---[…
PSNMU-V1.4_AUG-EV-PASAV3_0002010.1	15.2072	11.9813	16.9009	8.49181	7.08519		0.623023	1.04688	0	0.531236	0.555746	0.979621	SP=Q8T1C6:: Skp1-protein -hydroxyproline N-acetylglucosaminyltransferase; UR=UniRef90_B7FPC1::Predicted protein; CDD=pfam11397::pfam11397 GlcNAc Glycosyltransferase (GlcNAc). GlcNAc is an enzyme that carries out the first glycosylation step of hydroxylated Skp1 a ubiquitous eukaryotic protein in the cytoplasm.
PSNMU-V1.4_AUG-EV-PASAV3_0002020.1	13.7372	22.6839	25.7613	39.5632	33.4571		-1.7355	-1.31704	-1.19009	-0.771626	-1.05567	-0.637205	SP=P52878::Phosphoserine aminotransferase; UR=UniRef90_B7FRD6::Phosphoserine transaminase; CDD=PRK03080]---[TIGR01365]---[COG1932]---[cd01494]---[TIGR01366]---[COG0075]---[cd06451::PRK03080 PRK03080 phosphoserine aminotransferase Provisional.]---[TIGR01365 Phosphoserine_aminotransferase phosphoserine aminotransferase Methanosarcina type. This model represents a variant form of the serine biosynth…
PSNMU-V1.4_AUG-EV-PASAV3_0002030.1	144.32	89.3434	76.3713	75.7718	69.6853		0.710947	0.986952	0	0	0	0	SP=-::-; UR=UniRef90_B7FRD4::Predicted protein; CDD=pfam05542]---[pfam05542::pfam05542 DUF760 Protein of unknown function (DUF760). This family contains several uncharacterized plant proteins.
PSNMU-V1.4_AUG-EV-PASAV3_0002040.1	89.2025	92.1824	84.6775	103.504	103.526		-0.431135	0	-0.556492	-0.391129	-0.728021	-0.562659	SP=O80800::Acyl carrier protein 2 mitochondrial; UR=UniRef90_Q5YBA5::Acyl carrier protein; CDD=PTZ00171]---[PRK00982]---[TIGR00517]---[COG0236]---[CHL00124]---[PRK12449]---[pfam00550]---[PRK06508]---[PRK07081]---[PRK08172::PTZ00171 PTZ00171 acyl carrier protein Provisional.]---[PRK00982 acpP acyl carrier protein Provisional.]---[TIGR00517 Acyl_carrier_protein acyl carrier protein. This small prot…
PSNMU-V1.4_AUG-EV-PASAV3_0002050.1	3.81676	4.06633	2.95579	4.94234	3.29942		-0.588765	0	-0.669302	0	-1.17763	0	SP=P30268::Uncharacterized aminotransferase BpOF4_10225; UR=UniRef90_I0HZZ4::4-aminobutyrate aminotransferase; CDD=PRK08117]---[COG0160]---[cd00610]---[COG4992]---[PRK05769]---[PRK02627]---[PRK07495]---[pfam00202]---[TIGR00707]---[TIGR00700]---[PRK06058]---[COG0161]---[PRK06777]---[PRK06918]---[PRK03244]---[PRK08360]---[PRK02936]---[PRK08088]---[TIGR00508]---[PRK09792::PRK08117 PRK08117 4-aminobu…
PSNMU-V1.4_AUG-EV-PASAV3_0002060.1	66.8487	48.6275	50.7269	59.7769	74.195		0	0	-0.684101	-0.826122	-0.675575	-0.817596	SP=Q54VF4::TPR-containing protein DDB_G0280363; UR=UniRef90_B7FTG6::Predicted protein (Fragment); CDD=COG0457::COG0457 NrfG FOG TPR repeat General function prediction only .
PSNMU-V1.4_AUG-EV-PASAV3_0002070.1	0.908259	1.92743	3.1112	0.545044	0.754275		0	0	1.42786	1.13959	2.0618	1.77353	SP=Q9D0R4::Probable ATP-dependent RNA helicase DDX56; UR=UniRef90_B7FTG5::Predicted protein (Fragment); CDD=COG0513]---[cd00268]---[pfam00270]---[PRK11192]---[PRK11776]---[PRK11776]---[PRK11634]---[smart00487]---[PRK10590]---[PRK10590]---[PRK01297]---[PRK04537]---[PTZ00424]---[PRK04837]---[cd00046]---[PLN00206]---[PTZ00110]---[PTZ00110]---[COG1205]---[COG1201]---[cd00079]---[pfam00271]---[COG1204…
PSNMU-V1.4_AUG-EV-PASAV3_0002080.1	32.1806	20.9154	34.2442	14.6265	16.6634		0.919478	0.905257	0	0	0.785142	0.770921	SP=-::-; UR=UniRef90_B8C3M5::Uncharacterized protein; CDD=-::-
PSNMU-V1.4_AUG-EV-PASAV3_0002090.1	6.50383	9.49188	12.4092	3.85678	7.01472		0.533336	0	0.908877	0	1.24268	0.549057	SP=-::-; UR=UniRef90_B8CA34::Uncharacterized protein; CDD=-::-
PSNMU-V1.4_AUG-EV-PASAV3_0002100.1	25.5435	31.1555	35.1799	15.5763	30.5492		0.493138	0	0.611052	0	0.729496	0	SP=-::-; UR=UniRef90_B7FTG3::Predicted protein; CDD=cd11282::cd11282 ADF_coactosin_like Coactosin-like members of the ADF homology domain family. Actin depolymerization factor/cofilin-like domains (ADF domains) are present in a family of essential eukaryotic actin regulatory proteins. Many of these proteins enhance the turnover rate of actin and interact with actin monomers as well as actin filam…
PSNMU-V1.4_AUG-EV-PASAV3_0002110.1	18.5191	18.85	19.0155	9.99489	21.6614		0.673639	0	0.529433	-0.416315	0.484244	-0.4615	SP=Q8LBL1::Two-pore potassium channel 1; UR=UniRef90_B7FSJ2::Predicted protein; CDD=pfam07885]---[pfam07885::pfam07885 Ion_trans_2 Ion channel. This family includes the two membrane helix type ion channels found in bacteria.
PSNMU-V1.4_AUG-EV-PASAV3_0002120.1	11.343	41.3655	23.9375	6.58965	13.8794		0.5692	0	2.26205	1.3568	1.41699	0.511751	SP=P79943::Histone RNA hairpin-binding protein; UR=UniRef90_B7FSJ1::Predicted protein; CDD=pfam15247::pfam15247 SLBP_RNA_bind Histone RNA hairpin-binding protein RNA-binding domain. This family represents the RNA-binding domain of histone RNA hairpin-binding protein.
PSNMU-V1.4_AUG-EV-PASAV3_0002130.1	2.44387	6.40617	6.69395	1.35046	1.03334		0	1.19613	1.85492	2.41455	1.86188	2.42149	SP=Q8IZ69::tRNA (uracil-5-)-methyltransferase homolog A; UR=UniRef90_K0S393::Uncharacterized protein; CDD=COG2265]---[TIGR00479]---[pfam01248]---[COG1358]---[PRK03522]---[TIGR03677]---[PRK04175]---[PRK13168]---[TIGR02085]---[COG2890]---[TIGR03534::COG2265 TrmA SAM-dependent methyltransferases related to tRNA (uracil-5-)-methyltransferase Translation ribosomal structure and biogenesis .]---[TIGR00…
PSNMU-V1.4_AUG-EV-PASAV3_0002140.1	33.692	52.6613	50.4343	29.2125	38.4256		0	0	0.460161	0	0.347489	0	SP=Q69S81::Phosphopantothenate--cysteine ligase 1; UR=UniRef90_B7FSI2::Predicted protein; CDD=pfam04127]---[PRK05579::pfam04127 DFP DNA / pantothenate metabolizm flavoprotein. The DNA/pantothenate metabolizm flavoprotein (EC 4.1.1.36) affects synthesis of DNA and pantothenate metabolizm.]---[PRK05579 PRK05579 bifunctional phosphopantothenoylcysteine decarboxylase/phosphopantothenate synthase Vali…
PSNMU-V1.4_AUG-EV-PASAV3_0002150.1	17.4103	14.0248	14.2403	19.2286	31.0152		0	-0.88201	-0.842385	-1.36321	-0.869326	-1.39015	SP=P73555::Uncharacterized membrane protein sll0875; UR=UniRef90_B7FSH9::Predicted protein; CDD=pfam01940]---[COG1836]---[TIGR00297::pfam01940 DUF92 Integral membrane protein DUF92. Members of this family have several predicted transmembrane helices. The function of these prokaryotic proteins is unknown.]---[COG1836 COG1836 Predicted membrane protein Function unknown .]---[TIGR00297 Uncharacteriz…
PSNMU-V1.4_AUG-EV-PASAV3_0002160.1	6.85919	6.66321	7.94181	4.51995	6.12125		0.38506	0	0	0	0.373752	0	SP=A6QR09::S-adenosylmethionine mitochondrial carrier protein; UR=UniRef90_B7FSI0::Predicted protein (Fragment); CDD=pfam00153]---[PTZ00168::pfam00153 Mito_carr Mitochondrial carrier protein. ]---[PTZ00168 PTZ00168 mitochondrial carrier protein Provisional.
PSNMU-V1.4_AUG-EV-PASAV3_0002170.1	2.51009	8.40064	8.98551	3.99002	1.19148		-0.884332	1.01661	0.677949	2.57928	0.727843	2.62908	SP=P10708::Chlorophyll a-b binding protein 7 chloroplastic; UR=UniRef90_B7FSI1::Protein fucoxanthin chlorophyll a/c protein; CDD=pfam00504]---[pfam00504]---[pfam00504]---[PLN00089]---[PLN00098]---[PLN00147]---[PLN00025]---[PLN00097]---[PLN00048]---[PLN00048]---[PLN00187]---[PLN00170::pfam00504 Chloroa_b-bind Chlorophyll A-B binding protein. ]---[PLN00089 PLN00089 fucoxanthin-chlorophyll a/c bindi…
PSNMU-V1.4_AUG-EV-PASAV3_0002180.1	0.819894	14.6957	5.75627	0.465683	0.278364		0	1.50623	4.56253	5.48587	3.1522	4.0751	SP=-::-; UR=UniRef90_K0TKN1::Uncharacterized protein (Fragment); CDD=-::-
PSNMU-V1.4_AUG-EV-PASAV3_0002190.1	0.316227	1.38778	3.02684	3.28064	0.589793		-3.57097	-0.940437	-1.63127	0.999672	0	2.07224	SP=O77404::Tryparedoxin; UR=UniRef90_K0REL6::Uncharacterized protein; CDD=cd03009]---[cd02964]---[pfam13905]---[cd02966]---[pfam13098::cd03009 TryX_like_TryX_NRX Tryparedoxin (TryX)-like family TryX and nucleoredoxin (NRX) subfamily TryX and NRX are thioredoxin (TRX)-like protein disulfide oxidoreductases that alter the redox state of target proteins via the reversible oxidation of an active cent…
PSNMU-V1.4_AUG-EV-PASAV3_0002200.1	1.53981	12.9918	5.58774	1.31107	9.29291		0	-2.63052	2.90923	0	1.63978	-1.00207	SP=-::-; UR=UniRef90_B7FSI7::Predicted protein; CDD=-::-
PSNMU-V1.4_AUG-EV-PASAV3_0002210.1	18.354	89.5289	36.9986	16.0432	15.6844		0	0	2.09074	2.29791	0.764437	0.971614	SP=-::-; UR=UniRef90_K0S9Y4::Uncharacterized protein; CDD=pfam10471::pfam10471 APC_CDC26 Anaphase-promoting complex APC subunit 1. The anaphase-promoting complex (APC) or cyclosome is a cell cycle-regulated ubiquitin-protein ligase that regulates important events in mitosis such as the initiation of anaphase and exit from telophase. The APC in conjunction with other enzymes assembles multi-ubiqui…
PSNMU-V1.4_AUG-EV-PASAV3_0002220.1	1.95032	81.4469	14.923	0.46707	0.510727		1.77607	1.86169	6.97884	7.0647	4.47805	4.56383	SP=-::-; UR=UniRef90_B7FSG3::Predicted protein; CDD=pfam01876::pfam01876 RNase_P_p30 RNase P subunit p30. This protein is part of the RNase P complex that is involved in tRNA maturation.
PSNMU-V1.4_AUG-EV-PASAV3_0002230.1	3.50781	18.4289	7.4329	6.03408	5.15272		-0.999923	-0.615538	1.21682	1.60122	0	0	SP=Q54KM6::Kynurenine--oxoglutarate transaminase; UR=UniRef90_B7FSG4::Predicted protein (Fragment); CDD=PRK08912]---[PRK07777]---[COG0436]---[cd00609]---[PRK09082]---[PLN00175]---[PRK12414]---[PRK05764]---[PRK07682]---[pfam00155]---[PRK06348]---[PRK06836]---[PRK07683]---[PRK06108]---[PRK06107]---[PRK08361]---[PRK07568]---[PRK07309]---[PRK07337]---[PRK08363::PRK08912 PRK08912 hypothetical protein …
PSNMU-V1.4_AUG-EV-PASAV3_0002240.1	43.1316	80.6829	50.9616	27.3988	22.4598		0.438067	0.894019	1.16726	1.62323	0.451297	0.907262	SP=-::-; UR=UniRef90_B8BY10::Uncharacterized protein; CDD=-::-
PSNMU-V1.4_AUG-EV-PASAV3_0002250.1	31.953	24.8277	103.926	392.037	19.0754		-3.82438	0	-4.36921	0	-2.34007	2.16296	SP=P49691::60S ribosomal protein L4-2; UR=UniRef90_K0TKT1::Uncharacterized protein; CDD=PLN00185]---[PTZ00428]---[PRK04042]---[TIGR03672]---[COG0088]---[pfam00573]---[pfam14374::PLN00185 PLN00185 60S ribosomal protein L4-1 Provisional.]---[PTZ00428 PTZ00428 60S ribosomal protein L4 Provisional.]---[PRK04042 rpl4lp 50S ribosomal protein L4P Provisional.]---[TIGR03672 50S_ribosomal_protein_L4 50S r…
PSNMU-V1.4_AUG-EV-PASAV3_0002260.1	6.18354	20.3307	9.16017	10.3949	6.15259		-0.964037	0	0.577295	1.49901	-0.624272	0	SP=P72581::Uncharacterized RNA pseudouridine synthase slr0612; UR=UniRef90_B7G1Y5::Predicted protein; CDD=COG1187]---[cd02553]---[TIGR00093]---[cd02870]---[cd02566]---[cd02554]---[PRK10839]---[cd02556]---[PRK10700]---[PRK11394]---[cd02550]---[PRK10475::COG1187 RsuA 16S rRNA uridine-516 pseudouridylate synthase and related pseudouridylate synthases Translation ribosomal structure and biogenesis .]…
PSNMU-V1.4_AUG-EV-PASAV3_0002270.1	59.5649	47.6914	36.998	28.1703	32.7608		0.861353	0.813575	0.369938	0	0	0	SP=P67777::Serine/threonine-protein phosphatase 2A catalytic subunit alpha isoform; UR=UniRef90_B7G1Y4::Serine/threonine-protein phosphatase; CDD=cd07415]---[PTZ00239]---[smart00156]---[cd07414]---[cd00144]---[cd07416]---[PTZ00480]---[cd07417]---[PTZ00244]---[cd07419]---[cd07420]---[cd07418]---[COG0639]---[pfam00149]---[cd07425]---[PHA02239::cd07415 MPP_PP2A_PP4_PP6 PP2A PP4 and PP6 phosphoprotei…
PSNMU-V1.4_AUG-EV-PASAV3_0002280.1	9.04763	20.3791	16.3695	9.57339	8.43743		0	0	0.69858	1.04438	0	0.674938	SP=-::-; UR=-::-; CDD=-::-
PSNMU-V1.4_AUG-EV-PASAV3_0002290.1	0.228416	96.2662	23.1262	0.463649	0.548865		0	0	7.28175	7.22073	5.16726	5.10625	SP=Q8LCV1::Thioredoxin domain-containing protein PLP3B; UR=UniRef90_B7G2G1::Predicted protein (Fragment); CDD=cd02989]---[cd02957]---[cd02988]---[cd02947]---[cd02984]---[cd02987]---[PTZ00051]---[TIGR01068::cd02989 Phd_like_TxnDC9 Phosducin (Phd)-like family Thioredoxin (TRX) domain containing protein 9 (TxnDC9) subfamily composed of predominantly uncharacterized eukaryotic proteins containing a T…
PSNMU-V1.4_AUG-EV-PASAV3_0002300.1	1.40957	9.23119	7.3575	0.787055	0.621727		0	1.13712	3.14372	3.65875	2.75813	3.27305	SP=-::-; UR=UniRef90_B7FSG8::Predicted protein; CDD=-::-
PSNMU-V1.4_AUG-EV-PASAV3_0002310.1	4.27808	16.5836	7.45334	4.01938	6.43877		0	-0.648808	1.65344	1.13122	0	0	SP=-::-; UR=UniRef90_D8LU36::Putative uncharacterized protein; CDD=-::-
PSNMU-V1.4_AUG-EV-PASAV3_0002320.1	0.081191	1.72996	0.885242	0.11278	0		0	4.18732	3.47923	8.48712	2.46894	7.44485	SP=-::-; UR=UniRef90_B8C503::Uncharacterized protein; CDD=-::-
PSNMU-V1.4_AUG-EV-PASAV3_0002330.1	81.8213	35.4157	99.8401	64.6768	127.926		0	-0.702358	-1.25819	-2.08075	0	-0.635047	SP=O65493::Xylem cysteine proteinase 1; UR=UniRef90_B7FSZ7::Predicted protein; CDD=pfam00112]---[cd02248]---[smart00645]---[PTZ00021]---[PTZ00203]---[PTZ00200]---[cd02619]---[cd02620]---[cd02621]---[cd02698]---[COG4870]---[pfam08246]---[smart00848]---[PTZ00462]---[PTZ00049::pfam00112 Peptidase_C1 Papain family cysteine protease. ]---[cd02248 Peptidase_C1A Peptidase C1A subfamily (MEROPS database …
PSNMU-V1.4_AUG-EV-PASAV3_0002340.1	21.3995	21.1168	21.5644	14.0286	20.8767		0.392165	0	0	0	0	0	SP=G5EEN4::Germinal center kinase 3; UR=UniRef90_B7FT55::Predicted protein; CDD=cd06610]---[cd06609]---[cd05122]---[cd06612]---[cd06614]---[smart00220]---[cd06608]---[cd06613]---[pfam00069]---[cd06642]---[cd06917]---[cd06611]---[cd06623]---[cd08216]---[cd06641]---[cd06640]---[cd06607]---[cd06605]---[cd14014]---[cd13999::cd06610 STKc_OSR1_SPAK Catalytic domain of the Serine/Threonine Kinases Oxida…
PSNMU-V1.4_AUG-EV-PASAV3_0002350.1	96.435	48.9146	105.187	58.6613	70.485		0.497818	0	-0.651146	-0.748994	0	0	SP=-::-; UR=UniRef90_B7FT53::Predicted protein; CDD=pfam10191::pfam10191 COG7 Golgi complex component 7 (COG7). COG7 is a component of the conserved oligomeric Golgi complex which is required for normal Golgi morphology and localisation. Mutation in COG7 causes a congenital disorder of glycosylation.
PSNMU-V1.4_AUG-EV-PASAV3_0002360.1	4.04364	9.02398	15.4653	27.5436	11.6084		-2.98124	-1.58213	-2.00124	-0.602127	-1.25993	0	SP=Q9T034::Probable phenylalanine--tRNA ligase alpha subunit; UR=UniRef90_B7FSL5::Predicted protein; CDD=PLN02853]---[PTZ00326]---[PRK04172]---[COG0016]---[cd00496]---[TIGR00468]---[pfam01409]---[PRK00488]---[PLN02788]---[PRK06253]---[TIGR00470]---[COG1041]---[COG2024]---[TIGR01177]---[pfam13659]---[cd00768]---[pfam01170::PLN02853 PLN02853 Probable phenylalanyl-tRNA synthetase alpha chain.]---[PT…
PSNMU-V1.4_AUG-EV-PASAV3_0002370.1	20.7641	20.1525	25.7351	81.3016	45.0873		-2.18429	-1.16905	-2.40062	-1.38537	-2.09571	-1.08046	SP=Q9UJX3::Anaphase-promoting complex subunit 7; UR=UniRef90_B7FT61::Predicted protein; CDD=PLN00203]---[pfam00745]---[PRK00045]---[TIGR01035]---[TIGR02917]---[TIGR02917]---[TIGR02917]---[COG0373]---[sd00006]---[sd00006]---[sd00006]---[sd00006]---[sd00006]---[sd00006]---[COG0457]---[pfam13414::PLN00203 PLN00203 glutamyl-tRNA reductase.]---[pfam00745 GlutR_dimer Glutamyl-tRNAGlu reductase dimeriza…
PSNMU-V1.4_AUG-EV-PASAV3_0002380.1	44.1062	46.7724	51.1806	244.312	137.915		-2.68424	-1.7059	-2.77686	-1.79852	-2.69508	-1.71674	SP=Q117I4::Glutamyl-tRNA reductase; UR=UniRef90_B7FT63::Glutamyl-tRNA reductase; CDD=PLN00203]---[PLN00203]---[PRK00045]---[PRK00045]---[cd05213]---[cd05213]---[COG0373]---[COG0373]---[TIGR01035]---[TIGR01035]---[pfam05201]---[PRK13940]---[pfam01488]---[pfam01488]---[PRK00676]---[COG0169::PLN00203 PLN00203 glutamyl-tRNA reductase.]---[PRK00045 hemA glutamyl-tRNA reductase Reviewed.]---[cd05213 NA…
PSNMU-V1.4_AUG-EV-PASAV3_0002390.1	10.1501	6.10844	10.7762	13.2633	13.5643		-0.602151	-0.469093	-1.50407	-1.371	-0.740726	-0.607665	SP=Q0V9D9::Cytochrome c oxidase assembly factor 7; UR=UniRef90_B7FT62::Predicted protein; CDD=sd00010]---[sd00010]---[sd00010]---[COG0790]---[COG0790::sd00010 SLR Sel1-like repeat. Sel1-like repeats (SLRs) share similar alpha-helical conformations with Tetratricopeptide repeats (TPRs) but with different consensus sequence lengths and superhelical topologies. SLRs contain 36 to 44 amino acids and …
PSNMU-V1.4_AUG-EV-PASAV3_0002400.1	2.49351	6.92659	6.15013	4.91177	3.96772		-1.1942	-0.722184	0	0.576346	0	0	SP=Q0QLE4::2 3-dimethylmalate lyase; UR=UniRef90_B7FT60::Predicted protein; CDD=cd00377]---[COG2513]---[TIGR02317]---[PRK11320]---[pfam13714]---[TIGR02319]---[TIGR02320]---[COG2224]---[TIGR02321]---[TIGR01346]---[PRK15063]---[pfam00463]---[cd06556]---[PLN02892]---[PRK06498::cd00377 ICL_PEPM Members of the ICL/PEPM enzyme family catalyze either P-C or C-C bond formation/cleavage. Known members are…
PSNMU-V1.4_AUG-EV-PASAV3_0002410.1	133.001	157.899	155.417	3.32099	2.82192		5.10847	5.50835	5.18383	5.58375	5.10456	5.50447	SP=-::-; UR=-::-; CDD=-::-
PSNMU-V1.4_AUG-EV-PASAV3_0002420.1	3.82007	18.0368	10.2665	0.120935	0.231457		4.74114	4.00508	6.80734	6.07067	5.92754	5.191	SP=Q8SPU8::Dehydrogenase/reductase SDR family member 4; UR=UniRef90_W7TG61::Short chain dehydrogenase; CDD=cd05233]---[COG1028]---[PRK07231]---[cd05344]---[PRK12826]---[pfam13561]---[PRK05565]---[cd05364]---[PRK12829]---[PRK07856]---[PRK05653]---[cd05369]---[PRK07814]---[PRK09242]---[PRK06500]---[PRK06198]---[cd05365]---[PRK12825]---[cd05359]---[PRK05557::cd05233 SDR_c classical (c) SDRs. SDRs ar…
PSNMU-V1.4_AUG-EV-PASAV3_0002430.1	166.618	114.836	147.426	130.003	184.076		0	0	-0.566241	-0.895911	0	-0.584929	SP=-::-; UR=UniRef90_B7FT58::Predicted protein; CDD=pfam01753::pfam01753 zf-MYND MYND finger.
PSNMU-V1.4_AUG-EV-PASAV3_0002440.1	122.71	78.1286	97.7919	83.9962	125.852		0	0	-0.491314	-0.909698	0	-0.631611	SP=-::-; UR=UniRef90_B7FT59::Predicted protein; CDD=-::-
PSNMU-V1.4_AUG-EV-PASAV3_0002450.1	43.0727	47.5016	44.8758	22.5598	22.7753		0.712907	0.873365	0.683616	0.844075	0.549142	0.709601	SP=A7SLW1::Branched-chain-amino-acid aminotransferase; UR=UniRef90_B7FT57::Branched-chain-amino-acid aminotransferase; CDD=cd01557]---[cd01557]---[cd01557]---[PRK13357]---[PRK13357]---[PRK13357]---[PRK13357]---[TIGR01123]---[TIGR01123]---[cd00449]---[cd00449]---[COG0115]---[COG0115]---[pfam01063]---[PLN02782]---[PLN02782]---[cd01558]---[PRK06606]---[PLN02259]---[PLN02259]---[PLN03117]---[PLN03117…
PSNMU-V1.4_AUG-EV-PASAV3_0002460.1	61.7809	92.9311	63.9532	45.2101	77.9575		0	0	0.64938	0	0	-0.56008	SP=Q9NX58::Cell growth-regulating nucleolar protein; UR=UniRef90_B7FT56::Predicted protein; CDD=-::-
PSNMU-V1.4_AUG-EV-PASAV3_0002470.1	0.506454	0.323967	0.568751	0.321558	0.49746		0	0	0	-0.825757	0	0	SP=Q9NXW9::Alpha-ketoglutarate-dependent dioxygenase alkB homolog 4; UR=UniRef90_A4RVX0::Uncharacterized protein; CDD=-::-
PSNMU-V1.4_AUG-EV-PASAV3_0002480.1	91.9396	122.615	101.808	49.8375	54.3306		0.664794	0.706648	0.90716	0.949014	0.588172	0.630026	SP=Q9JJ59::ATP-binding cassette sub-family B member 9; UR=UniRef90_F0Y6H5::Putative uncharacterized protein; CDD=COG1132]---[TIGR00958]---[TIGR02204]---[COG2274]---[TIGR02203]---[cd03249]---[cd03251]---[PRK11176]---[cd03253]---[cd03254]---[COG5265]---[cd03248]---[TIGR01846]---[PRK13657]---[TIGR03797]---[TIGR03796]---[cd03228]---[cd03252]---[COG4988]---[TIGR01192::COG1132 MdlB ABC-type multidrug t…
PSNMU-V1.4_AUG-EV-PASAV3_0002490.1	3.27826	6.4636	4.68498	2.00642	1.53619		0	1.03498	1.2958	1.84773	0.7775	1.3294	SP=-::-; UR=UniRef90_K0RWH7::Uncharacterized protein (Fragment); CDD=-::-
PSNMU-V1.4_AUG-EV-PASAV3_0002500.1	67.4554	85.2553	86.7754	43.5593	52.3375		0.414521	0	0.578836	0.483059	0.552718	0.456942	SP=O81769::Probable diphthine synthase; UR=UniRef90_B8BRN2::Uncharacterized protein; CDD=PTZ00175]---[cd11647]---[COG1798]---[PRK04160]---[TIGR00522]---[cd07987]---[pfam12697::PTZ00175 PTZ00175 diphthine synthase Provisional.]---[cd11647 Diphthine_synthase Diphthine synthase also known as DPH5. Diphthine synthase also known as diphthamide biosynthesis S-adenosylmethionine-dependent methyltransfer…
PSNMU-V1.4_AUG-EV-PASAV3_0002510.1	18.4986	9.16503	16.3678	9.98056	32.9899		0.680404	-0.861458	0	-2.04612	0	-1.26329	SP=-::-; UR=-::-; CDD=TIGR02169]---[COG1196::TIGR02169 chromosome_segregation_protein_related_ptotein chromosome segregation protein SMC primarily archaeal type. SMC (structural maintenance of chromosomes) proteins bind DNA and act in organizing and segregating chromosomes for partition. SMC proteins are found in bacteria archaea and eukaryotes. It is found in a single copy and is homodimeric in …
PSNMU-V1.4_AUG-EV-PASAV3_0002520.1	24.3647	15.311	23.1231	8.99951	10.8248		1.21925	1.12666	0	0	0.923407	0.83081	SP=Q6C443::Oxidation resistance protein 1; UR=UniRef90_B7FSK4::Predicted protein (Fragment); CDD=pfam07534]---[smart00584]---[COG5142::pfam07534 TLD TLD. This domain is predicted to be an enzyme and is often found associated with pfam01476. It's structure consists of a beta-sandwich surrounded by two helices and two one-turn helices.]---[smart00584 TLDc domain in TBC and LysM domain containing pr…
PSNMU-V1.4_AUG-EV-PASAV3_0002530.1	5.5361	3.10374	3.6486	5.768	6.55425		0	0	-1.27943	-1.29663	-1.0989	-1.1161	SP=P54493::Rhomboid protease GluP; UR=UniRef90_B7G2H6::Predicted protein; CDD=pfam01694]---[COG0705]---[PTZ00101]---[TIGR04239::pfam01694 Rhomboid Rhomboid family. This family contains integral membrane proteins that are related to Drosophila rhomboid protein. Members of this family are found in bacteria and eukaryotes. Rhomboid promotes the cleavage of the membrane-anchored TGF-alpha-like growth…
PSNMU-V1.4_AUG-EV-PASAV3_0002540.1	11.0105	9.09574	6.72364	3.77009	6.58339		1.33032	0.698123	0.886099	0	0	0	SP=-::-; UR=-::-; CDD=-::-
PSNMU-V1.4_AUG-EV-PASAV3_0002550.1	49.1175	19.1109	14.8813	31.1292	16.3674		0	1.55276	-1.08834	0	-1.50403	0	SP=-::-; UR=UniRef90_L8LWL7::Uncharacterized protein; CDD=-::-
PSNMU-V1.4_AUG-EV-PASAV3_0002560.1	26.9822	33.0805	29.8547	18.9305	20.6332		0	0	0.417765	0.45785	0	0	SP=-::-; UR=UniRef90_K0T606::Uncharacterized protein; CDD=pfam12239]---[cd09272::pfam12239 DUF3605 Protein of unknown function (DUF3605). This family of proteins is found in eukaryotes and viruses. Proteins in this family are typically between 161 and 256 amino acids in length.]---[cd09272 RNase_HI_RT_Ty1 Ty1/Copia family of RNase HI in long-term repeat retroelements. Ribonuclease H (RNase H) enz…
PSNMU-V1.4_AUG-EV-PASAV3_0002570.1	13.4101	13.0948	12.2314	8.85317	10.4664		0	0	0	0	0	0	SP=-::-; UR=UniRef90_B7G2X5::Predicted protein; CDD=-::-
PSNMU-V1.4_AUG-EV-PASAV3_0002580.1	41.9624	41.1231	46.1454	52.5763	119.42		-0.540257	-1.56107	-0.740478	-1.7613	-0.62706	-1.64788	SP=-::-; UR=UniRef90_B7G2X4::Predicted protein; CDD=-::-
PSNMU-V1.4_AUG-EV-PASAV3_0002590.1	3.99509	5.15402	5.31067	3.05714	2.32792		0	0.725739	0	0.920355	0	0.913989	SP=Q2TBW5::Zinc finger HIT domain-containing protein 2; UR=UniRef90_B7G2X2::Predicted protein; CDD=pfam04438::pfam04438 zf-HIT HIT zinc finger. This presumed zinc finger contains up to 6 cysteine residues that could coordinate zinc. The domain is named after the HIT protein. This domain is also found in the Thyroid receptor interacting protein 3 (TRIP-3) which specifically interacts with the liga…
PSNMU-V1.4_AUG-EV-PASAV3_0002600.1	28.0047	15.0182	32.3817	14.7512	12.9236		0.706058	1.05054	0	0	0.700076	1.04456	SP=-::-; UR=UniRef90_B7G215::Predicted protein (Fragment); CDD=COG3551]---[pfam13469::COG3551 COG3551 Uncharacterized protein conserved in bacteria Function unknown .]---[pfam13469 Sulfotransfer_3 Sulfotransferase family.
PSNMU-V1.4_AUG-EV-PASAV3_0002610.1	0.32928	0.624788	2.37166	0.319455	0.204707		0	0	0	1.36215	2.4646	3.22336	SP=Q54KS4::Guanine nucleotide-binding protein-like 3 homolog; UR=UniRef90_B7FSQ2::Predicted protein (Fragment); CDD=cd04178]---[COG1161]---[cd01858]---[cd01859]---[cd01849]---[TIGR03596]---[PRK09563]---[cd01856]---[cd01857]---[cd01855]---[TIGR03597]---[pfam08701]---[pfam01926]---[PRK00093]---[PRK00093]---[TIGR03594]---[TIGR03594]---[COG1160]---[COG1160]---[cd01854]---[PRK13796]---[cd00880]---[cd0…
PSNMU-V1.4_AUG-EV-PASAV3_0002620.1	0.81416	0.423021	1.17857	2.03734	1.03776		-1.5218	0	-2.64843	-1.5282	-1.22759	0	SP=Q3AFD0::Triosephosphate isomerase; UR=UniRef90_B7FSQ0::Triosephosphate isomerase; CDD=PRK00042]---[cd00311]---[pfam00121]---[PRK13962]---[COG0149]---[PTZ00333]---[PLN02561]---[PRK14566]---[PRK14567]---[PRK14905]---[PLN02429]---[PRK15492]---[TIGR00419]---[PRK14565]---[PRK04302::PRK00042 tpiA triosephosphate isomerase Provisional.]---[cd00311 TIM Triosephosphate isomerase (TIM) is a glycolytic e…
PSNMU-V1.4_AUG-EV-PASAV3_0002630.1	4.3793	9.82154	8.63788	4.50442	6.13801		0	0	0.73248	0	0	0	SP=-::-; UR=-::-; CDD=-::-
PSNMU-V1.4_AUG-EV-PASAV3_0002640.1	5.05055	7.18949	6.83448	4.41666	5.4943		0	0	0	0	0	0	SP=Q6NVP6::U4/U6 small nuclear ribonucleoprotein Prp31; UR=UniRef90_B8C5F2::Uncharacterized protein; CDD=COG1498]---[pfam01798]---[PRK14552]---[pfam09785::COG1498 SIK1 Protein implicated in ribosomal biogenesis Nop56p homolog Translation ribosomal structure and biogenesis .]---[pfam01798 Nop Putative snoRNA binding domain. This family consists of various Pre RNA processing ribonucleoproteins. The…
PSNMU-V1.4_AUG-EV-PASAV3_0002650.1	14.5652	22.1229	16.9618	17.7028	8.87893		-0.497669	0.666653	0	1.09435	-0.502971	0.661456	SP=-::-; UR=UniRef90_B7FSP7::Predicted protein; CDD=-::-
PSNMU-V1.4_AUG-EV-PASAV3_0002660.1	0.10031	3.84416	3.89305	0.370131	0.219591		-1.97933	0	2.98118	3.91105	2.94502	3.87435	SP=A8IR43::Ribosome biogenesis protein WDR12 homolog; UR=UniRef90_B7FSP6::Ribosome biogenesis protein WDR12 homolog; CDD=cd00200]---[cd00200]---[cd00200]---[COG2319]---[COG2319]---[COG2319::cd00200 WD40 WD40 domain found in a number of eukaryotic proteins that cover a wide variety of functions including adaptor/regulatory modules in signal transduction pre-mRNA processing and cytoskeleton assembl…
PSNMU-V1.4_AUG-EV-PASAV3_0002670.1	7.24861	27.3585	25.7002	10.2838	10.9109		-0.716531	-0.631303	1.02485	1.11007	0.882116	0.967338	SP=P54243::Glucose-6-phosphate isomerase cytosolic; UR=UniRef90_B8LC54::Predicted protein; CDD=PTZ00430]---[PLN02649]---[PLN02649]---[pfam00342]---[PRK00179]---[PRK00179]---[PRK14095]---[COG0166]---[cd05015]---[cd05016::PTZ00430 PTZ00430 glucose-6-phosphate isomerase Provisional.]---[PLN02649 PLN02649 glucose-6-phosphate isomerase.]---[pfam00342 PGI Phosphoglucose isomerase. Phosphoglucose isomer…
PSNMU-V1.4_AUG-EV-PASAV3_0002680.1	36.4086	20.7991	34.2085	24.9479	22.4767		0	0.657975	-0.648663	0	0	0	SP=-::-; UR=-::-; CDD=cd15862]---[pfam12352]---[cd15891]---[cd15890::cd15862 SNARE_Vti1 SNARE motif of Vti1. Vti1 (vesicle transport through interaction with t-SNAREs homolog 1) belongs to the Qb subgroup of SNAREs (soluble N-ethylmaleimide-sensitive factor attachment protein receptor). Vti1b interacts with syntaxin 7 (Qa) syntaxin 8 (Qc) and the lysosomal R-SNARE VAMP8 or VAMP7 to form the endos…
PSNMU-V1.4_AUG-EV-PASAV3_0002690.1	267.146	138.298	226.164	159.55	275.533		0.52576	0	-0.590445	-1.20035	0	-0.537051	SP=-::-; UR=UniRef90_B5Y3P5::Predicted protein; CDD=pfam03457]---[pfam03457::pfam03457 HA Helicase associated domain. This short domain is found in multiple copies in bacterial helicase proteins. The domain is predicted to contain 3 alpha helices. The function of this domain may be to bind nucleic acid.
PSNMU-V1.4_AUG-EV-PASAV3_0002700.1	5.38217	7.14318	10.9888	24.046	12.9695		-2.3745	-1.32451	-2.1413	-1.0913	-1.56648	-0.516479	SP=Q7NML9::ATP-dependent Clp protease adapter protein ClpS; UR=UniRef90_B7G1Y3::Predicted protein (Fragment); CDD=pfam02617]---[PRK00033::pfam02617 ClpS ATP-dependent Clp protease adaptor protein ClpS. In the bacterial cytosol ATP-dependent protein degradation is performed by several different chaperone-protease pairs including ClpAP. ClpS directly influences the ClpAP machine by binding to the N…
PSNMU-V1.4_AUG-EV-PASAV3_0002710.1	2.63881	17.8595	14.5564	12.2758	3.43895		-2.42336	0	0	2.13438	0	1.784	SP=Q9ASX5::Uncharacterized aarF domain-containing protein kinase At5g05200 chloroplastic; UR=UniRef90_B7G1Y2::Predicted protein (Fragment); CDD=COG0661]---[cd05121]---[TIGR01982]---[cd13972]---[PRK04750]---[cd13970]---[cd13969]---[pfam03109]---[cd13971]---[cd05155::COG0661 AarF Predicted unusual protein kinase General function prediction only .]---[cd05121 ABC1_ADCK3-like Activator of bc1 complex…
PSNMU-V1.4_AUG-EV-PASAV3_0002720.1	21.32	25.7201	28.7294	14.8081	15.6281		0	0.399927	0.407374	0.49845	0.512123	0.603197	SP=P78954::Eukaryotic translation initiation factor 4E-1; UR=UniRef90_B8C3D4::Eukaryotic translation initiation factor 4E; CDD=pfam01652]---[COG5053]---[PTZ00040::pfam01652 IF4E Eukaryotic initiation factor 4E. ]---[COG5053 CDC33 Translation initiation factor 4E (eIF-4E) Translation ribosomal structure and biogenesis .]---[PTZ00040 PTZ00040 translation initiation factor E4 Provisional.
PSNMU-V1.4_AUG-EV-PASAV3_0002730.1	4.65193	7.08736	6.07155	2.76975	2.94524		0	0.602016	0.965304	1.03641	0.693552	0.764656	SP=-::-; UR=UniRef90_B7FTC5::Tetracycline resistance protein; CDD=pfam07690]---[cd06174]---[cd06174]---[TIGR00880]---[COG0477::pfam07690 MFS_1 Major Facilitator Superfamily. ]---[cd06174 MFS The Major Facilitator Superfamily (MFS) is a large and diverse group of secondary transporters that includes uniporters symporters and antiporters. MFS proteins facilitate the transport across cytoplasmic or …
PSNMU-V1.4_AUG-EV-PASAV3_0002740.1	20.9755	33.8497	26.8832	13.5797	25.5965		0	0	0.927783	0	0.539916	0	SP=Q9P7G4::Mitochondrial metalloendopeptidase OMA1; UR=UniRef90_B7FTE0::Predicted protein; CDD=COG4783]---[pfam01435]---[COG0501]---[COG4784::COG4783 COG4783 Putative Zn-dependent protease contains TPR repeats General function prediction only .]---[pfam01435 Peptidase_M48 Peptidase family M48. ]---[COG0501 HtpX Zn-dependent protease with chaperone function Posttranslational modification protein t…
PSNMU-V1.4_AUG-EV-PASAV3_0002750.1	73.607	87.9525	83.6585	37.4924	48.8719		0.755805	0.543919	0.838722	0.626833	0.713303	0.501415	SP=Q54PP7::BEACH domain-containing protein lvsF; UR=UniRef90_B8C4E2::Beach domain-containing protein; CDD=smart01026]---[pfam02138]---[cd06071]---[cd01201]---[pfam14844::smart01026 Beach Beige/BEACH domain. The BEACH domain was described in the BEIGE protein (D1035670) and in the highly homologous CHS protein. The BEACH domain is usually followed by a series of WD repeats. The function of the BEA…
PSNMU-V1.4_AUG-EV-PASAV3_0002760.1	30.8852	29.4414	25.0023	17.6439	22.4083		0.593493	0	0	0	0	0	SP=-::-; UR=UniRef90_K0RNT9::Uncharacterized protein; CDD=-::-
PSNMU-V1.4_AUG-EV-PASAV3_0002770.1	21.9036	11.6656	22.525	18.942	19.7487		0	0	-1.08345	-0.97526	0	0	SP=-::-; UR=-::-; CDD=-::-
PSNMU-V1.4_AUG-EV-PASAV3_0002780.1	44.7415	22.2497	41.2902	34.2006	43.2996		0	0	-1.0076	-1.17774	0	-0.334657	SP=-::-; UR=UniRef90_B7FQF9::Predicted protein; CDD=cd09257::cd09257 AP_muniscins_like_MHD Mu-homology domain (MHD) of muniscins adaptor proteins (AP) and similar proteins. This family corresponds to the MHD found in muniscins a novel family of endocytic adaptor proteins. The term muniscins has been assigned to name the MHD of proteins with both EFC/F-BAR domain and MHD. These two domains are res…
PSNMU-V1.4_AUG-EV-PASAV3_0002790.1	33.7663	42.0178	44.516	21.3096	28.8808		0.444697	0	0.589204	0	0.621252	0.359044	SP=-::-; UR=UniRef90_B7FTD4::Predicted protein; CDD=cd09257::cd09257 AP_muniscins_like_MHD Mu-homology domain (MHD) of muniscins adaptor proteins (AP) and similar proteins. This family corresponds to the MHD found in muniscins a novel family of endocytic adaptor proteins. The term muniscins has been assigned to name the MHD of proteins with both EFC/F-BAR domain and MHD. These two domains are res…
PSNMU-V1.4_AUG-EV-PASAV3_0002800.1	4.31358	4.98694	4.32523	8.49891	10.9713		-1.19106	-1.39554	-1.15816	-1.36265	-1.41332	-1.61781	SP=-::-; UR=UniRef90_R1FWC5::Peptidyl-prolyl cis-trans isomerase; CDD=pfam00254]---[COG0545::pfam00254 FKBP_C FKBP-type peptidyl-prolyl cis-trans isomerase. ]---[COG0545 FkpA FKBP-type peptidyl-prolyl cis-trans isomerases 1 Posttranslational modification protein turnover chaperones .
PSNMU-V1.4_AUG-EV-PASAV3_0002810.1	7.07641	19.6492	15.7634	17.3902	18.0638		-1.51028	-1.38349	0	0	-0.581357	0	SP=-::-; UR=-::-; CDD=-::-
PSNMU-V1.4_AUG-EV-PASAV3_0002820.1	4.08185	4.07703	4.61972	11.378	8.65025		-1.69218	-1.1345	-1.87041	-1.31272	-1.7428	-1.18511	SP=-::-; UR=UniRef90_B8CGK3::Uncharacterized protein; CDD=pfam08854::pfam08854 DUF1824 Domain of unknown function (DUF1824). This uncharacterized family of proteins are principally found in cyanobacteria.
PSNMU-V1.4_AUG-EV-PASAV3_0002830.1	22.9113	43.7155	27.0448	18.1834	19.3143		0	0	0.874723	0.95486	0	0	SP=-::-; UR=UniRef90_B7G2X1::Predicted protein; CDD=-::-
PSNMU-V1.4_AUG-EV-PASAV3_0002840.1	73.0675	73.8138	50.2666	71.2309	56.4345		0	0	0	0	-0.934353	-0.435353	SP=-::-; UR=UniRef90_B7G946::Predicted protein; CDD=-::-
PSNMU-V1.4_AUG-EV-PASAV3_0002850.1	0.0581146	7.18592	1.14276	0.0300877	0.0474871		0	0	7.46857	6.9849	4.76245	4.27935	SP=-::-; UR=UniRef90_B7FTM4::Predicted protein; CDD=pfam13923::pfam13923 zf-C3HC4_2 Zinc finger C3HC4 type (RING finger).
PSNMU-V1.4_AUG-EV-PASAV3_0002860.1	10.5424	7.72167	11.8583	7.79321	6.93268		0	0.554727	-0.399824	0	0	0.506216	SP=P16006::Deoxycytidylate deaminase; UR=UniRef90_B7GA06::Predicted protein; CDD=PHA02588]---[cd01286]---[COG2131]---[pfam00383]---[sd00004]---[cd01285]---[COG0590]---[TIGR02571::PHA02588 cd deoxycytidylate deaminase Provisional.]---[cd01286 deoxycytidylate_deaminase Deoxycytidylate deaminase domain. Deoxycytidylate deaminase catalyzes the deamination of dCMP to dUMP providing the nucleotide subs…
PSNMU-V1.4_AUG-EV-PASAV3_0002870.1	37.8751	25.5066	118.303	389.984	16.2681		-3.57478	1.15559	-4.32148	0	-2.14521	2.5852	SP=P93099::60S ribosomal protein L13a; UR=UniRef90_B7FSS8::Predicted protein; CDD=PTZ00068]---[TIGR01077]---[cd00392]---[PRK06394]---[pfam00572]---[COG0102::PTZ00068 PTZ00068 60S ribosomal protein L13a Provisional.]---[TIGR01077 50S_ribosomal_protein_L13 ribosomal protein uL13 archaeal/eukaryotic form. This model represents ribosomal protein of L13 from the Archaea and from the eukaryotic cytosol…
PSNMU-V1.4_AUG-EV-PASAV3_0002880.1	64.3814	50.2021	124.428	111.742	34.4475		-1.01244	0.844349	-1.5407	0	0	1.57494	SP=P40373::ATP phosphoribosyltransferase; UR=UniRef90_B7FST0::Predicted protein; CDD=PLN02688]---[PRK11880]---[PRK00489]---[COG0345]---[cd13592]---[COG0040]---[TIGR00112]---[PRK12491]---[TIGR00070]---[PTZ00431]---[pfam14748]---[pfam01634]---[PRK07679]---[cd13595]---[cd13594]---[cd13593]---[cd13525]---[PRK01686]---[cd13591]---[PRK07634::PLN02688 PLN02688 pyrroline-5-carboxylate reductase.]---[PRK1…
PSNMU-V1.4_AUG-EV-PASAV3_0002890.1	19.2163	13.3032	20.8319	21.1703	22.159		0	0	-1.0562	-0.953252	-0.466447	0	SP=Q5P723::50S ribosomal protein L25; UR=UniRef90_B7FST1::Predicted protein; CDD=PRK05618]---[TIGR00731]---[cd00495]---[pfam01386::PRK05618 PRK05618 50S ribosomal protein L25/general stress protein Ctc Reviewed.]---[TIGR00731 50S_ribosomal_protein_L25 ribosomal protein bL25 Ctc-form. This model models a family of proteins with full-length homology to the general stress protein Ctc of Bacillus sub…
PSNMU-V1.4_AUG-EV-PASAV3_0002900.1	17.5231	20.6416	21.5955	11.6904	16.4034		0.370381	0	0.431939	0	0.446775	0	SP=-::-; UR=-::-; CDD=-::-
PSNMU-V1.4_AUG-EV-PASAV3_0002910.1	183.636	40.5472	82.7974	142.274	99.4759		0	0	-2.19441	-1.52358	-1.18779	0	SP=Q54XX9::PXMP2/4 family protein 2; UR=UniRef90_A0A078APV2::Peroxisomal membrane protein 2; CDD=pfam04117::pfam04117 Mpv17_PMP22 Mpv17 / PMP22 family. The 22-kDa peroxisomal membrane protein (PMP22) is a major component of peroxisomal membranes. PMP22 seems to be involved in pore forming activity and may contribute to the unspecific permeability of the organelle membrane. PMP22 is synthesized on…
PSNMU-V1.4_AUG-EV-PASAV3_0002920.1	35.3866	30.5928	20.9401	20.9966	41.8363		0.538316	0	0	-0.667719	-0.444848	-1.26969	SP=Q8NXH7::Glycine cleavage system H protein; UR=UniRef90_B7FST3::Glycine decarboxylase; CDD=PRK01202]---[COG0509]---[pfam01597]---[cd06848]---[TIGR00527]---[PRK13380]---[PRK00624]---[TIGR03077]---[cd06663::PRK01202 PRK01202 glycine cleavage system protein H Provisional.]---[COG0509 GcvH Glycine cleavage system H protein (lipoate-binding) Amino acid transport and metabolism .]---[pfam01597 GCV_H …
PSNMU-V1.4_AUG-EV-PASAV3_0002930.1	21.3871	24.5909	24.2546	12.9263	12.3013		0	0.755357	0.544521	0.790406	0	0.716593	SP=-::-; UR=UniRef90_B8CBF8::Uncharacterized protein; CDD=pfam11700]---[COG2270]---[cd06174]---[pfam07690]---[pfam13347]---[COG0477]---[TIGR00900]---[COG2211::pfam11700 ATG22 Vacuole effluxer Atg22 like. Autophagy is a major survival survival mechanism in which eukaryotes recycle cellular nutrients during stress conditions. Atg22 Avt3 and Avt4 are partially redundant vacuolar effluxes which media…
PSNMU-V1.4_AUG-EV-PASAV3_0002940.1	24.2156	24.3086	29.1186	22.6069	17.398		0	0.42466	0	0	0	0.471582	SP=Q7SYI5::Glycoprotein-N-acetylgalactosamine 3-beta-galactosyltransferase 1-B; UR=UniRef90_B7FST7::Predicted protein; CDD=-::-
PSNMU-V1.4_AUG-EV-PASAV3_0002950.1	22.2643	13.8704	26.2082	20.5019	17.3849		0	0	-0.950221	-0.546957	0	0	SP=P42278::Trypsin theta; UR=UniRef90_B7G2K0::Predicted protein; CDD=cd00190]---[smart00020]---[pfam00089]---[COG5640::cd00190 Tryp_SPc Trypsin-like serine protease Many of these are synthesized as inactive precursor zymogens that are cleaved during limited proteolysis to generate their active forms. Alignment contains also inactive enzymes that have substitutions of the catalytic triad residues.…
PSNMU-V1.4_AUG-EV-PASAV3_0002990.1	24.4535	28.5352	23.0391	9.5127	9.62784		1.14362	1.29429	1.19339	1.34407	0.839033	0.989709	SP=Q6AY85::UDP-N-acetylglucosamine transferase subunit ALG14 homolog; UR=UniRef90_B7G4Y9::Udp-n-acetylglucosamine n-acetylglucosaminyltransferase; CDD=pfam08660::pfam08660 Alg14 Oligosaccharide biosynthesis protein Alg14 like. Alg14 is involved dolichol-linked oligosaccharide biosynthesis and anchors the catalytic subunit Alg13 to the ER membrane.
PSNMU-V1.4_AUG-EV-PASAV3_0003000.1	50.0517	29.0185	42.6346	32.6126	43.0475		0.400016	0	-0.556749	-0.787068	0	0	SP=P48528::Serine/threonine-protein phosphatase PP-X isozyme 2; UR=UniRef90_B8CFV6::Serine/threonine-protein phosphatase; CDD=cd07415]---[PTZ00239]---[smart00156]---[cd07414]---[cd00144]---[PTZ00480]---[cd07416]---[cd07417]---[PTZ00244]---[cd07419]---[cd07420]---[cd07418]---[COG0639]---[pfam00149]---[cd00838]---[cd07425::cd07415 MPP_PP2A_PP4_PP6 PP2A PP4 and PP6 phosphoprotein phosphatases metall…
PSNMU-V1.4_AUG-EV-PASAV3_0003010.1	27.9582	23.5295	41.7838	62.88	28.1741		-1.38331	0	-1.80241	-0.481209	-1.02848	0	SP=Q8UVK2::Transcription elongation factor SPT6; UR=UniRef90_B7G582::Predicted protein; CDD=pfam14633]---[COG2183]---[cd09918]---[pfam14635]---[cd09928]---[pfam14878::pfam14633 SH2_2 SH2 domain. ]---[COG2183 Tex Transcriptional accessory protein Transcription .]---[cd09918 SH2_Nterm_SPT6_like N-terminal Src homology 2 (SH2) domain found in Spt6. N-terminal SH2 domain in Spt6. Spt6 is an essential…
PSNMU-V1.4_AUG-EV-PASAV3_0003020.1	14.6431	6.80416	12.7068	22.519	9.44159		-0.837969	0.579389	-2.11023	-0.692752	-1.26567	0	SP=Q42403::Thioredoxin H3; UR=UniRef90_B8CFM7::Thioredoxin; CDD=cd02947]---[pfam00085]---[TIGR01068]---[cd02961]---[cd02984]---[PTZ00051]---[COG0526]---[PRK09381]---[TIGR01126]---[cd02985]---[PTZ00102]---[PTZ00102]---[cd02966]---[cd02997]---[cd02995]---[cd02956]---[cd02949]---[TIGR01130]---[TIGR01130]---[cd02998]---[pfam13098]---[cd01659::cd02947 TRX_family TRX family composed of two groups Group…
PSNMU-V1.4_AUG-EV-PASAV3_0003030.1	14.4236	23.9033	27.2466	16.8099	15.746		-0.436549	0	0	0.382931	0	0.520514	SP=Q8CHY3::Dymeclin; UR=UniRef90_K0RRA1::Uncharacterized protein (Fragment); CDD=pfam09742::pfam09742 Dymeclin Dyggve-Melchior-Clausen syndrome protein. Dymeclin (Dyggve-Melchior-Clausen syndrome protein) contains a large number of leucine and isoleucine residues and a total of 17 repeated dileucine motifs. It is characteristically about 700 residues long and present in plants and animals. Mutati…
PSNMU-V1.4_AUG-EV-PASAV3_0003040.1	8.65313	14.7356	9.2859	8.64444	10.0329		0	0	0.375461	0	0	0	SP=Q1AU40::50S ribosomal protein L24; UR=UniRef90_B5YNN6::Predicted protein; CDD=PRK00004]---[TIGR01079]---[COG0198]---[cd06089]---[CHL00141]---[PRK12281::PRK00004 rplX 50S ribosomal protein L24 Reviewed.]---[TIGR01079 50S_ribosomal_protein_L24 ribosomal protein L24 bacterial/organelle. This model recognizes bacterial and organellar forms of ribosomal protein L24. It excludes eukaryotic and archa…
PSNMU-V1.4_AUG-EV-PASAV3_0003050.1	22.536	29.9153	29.5643	22.7559	21.6371		0	0	0	0	0	0	SP=-::-; UR=UniRef90_B8LC45::Predicted protein; CDD=cd00204]---[cd00204]---[cd00204]---[pfam12796]---[COG0666::cd00204 ANK ankyrin repeats ankyrin repeats mediate protein-protein interactions in very diverse families of proteins. The number of ANK repeats in a protein can range from 2 to over 20 (ankyrins for example). ANK repeats may occur in combinations with other types of domains. The structu…
PSNMU-V1.4_AUG-EV-PASAV3_0003060.1	6.97499	10.6166	10.3377	7.48841	9.39286		0	-0.473096	0	0	0	0	SP=-::-; UR=-::-; CDD=-::-
PSNMU-V1.4_AUG-EV-PASAV3_0003070.1	0.790648	1.04203	0.936053	0.726813	0.714109		0	0	0	0	0	0	SP=Q54P13::ABC transporter C family member 8; UR=UniRef90_W2WYA8::Uncharacterized protein (Fragment); CDD=PLN03130]---[TIGR00957]---[PLN03232]---[TIGR01271]---[PTZ00243]---[pfam00664::PLN03130 PLN03130 ABC transporter C family member Provisional.]---[TIGR00957 Multidrug_resistance-associated_protein_1 multi drug resistance-associated protein (MRP). This model describes multi drug resistance-assoc…
PSNMU-V1.4_AUG-EV-PASAV3_0003080.1	16.1671	17.2069	17.7481	13.3279	13.327		0	0	0	0	0	0	SP=Q9R1X5::Multidrug resistance-associated protein 5; UR=UniRef90_B7FSJ9::Predicted protein; CDD=PLN03130]---[PLN03130]---[TIGR00957]---[TIGR00957]---[TIGR00957]---[TIGR00957]---[PLN03232]---[PLN03232]---[PTZ00243]---[PTZ00243]---[cd03244]---[cd03244]---[COG1132]---[COG1132]---[COG1132]---[cd03250]---[cd03250]---[cd03369]---[cd03369]---[COG2274]---[COG2274]---[TIGR01271]---[TIGR01271]---[cd03254]…
PSNMU-V1.4_AUG-EV-PASAV3_0003090.1	31.5707	22.9028	33.1818	21.4199	25.8059		0	0	0	-0.391617	0	0	SP=-::-; UR=UniRef90_B7G5F4::Predicted protein; CDD=-::-
PSNMU-V1.4_AUG-EV-PASAV3_0003100.1	12.7899	14.1991	15.1209	7.22175	7.02085		0.608258	0.815624	0.585014	0.792388	0.624885	0.832257	SP=-::-; UR=-::-; CDD=-::-
PSNMU-V1.4_AUG-EV-PASAV3_0003110.1	17.4689	14.4333	15.0555	18.1584	22.9335		0	-0.439522	-0.721868	-0.888341	-0.712268	-0.878741	SP=P41636::4-coumarate--CoA ligase; UR=UniRef90_B7FT13::Coumaryl-coa ligase; CDD=cd05911]---[cd05904]---[COG0318]---[PLN02246]---[cd05936]---[PRK06187]---[cd05929]---[PLN02330]---[cd05917]---[cd04433]---[cd05935]---[PRK07656]---[pfam00501]---[PLN02574]---[cd05926]---[PRK08314]---[cd12119]---[COG0365]---[PRK08316]---[PRK05677::cd05911 Firefly_Luc_like Firefly luciferase of light emitting insects a…
PSNMU-V1.4_AUG-EV-PASAV3_0003120.1	41.4116	14.9239	23.3321	38.6245	51.2008		0	0	-1.76408	-2.0076	-1.16305	-1.40657	SP=P38023::RNA polymerase sigma factor SigA1; UR=UniRef90_B7G4Z9::Predicted protein (Fragment); CDD=TIGR02997]---[PRK07406]---[COG0568]---[TIGR02393]---[PRK07598]---[PRK07405]---[PRK09210]---[PRK05901]---[PRK05658]---[PRK07921]---[PRK05949]---[PRK05657]---[TIGR02394]---[TIGR02980]---[COG1191]---[TIGR02479]---[PRK07500]---[TIGR02392]---[PRK06288]---[PRK07408::TIGR02997 RNA_polymerase_sigma_subunit…
PSNMU-V1.4_AUG-EV-PASAV3_0003130.1	8.20161	10.2295	17.0272	66.0878	33.8591		-3.22309	-2.09666	-3.08091	-1.95448	-2.38194	-1.25551	SP=-::-; UR=UniRef90_B7G500::Predicted protein; CDD=-::-
PSNMU-V1.4_AUG-EV-PASAV3_0003140.1	878.36	1002.3	1153.18	737.479	690.045		0	0	0	0	0	0.464342	SP=P29742::Clathrin heavy chain; UR=UniRef90_B8C8U9::Clathrin heavy chain; CDD=pfam00637]---[pfam00637]---[pfam00637]---[pfam00637]---[pfam00637]---[pfam00637]---[pfam00637]---[pfam13838]---[smart00299]---[smart00299]---[smart00299]---[smart00299]---[smart00299]---[smart00299]---[smart00299::pfam00637 Clathrin Region in Clathrin and VPS. Each region is about 140 amino acids long. The regions are …
PSNMU-V1.4_AUG-EV-PASAV3_0003150.1	21.3792	14.6294	49.9149	163.546	9.77035		-3.14627	1.0661	-3.86822	0	-2.13275	2.07966	SP=Q9XHE4::60S ribosomal protein L37a; UR=UniRef90_B7G4Z0::Predicted protein; CDD=PTZ00255]---[pfam01780]---[TIGR00280]---[COG1997]---[PRK03976::PTZ00255 PTZ00255 60S ribosomal protein L37a Provisional.]---[pfam01780 Ribosomal_L37ae Ribosomal L37ae protein family. This ribosomal protein is found in archaebacteria and eukaryotes. It contains four conserved cysteine residues that may bind to zinc.]…
PSNMU-V1.4_AUG-EV-PASAV3_0003160.1	11.5864	10.8834	9.00782	34.9475	26.0932		-1.80679	-1.22487	-2.07084	-1.48891	-2.39008	-1.80815	SP=-::-; UR=UniRef90_K0TE44::Uncharacterized protein; CDD=-::-
PSNMU-V1.4_AUG-EV-PASAV3_0003170.1	4.58059	6.54658	7.12453	6.34029	4.40071		-0.682968	0	0	0	0	0	SP=-::-; UR=-::-; CDD=COG1196]---[COG1196]---[COG1196]---[COG1196]---[COG1196]---[COG1196]---[COG1196]---[TIGR04523]---[TIGR04523]---[TIGR04523]---[TIGR04523]---[TIGR04523]---[TIGR04523]---[TIGR02168]---[TIGR02168]---[TIGR02168]---[TIGR02168]---[TIGR02168]---[TIGR02168]---[COG0419]---[COG0419]---[COG0419]---[pfam02463]---[pfam02463]---[pfam02463]---[pfam02463]---[PRK03918]---[PRK03918]---[PRK0391…
PSNMU-V1.4_AUG-EV-PASAV3_0003180.1	66.0661	34.2266	39.2563	20.0875	46.6704		1.49931	0.458381	0.381399	-0.659554	0.523339	-0.517608	SP=B2U092::5-keto-4-deoxy-D-glucarate aldolase; UR=UniRef90_E7RHV4::4-hydroxy-2-oxovalerate aldolase; CDD=COG3836]---[TIGR03239]---[PRK10558]---[TIGR02311]---[pfam03328]---[PRK10128::COG3836 HpcH 2 4-dihydroxyhept-2-ene-1 7-dioic acid aldolase Carbohydrate transport and metabolism .]---[TIGR03239 GarL 2-dehydro-3-deoxyglucarate aldolase. In E. coli this enzyme (GarL) 2-dehydro-3-deoxyglucarate al…
PSNMU-V1.4_AUG-EV-PASAV3_0003190.1	42.9498	45.5462	60.5952	24.0616	23.6462		0.620188	0.816818	0.533145	0.729778	0.891769	1.0884	SP=-::-; UR=UniRef90_K0RAP1::Uncharacterized protein; CDD=COG1196]---[COG1196]---[COG1196]---[COG1196]---[COG1196]---[COG1196]---[COG1196]---[COG1196]---[COG1196]---[COG0419]---[COG0419]---[COG0419]---[COG0419]---[COG0419]---[TIGR02168]---[TIGR02168]---[TIGR02168]---[TIGR02168]---[TIGR02168]---[TIGR02168]---[TIGR02168]---[TIGR02168]---[TIGR02168]---[TIGR04523]---[TIGR04523]---[TIGR04523]---[TIGR0…
PSNMU-V1.4_AUG-EV-PASAV3_0003200.1	23.5133	37.0388	21.0889	20.0926	28.1723		0	0	0.489114	0	0	-0.691068	SP=-::-; UR=-::-; CDD=-::-
PSNMU-V1.4_AUG-EV-PASAV3_0003210.1	39.5308	48.1231	55.9676	23.8011	30.6171		0.513488	0	0.626648	0.428067	0.793015	0.594435	SP=Q84UQ1::DEAD-box ATP-dependent RNA helicase 42; UR=UniRef90_B8C599::Uncharacterized protein; CDD=COG0513]---[PTZ00110]---[PRK10590]---[cd00268]---[PRK11776]---[PLN00206]---[PRK11192]---[PRK11634]---[PRK01297]---[PRK04537]---[PTZ00424]---[PRK04837]---[pfam00270]---[smart00487]---[cd00046]---[cd00079]---[pfam00271]---[COG0514]---[smart00490]---[COG1201::COG0513 SrmB Superfamily II DNA and RNA he…
PSNMU-V1.4_AUG-EV-PASAV3_0003220.1	6.1358	9.1461	8.49893	5.50467	5.60944		0	0	0	0.477336	0	0	SP=Q66II8::U1 small nuclear ribonucleoprotein 70 kDa; UR=UniRef90_B7FTE6::Predicted protein (Fragment); CDD=cd12236]---[cd12237]---[pfam00076]---[smart00360]---[cd12447]---[cd00590]---[COG0724]---[cd12382]---[cd12399]---[cd12392]---[cd12391]---[cd12398]---[cd12380]---[pfam14259]---[cd12404]---[cd12450]---[cd12284]---[cd12412]---[cd12363]---[cd12312::cd12236 RRM_snRNP70 RNA recognition motif in U1…
PSNMU-V1.4_AUG-EV-PASAV3_0003230.1	11.8538	20.6812	19.3539	16.7515	15.0261		-0.716458	-0.390851	0	0	0	0	SP=Q9UUJ6::Nuclear elongation and deformation protein 1; UR=UniRef90_B7FTF0::Predicted protein; CDD=smart00775]---[pfam08235]---[COG5083::smart00775 LNS2 This domain is found in Saccharomyces cerevisiae protein SMP2 proteins with an N-terminal lipin domain and phosphatidylinositol transfer proteins. SMP2 is involved in plasmid maintenance and respiration. Lipin proteins are involved in adipose ti…
PSNMU-V1.4_AUG-EV-PASAV3_0003240.1	20.3072	20.2027	22.8193	22.1391	22.9885		0	0	-0.521824	-0.39921	-0.397452	0	SP=Q9SY14::CSC1-like protein At4g02900; UR=UniRef90_B7FTE9::Predicted protein; CDD=pfam02714]---[COG5594::pfam02714 DUF221 Domain of unknown function DUF221. This family consists of hypothetical transmembrane proteins none of which have any function the aligned region is at 538 residues at maximum length.]---[COG5594 COG5594 Uncharacterized integral membrane protein Function unknown .
PSNMU-V1.4_AUG-EV-PASAV3_0003250.1	51.4112	59.7133	51.2863	41.1573	47.2708		0	0	0	0	0	0	SP=-::-; UR=UniRef90_B7FTE9::Predicted protein; CDD=-::-
PSNMU-V1.4_AUG-EV-PASAV3_0003260.1	98.2683	111.803	128.976	51.5756	69.5185		0.713478	0.452919	0.727564	0.466999	0.877575	0.617011	SP=Q9LVE4::CSC1-like protein At3g21620; UR=UniRef90_B7FTE9::Predicted protein; CDD=pfam13967]---[COG5594::pfam13967 RSN1_TM Late exocytosis associated with Golgi transport. This family represents the first three transmembrane regions of 11-TM proteins involved in vesicle transport. In S. cerevisiae these proteins are members of the yeast facilitator superfamily and are integral membrane proteins …
PSNMU-V1.4_AUG-EV-PASAV3_0003270.1	16.7037	34.2871	28.2076	11.9126	19.7475		0	0	1.13595	0.580384	0.804574	0	SP=-::-; UR=-::-; CDD=-::-
PSNMU-V1.4_AUG-EV-PASAV3_0003280.1	6.50697	2.49505	6.09835	1.27286	1.98184		2.13653	1.69187	0	0	1.81638	1.37166	SP=-::-; UR=-::-; CDD=-::-
PSNMU-V1.4_AUG-EV-PASAV3_0003290.1	311.689	432.168	342.987	229.899	225.107		0	0.423891	0.521359	0.722636	0	0	SP=Q96253::ATP synthase subunit epsilon mitochondrial; UR=UniRef90_B7G8W9::Predicted protein; CDD=cd12153]---[pfam04627::cd12153 F1-ATPase_epsilon eukaryotic mitochondrial ATP synthase epsilon subunit. The F-ATPase is found in bacterial plasma membranes mitochondrial inner membranes and in chloroplast thylakoid membranes. It uses a proton gradient to drive ATP synthesis and hydrolyzes ATP to buil…
PSNMU-V1.4_AUG-EV-PASAV3_0003300.1	2.00802	24.904	36.2919	1.94911	1.3171		0	0	3.2663	3.96442	3.75103	4.449	SP=P20054::Protein PYR1-3; UR=UniRef90_B7G8W8::Predicted protein; CDD=TIGR01369]---[TIGR01369]---[PRK05294]---[PRK05294]---[PRK12815]---[PRK12815]---[PLN02735]---[PLN02735]---[COG0458]---[COG0458]---[TIGR01368]---[PRK12564]---[COG0505]---[PRK12838]---[cd01744]---[pfam02786]---[pfam02786]---[CHL00197]---[PLN02771]---[smart01097]---[pfam00988]---[smart01096]---[pfam02787]---[pfam00117]---[cd01423]-…
PSNMU-V1.4_AUG-EV-PASAV3_0003310.1	96.1333	145.082	178.488	101.73	125.632		0	0	0	0	0	0	SP=Q09996::Leucine--tRNA ligase; UR=UniRef90_B7FUC3::Predicted protein; CDD=PLN02959]---[TIGR00395]---[TIGR00395]---[PRK12300]---[PRK12300]---[COG0495]---[COG0495]---[cd00812]---[cd00812]---[cd00668]---[cd00668]---[cd07959]---[COG0525]---[COG0525]---[PRK00390]---[PRK00390]---[TIGR00422]---[TIGR00422]---[PRK13208]---[PRK13208]---[pfam08264]---[COG0457]---[pfam00133]---[sd00006]---[sd00006]---[COG0…
PSNMU-V1.4_AUG-EV-PASAV3_0003320.1	6.60896	6.64765	5.76728	4.17745	4.41553		0	0.52826	0	0	0	0	SP=-::-; UR=-::-; CDD=pfam10282]---[COG2706::pfam10282 Lactonase Lactonase 7-bladed beta-propeller. This entry contains bacterial 6-phosphogluconolactonases (6PGL)YbhE-type (EC 3.1.1.31) which hydrolyse 6-phosphogluconolactone to 6-phosphogluconate. The entry also contains the fungal muconate lactonising enzyme carboxy-cis cis-muconate cyclase (EC 5.5.1.5) and muconate cycloisomerase (EC 5.5.1.1)…
PSNMU-V1.4_AUG-EV-PASAV3_0003330.1	148.675	81.8526	148.646	105.206	153.257		0	0	-0.749053	-1.11681	0	0	SP=-::-; UR=UniRef90_B7G198::Predicted protein; CDD=-::-
PSNMU-V1.4_AUG-EV-PASAV3_0003330.2	231.037	127.061	230.913	163.596	238.597		0	0	-0.751555	-1.12103	0	0	SP=-::-; UR=UniRef90_B7G198::Predicted protein; CDD=-::-
PSNMU-V1.4_AUG-EV-PASAV3_0003340.1	56.6006	69.8947	67.2914	71.4349	75.2857		-0.551701	-0.455671	-0.419838	0	-0.525615	-0.429584	SP=Q70LM4::Linear gramicidin synthase subunit D; UR=UniRef90_D0N1R2::L-aminoadipate-semialdehyde dehydrogenase large subunit putative; CDD=cd05930]---[PRK10252]---[cd12117]---[PRK12467]---[PRK12467]---[PRK12467]---[PRK12316]---[PRK12316]---[PRK12316]---[PRK12316]---[TIGR03443]---[TIGR01733]---[cd12114]---[cd05918]---[pfam00501]---[cd12116]---[cd05235]---[cd12115]---[COG0318]---[PRK05691]---[PRK05…
PSNMU-V1.4_AUG-EV-PASAV3_0003350.1	2.47474	8.86013	3.47985	2.74478	4.89101		0	0	1.30373	0	0	0	SP=P20187::Uncharacterized 37.1 kDa protein in transposon TN4556; UR=UniRef90_F0YKL2::Selenoprotein (Fragment); CDD=PRK11873]---[pfam13847]---[PRK08317]---[pfam08241]---[pfam12847]---[cd02440]---[pfam08242]---[COG2226]---[COG0500]---[pfam01209]---[COG2227]---[TIGR01983]---[TIGR01934]---[PRK05134::PRK11873 arsM arsenite S-adenosylmethyltransferase Reviewed.]---[pfam13847 Methyltransf_31 Methyltran…
PSNMU-V1.4_AUG-EV-PASAV3_0003360.1	20.2254	67.8976	36.6592	44.9797	59.4757		-1.36703	-1.58713	0	0	-0.739955	-0.960063	SP=-::-; UR=-::-; CDD=-::-
PSNMU-V1.4_AUG-EV-PASAV3_0003370.1	0	0.0728162	0.122171	0	0		0	0	0	0	0	0	SP=-::-; UR=UniRef90_R1CP12::Uncharacterized protein; CDD=-::-
PSNMU-V1.4_AUG-EV-PASAV3_0003380.1	11.4249	10.177	14.5495	11.1845	15.8159		0	-0.519451	-0.520704	-0.856856	0	0	SP=-::-; UR=UniRef90_UPI00048FD982::hypothetical protein; CDD=COG1252::COG1252 Ndh NADH dehydrogenase FAD-containing subunit Energy production and conversion .
PSNMU-V1.4_AUG-EV-PASAV3_0003390.1	36.7617	39.5376	49.9648	30.0896	24.7332		0	0.524969	0	0.459748	0	0.743813	SP=A3KMI0::ATP-dependent RNA helicase DHX29; UR=UniRef90_K0R8S1::Uncharacterized protein (Fragment); CDD=COG1643]---[pfam04408]---[TIGR01967]---[COG3408]---[pfam07717::COG1643 HrpA HrpA-like helicases DNA replication recombination and repair .]---[pfam04408 HA2 Helicase associated domain (HA2). This presumed domain is about 90 amino acid residues in length. It is found is a diverse set of RNA hel…
PSNMU-V1.4_AUG-EV-PASAV3_0003400.1	7.85862	9.50105	12.9968	7.76068	3.99113		0	0.931637	0	1.03357	0	1.42928	SP=Q6P158::Putative ATP-dependent RNA helicase DHX57; UR=UniRef90_K0SL66::Uncharacterized protein (Fragment); CDD=COG1643]---[COG1643]---[TIGR01970]---[TIGR01970]---[TIGR01967]---[TIGR01967]---[PRK11664]---[PRK11664]---[PRK11131]---[PRK11131]---[cd00046]---[smart00487::COG1643 HrpA HrpA-like helicases DNA replication recombination and repair .]---[TIGR01970 ATP-dependent_RNA_helicase_HrpB ATP-dep…
PSNMU-V1.4_AUG-EV-PASAV3_0003410.1	29.9085	24.9247	18.3497	33.0884	36.2826		-0.360272	0	-0.795323	-0.757026	-1.29131	-1.25302	SP=-::-; UR=-::-; CDD=-::-
PSNMU-V1.4_AUG-EV-PASAV3_0003420.1	1.44905	3.21966	3.57547	5.5085	2.94481		-2.14159	-1.07688	-1.16234	0	-1.06814	0	SP=-::-; UR=UniRef90_B8C095::Uncharacterized protein; CDD=-::-
PSNMU-V1.4_AUG-EV-PASAV3_0003430.1	2.46256	10.9675	1.87226	1.0533	1.37748		0	0	2.99097	2.81225	0	0	SP=P47165::Xanthine phosphoribosyltransferase 1; UR=UniRef90_UPI00048E9C1F::hypothetical protein; CDD=COG2236]---[pfam00156]---[cd06223::COG2236 COG2236 Predicted phosphoribosyltransferases General function prediction only .]---[pfam00156 Pribosyltran Phosphoribosyl transferase domain. This family includes a range of diverse phosphoribosyl transferase enzymes. This family includes Adenine phospho…
PSNMU-V1.4_AUG-EV-PASAV3_0003440.1	29.8008	10.3647	11.9881	39.6195	58.3396		-0.624768	-1.01644	-2.31964	-2.71131	-2.16224	-2.55391	SP=Q8H124::Uncharacterized protein At2g34460 chloroplastic; UR=UniRef90_B8CFY7::Uncharacterized protein; CDD=PLN00141]---[cd05243]---[pfam13460]---[COG0702]---[cd05269::PLN00141 PLN00141 Tic62-NAD(P)-related group II protein Provisional.]---[cd05243 SDR_a5 atypical (a) SDRs subgroup 5. This subgroup contains atypical SDRs some of which are identified as putative NAD(P)-dependent epimerases one as…
PSNMU-V1.4_AUG-EV-PASAV3_0003450.1	5.78512	7.0068	5.38776	6.45365	7.0448		0	0	0	0	-0.700816	-0.661339	SP=-::-; UR=UniRef90_B7GD79::Predicted protein; CDD=-::-
PSNMU-V1.4_AUG-EV-PASAV3_0003460.1	10.6398	16.5658	12.6506	8.93805	14.7513		0	-0.512751	0.499263	0	0	-0.489	SP=-::-; UR=UniRef90_B7FTM0::Predicted protein; CDD=cd06174]---[cd06174]---[cd06174]---[pfam07690]---[pfam07690]---[COG2814]---[TIGR00895]---[TIGR00893]---[COG0477]---[TIGR00891]---[TIGR00710]---[PRK11551]---[PRK10091]---[TIGR00881]---[TIGR00880]---[TIGR00883]---[COG2271]---[pfam00083]---[PRK12307]---[TIGR00898::cd06174 MFS The Major Facilitator Superfamily (MFS) is a large and diverse group of s…
PSNMU-V1.4_AUG-EV-PASAV3_0003470.1	1.68324	11.5003	4.26516	1.34106	1.08226		0	0	2.70633	3.18997	1.229	1.71261	SP=Q8LAN3::Probable prolyl 4-hydroxylase 4; UR=UniRef90_B7G4Y0::Predicted protein (Fragment); CDD=PLN00052]---[smart00702::PLN00052 PLN00052 prolyl 4-hydroxylase Provisional.]---[smart00702 P4Hc Prolyl 4-hydroxylase alpha subunit homologues. Mammalian enzymes catalyse hydroxylation of collagen for example. Prokaryotic enzymes might catalyse hydroxylation of antibiotic peptides. These are 2-oxoglu…
PSNMU-V1.4_AUG-EV-PASAV3_0003480.1	3.14418	9.73122	11.1627	15.241	6.78502		-2.48247	-1.15304	-1.03853	0	-0.890983	0	SP=-::-; UR=UniRef90_B7FYF6::Predicted protein; CDD=cd07208]---[pfam01734]---[cd01819]---[cd07198::cd07208 Pat_hypo_Ecoli_yjju_like Hypothetical patatin similar to yjju protein of Escherichia coli. Patatin-like phospholipase similar to yjju protein of Escherichia coli. This family predominantly consists of bacterial patatin glycoproteins and some representatives from eukaryotes and archaea. The p…
PSNMU-V1.4_AUG-EV-PASAV3_0003500.1	35.6913	50.2085	30.7938	62.0183	71.304		-1.01071	-1.03897	-0.69465	-0.722914	-1.45015	-1.47841	SP=-::-; UR=UniRef90_B7FV37::Predicted protein; CDD=-::-
PSNMU-V1.4_AUG-EV-PASAV3_0003510.1	53.3732	300.829	325.746	98.6048	44.1741		-1.10273	0	1.21485	2.54883	1.2721	2.60607	SP=-::-; UR=UniRef90_B8CAB4::Uncharacterized protein; CDD=-::-
PSNMU-V1.4_AUG-EV-PASAV3_0003520.1	11.8661	22.0437	13.7441	20.4056	16.5201		-0.996417	-0.517008	0	0	-1.00657	-0.527149	SP=-::-; UR=UniRef90_B8C409::Uncharacterized protein; CDD=pfam11255::pfam11255 DUF3054 Protein of unknown function (DUF3054). Some members in this family of proteins are annotated as membrane proteins however this cannot be confirmed. Currently no function is known.
PSNMU-V1.4_AUG-EV-PASAV3_0003530.1	2.9152	10.7671	5.08201	1.3305	1.37219		0.910452	1.03767	2.62048	2.74773	1.48218	1.60944	SP=-::-; UR=-::-; CDD=-::-
PSNMU-V1.4_AUG-EV-PASAV3_0003540.1	0.638875	3.41903	2.27615	0.2794	0.545346		0	0	3.20408	2.43851	2.56364	1.79829	SP=-::-; UR=-::-; CDD=-::-
PSNMU-V1.4_AUG-EV-PASAV3_0003550.1	20.8546	56.9296	27.6255	10.591	8.81744		0.760086	1.19355	2.03349	2.46699	0.939319	1.37281	SP=-::-; UR=-::-; CDD=-::-
PSNMU-V1.4_AUG-EV-PASAV3_0003560.1	11.6014	22.8906	11.8257	10.5067	9.03878		0	0	0.730618	1.10524	0	0	SP=-::-; UR=UniRef90_R1FJ91::Uncharacterized protein; CDD=-::-
PSNMU-V1.4_AUG-EV-PASAV3_0003570.1	7.8208	11.4183	4.70703	7.43432	15.6084		0	-1.03958	0	-0.671438	-1.10324	-1.99883	SP=Q562C4::Methyltransferase-like protein 7B; UR=UniRef90_R1DBD0::Uncharacterized protein (Fragment); CDD=pfam08241]---[PRK08317]---[pfam13847]---[COG2226]---[cd02440]---[pfam13489]---[PRK11873]---[TIGR02072]---[COG0500]---[TIGR01934]---[pfam12847]---[PRK00216::pfam08241 Methyltransf_11 Methyltransferase domain. Members of this family are SAM dependent methyltransferases.]---[PRK08317 PRK08317 hy…
PSNMU-V1.4_AUG-EV-PASAV3_0003580.1	2384.34	1869.48	1485.01	1752.77	1575.09		0	0.555123	0	0	-0.685002	0	SP=-::-; UR=UniRef90_B7FTL9::Predicted protein; CDD=-::-
PSNMU-V1.4_AUG-EV-PASAV3_0003590.1	3.69925	0.855345	5.91371	2.70665	2.68067		0	0	-2.03836	-1.85254	0.696173	0.88196	SP=-::-; UR=-::-; CDD=-::-
PSNMU-V1.4_AUG-EV-PASAV3_0003600.1	39.0589	9.37773	31.3222	52.1067	66.8243		-0.63116	-0.822956	-2.85786	-3.04965	-1.16505	-1.35684	SP=-::-; UR=UniRef90_R1D3T5::Uncharacterized protein; CDD=-::-
PSNMU-V1.4_AUG-EV-PASAV3_0003610.1	25.2737	2.44143	11.0086	20.6348	39.7659		0	-0.698611	-3.45621	-4.23278	-1.3432	-2.11979	SP=-::-; UR=UniRef90_B8C3P4::Uncharacterized protein; CDD=pfam02469]---[COG2335::pfam02469 Fasciclin Fasciclin domain. This extracellular domain is found repeated four times in grasshopper fasciclin I as well as in proteins from mammals sea urchins plants yeast and bacteria.]---[COG2335 COG2335 Secreted and surface protein containing fasciclin-like repeats Cell envelope biogenesis outer membrane .
PSNMU-V1.4_AUG-EV-PASAV3_0003620.1	9.81533	17.2834	16.5338	12.6936	16.7229		-0.584471	-0.803391	0	0	0	0	SP=-::-; UR=-::-; CDD=-::-
PSNMU-V1.4_AUG-EV-PASAV3_0003630.1	79.2938	83.5014	238.907	105.274	112.914		-0.624234	-0.540283	-0.723432	-0.63948	0.735857	0.819807	SP=-::-; UR=-::-; CDD=cd02964::cd02964 TryX_like_family Tryparedoxin (TryX)-like family composed of TryX and related proteins including nucleoredoxin (NRX) rod-derived cone viability factor (RdCVF) and the nematode homolog described as a 16-kD class of TRX. Most members of this family except RdCVF are protein disulfide oxidoreductases containing an active site CXXC motif similar to TRX.
PSNMU-V1.4_AUG-EV-PASAV3_0003640.1	98.2514	55.2836	85.4907	148.936	91.5268		-0.818324	0	-1.81883	-0.952108	-1.23813	0	SP=-::-; UR=-::-; CDD=COG1196]---[COG1196]---[COG1196]---[COG1196]---[COG1196]---[TIGR04211]---[TIGR04523]---[TIGR04523]---[TIGR04523]---[TIGR02168]---[TIGR02168]---[TIGR02168]---[TIGR02168]---[TIGR02169::COG1196 Smc Chromosome segregation ATPases Cell division and chromosome partitioning .]---[TIGR04211 hypothetical_protein SH3 domain protein. Members of this protein family have a signal peptide…
PSNMU-V1.4_AUG-EV-PASAV3_0003650.1	9.35369	5.83084	6.72627	11.1811	13.3536		-0.474788	-0.558765	-1.32456	-1.40853	-1.1763	-1.26028	SP=Q9D6J3::Coiled-coil domain-containing protein 94; UR=UniRef90_K0RR54::Uncharacterized protein; CDD=pfam04502]---[COG5134::pfam04502 DUF572 Family of unknown function (DUF572). Family of eukaryotic proteins with undetermined function.]---[COG5134 COG5134 Uncharacterized conserved protein Function unknown .
PSNMU-V1.4_AUG-EV-PASAV3_0003670.1	1.97084	2.06149	0.809776	1.70767	5.79048		0	-1.55813	0	-1.66692	-1.50563	-3.06422	SP=-::-; UR=-::-; CDD=-::-
PSNMU-V1.4_AUG-EV-PASAV3_0003680.1	4.69842	29.4836	7.88809	16.5571	25.5171		-2.02633	-2.47017	0	0	-1.50858	-1.95244	SP=Q9YHY6::Condensin complex subunit 1; UR=UniRef90_B5Y4W4::Predicted protein; CDD=COG5098]---[pfam12717::COG5098 COG5098 Chromosome condensation complex Condensin subunit D2 Chromatin structure and dynamics / Cell division and chromosome partitioning .]---[pfam12717 Cnd1 non-SMC mitotic condensation complex subunit 1. The three non-SMC (structural maintenance of chromosomes) subunits of the mito…
PSNMU-V1.4_AUG-EV-PASAV3_0003690.1	30.4992	34.1809	24.9044	37.451	40.5986		-0.513851	-0.462753	-0.523413	-0.472315	-1.0274	-0.9763	SP=-::-; UR=UniRef90_B5Y4W5::Predicted protein; CDD=-::-
PSNMU-V1.4_AUG-EV-PASAV3_0003700.1	4.18716	40.6874	17.6977	3.10975	2.67412		0	0	3.31142	3.71776	2.05343	2.45974	SP=Q0R4F1::ATP-dependent DNA helicase PIF1; UR=UniRef90_K0RUE6::Uncharacterized protein (Fragment); CDD=pfam05970]---[COG0507]---[TIGR01448]---[TIGR01447]---[pfam13604]---[pfam00570]---[pfam00570]---[pfam00570]---[pfam13401]---[PLN03137]---[smart00341]---[COG0514]---[TIGR01389]---[PRK11057::pfam05970 PIF1 PIF1-like helicase. This family includes homologues of the PIF1 helicase which inhibits telo…
PSNMU-V1.4_AUG-EV-PASAV3_0003710.1	8.91375	20.2388	12.0928	6.11029	7.4724		0	0	1.33958	1.22829	0.536057	0	SP=Q32N48::Prolyl endopeptidase-like; UR=UniRef90_C3ZKM2::Putative uncharacterized protein (Fragment); CDD=COG1770]---[PRK10115]---[pfam00326]---[COG1505::COG1770 PtrB Protease II Amino acid transport and metabolism .]---[PRK10115 PRK10115 protease 2 Provisional.]---[pfam00326 Peptidase_S9 Prolyl oligopeptidase family. ]---[COG1505 COG1505 Serine proteases of the peptidase family S9A Amino acid t…
PSNMU-V1.4_AUG-EV-PASAV3_0003720.1	1.38469	7.85003	7.58867	1.03173	1.29428		0	0	2.51192	2.38592	2.41026	2.28428	SP=Q9CZT4::DNA-directed RNA polymerase III subunit RPC5; UR=UniRef90_B5Y504::Predicted protein; CDD=pfam04801::pfam04801 Sin_N Sin-like protein conserved region. Family of higher eukaryotic proteins. SIN was identified as a protein that interacts specifically with SXL (sex lethal) in a yeast two-hybrid assay. The interaction is mediated by one of the SXL RNA binding domains.
PSNMU-V1.4_AUG-EV-PASAV3_0003730.1	68.3653	65.9675	75.224	134.862	48.2241		-1.1938	0	-1.41839	0	-1.27155	0	SP=Q9US22::60S ribosomal protein L15-B; UR=UniRef90_B5Y502::Ribosomal protein L15; CDD=PTZ00026]---[pfam00827]---[COG1632]---[PRK04243]---[cd09087]---[cd09087]---[pfam03073]---[COG3476]---[COG0708::PTZ00026 PTZ00026 60S ribosomal protein L15 Provisional.]---[pfam00827 Ribosomal_L15e Ribosomal L15. ]---[COG1632 RPL15A Ribosomal protein L15E Translation ribosomal structure and biogenesis .]---[PRK0…
PSNMU-V1.4_AUG-EV-PASAV3_0003740.1	14.7733	12.6588	41.3439	137.548	6.4658		-3.42855	1.12446	-3.82841	0	-2.1523	2.40079	SP=O82204::60S ribosomal protein L28-1; UR=UniRef90_B5Y501::Predicted protein; CDD=pfam01778::pfam01778 Ribosomal_L28e Ribosomal L28e protein family.
PSNMU-V1.4_AUG-EV-PASAV3_0003750.1	2.74087	8.44473	11.5003	1.29212	1.86202		0.87285	0	2.3181	1.94279	2.70833	2.33304	SP=P18160::Dual specificity protein kinase splA; UR=UniRef90_K3WHH9::Uncharacterized protein; CDD=cd12885]---[cd12909]---[pfam00622]---[cd12882]---[smart00449]---[cd12872]---[cd11709::cd12885 SPRY_RanBP_like SPRY domain in Ran binding proteins SSH4 HECT E3 and SPRYD3. This family includes SPRY domains found in Ran binding proteins (RBP or RanBPM) 9 and 10 SSH4 (suppressor of SHR3 null mutation pr…
PSNMU-V1.4_AUG-EV-PASAV3_0003760.1	88.9807	182.928	121.04	73.7294	94.1651		0	0	0.920942	0.728023	0	0	SP=Q9GLX9::Spondin-1; UR=UniRef90_O42111::MINDIN1; CDD=pfam06468::pfam06468 Spond_N Spondin_N. This conserved region is found at the in the N-terminal half of several Spondin proteins. Spondins are involved in patterning axonal growth trajectory through either inhibiting or promoting adhesion of embryonic nerve cells.
PSNMU-V1.4_AUG-EV-PASAV3_0003770.1	0.163619	0.0237098	0.442598	0.0220389	0.0264965		0	0	0	0	0	0	SP=-::-; UR=-::-; CDD=-::-
PSNMU-V1.4_AUG-EV-PASAV3_0003780.1	192.49	180.021	144.055	81.2821	221.75		1.02597	0	0.758409	-0.514081	0.38681	-0.885676	SP=-::-; UR=UniRef90_K0S839::Uncharacterized protein; CDD=cd06174]---[cd06174]---[pfam07690]---[COG0477]---[pfam07534::cd06174 MFS The Major Facilitator Superfamily (MFS) is a large and diverse group of secondary transporters that includes uniporters symporters and antiporters. MFS proteins facilitate the transport across cytoplasmic or internal membranes of a variety of substrates including ions…
PSNMU-V1.4_AUG-EV-PASAV3_0003790.1	408.396	253.693	216.889	61.8718	244.065		2.50247	0.696364	1.6458	0	1.37302	0	SP=-::-; UR=UniRef90_B8BPV5::Uncharacterized protein; CDD=-::-
PSNMU-V1.4_AUG-EV-PASAV3_0003800.1	1.94345	3.01399	3.13308	1.79215	3.30751		0	-0.82276	0	0	0	0	SP=-::-; UR=UniRef90_A0A0D2K1W9::Strain SAG 48.87 unplaced genomic scaffold scaffold00426 whole genome shotgun sequence; CDD=-::-
PSNMU-V1.4_AUG-EV-PASAV3_0003810.1	7.41814	18.5836	14.9426	12.3499	7.5581		-0.952672	0	0	1.07788	0	0.708374	SP=Q9UTE9::Mitochondrial import inner membrane translocase subunit tim10; UR=UniRef90_B7FR31::Predicted protein (Fragment); CDD=pfam02953::pfam02953 zf-Tim10_DDP Tim10/DDP family zinc finger. Putative zinc binding domain with four conserved cysteine residues. This domain is found in the human disease protein TIMM8A. Members of this family such as Tim9 and Tim10 are involved in mitochondrial prote…
PSNMU-V1.4_AUG-EV-PASAV3_0003820.1	4.46266	9.46411	6.3522	3.55145	3.10911		0	0	1.02407	1.39336	0	0.768696	SP=-::-; UR=UniRef90_B5Y500::Predicted protein; CDD=-::-
PSNMU-V1.4_AUG-EV-PASAV3_0003830.1	159.593	132.427	360.578	100.951	240.421		0	-0.649929	0	-1.0877	1.39846	0	SP=Q02356::AMP deaminase 2; UR=UniRef90_B8BZA9::Probable amp deaminase (Fragment); CDD=cd01319]---[cd01319]---[TIGR01429]---[TIGR01429]---[PLN03055]---[PLN03055]---[PTZ00310]---[PTZ00310]---[PTZ00310]---[PTZ00310]---[PLN02768]---[PLN02768]---[pfam00962]---[pfam00962]---[COG1816]---[cd00443]---[cd01320]---[PRK09358]---[TIGR01430]---[cd01321]---[cd01292::cd01319 AMPD AMP deaminase (AMPD) catalyzes …
PSNMU-V1.4_AUG-EV-PASAV3_0003840.1	94.0108	88.4571	139.29	100.061	124.949		0	0	-0.571396	-0.707593	0	0	SP=A7RRG3::Protein AKTIP homolog; UR=UniRef90_B5Y4Z4::Predicted protein; CDD=smart00212]---[cd00195]---[pfam00179]---[COG5078::smart00212 UBCc Ubiquitin-conjugating enzyme E2 catalytic domain homologues. Proteins destined for proteasome-mediated degradation may be ubiquitinated. Ubiquitination follows conjugation of ubiquitin to a conserved cysteine residue of UBC homologues. This pathway functio…
PSNMU-V1.4_AUG-EV-PASAV3_0003850.1	159.292	205.132	159.801	66.8412	72.1149		1.03543	1.09104	1.22529	1.28089	0.813685	0.86929	SP=-::-; UR=UniRef90_B5Y4Z5::Predicted protein; CDD=-::-
PSNMU-V1.4_AUG-EV-PASAV3_0003850.2	108.682	139.958	109.029	45.6044	49.2026		1.03543	1.09103	1.22529	1.28089	0.813685	0.86929	SP=-::-; UR=UniRef90_B5Y4Z5::Predicted protein; CDD=-::-
PSNMU-V1.4_AUG-EV-PASAV3_0003860.1	9.79952	7.33416	11.7404	12.1389	16.5874		-0.526326	-0.816398	-1.11523	-1.4053	-0.487132	-0.777206	SP=B6IWI0::ATP-dependent protease ATPase subunit HslU; UR=UniRef90_B5Y4Z9::Predicted protein; CDD=PRK05201]---[COG1220]---[TIGR00390]---[PRK05342]---[PRK05342]---[COG1219]---[COG1219]---[TIGR00382]---[TIGR00382]---[pfam07724]---[smart01086]---[COG1223]---[cd00009::PRK05201 hslU ATP-dependent protease ATP-binding subunit HslU Provisional.]---[COG1220 HslU ATP-dependent protease HslVU (ClpYQ) ATPas…
PSNMU-V1.4_AUG-EV-PASAV3_0003870.1	2.24886	0.839975	3.09314	3.10869	4.38175		0	-1.01742	-2.27664	-2.60858	0	-0.771296	SP=-::-; UR=-::-; CDD=-::-
PSNMU-V1.4_AUG-EV-PASAV3_0003880.1	0.135923	1.06581	0.586314	1.35002	1.63255		-3.48156	-3.59823	0	-0.836162	-1.63864	-1.75576	SP=-::-; UR=-::-; CDD=-::-
PSNMU-V1.4_AUG-EV-PASAV3_0003890.1	0.19341	0.805748	4.29691	0.387088	0.102849		0	0	0	2.68183	2.99283	5.0448	SP=O00567::Nucleolar protein 56; UR=UniRef90_B8BS21::Uncharacterized protein; CDD=COG1498]---[pfam01798]---[PRK14552]---[pfam08060]---[smart00931]---[pfam08156::COG1498 SIK1 Protein implicated in ribosomal biogenesis Nop56p homolog Translation ribosomal structure and biogenesis .]---[pfam01798 Nop Putative snoRNA binding domain. This family consists of various Pre RNA processing ribonucleoprotein…
PSNMU-V1.4_AUG-EV-PASAV3_0003900.1	4.64913	4.8997	3.1454	2.58929	4.21078		0.631474	0	0.53315	0	0	-0.69667	SP=Q17FB8::Glycosyltransferase 25 family member; UR=UniRef90_R1EXV2::Uncharacterized protein; CDD=cd06532]---[COG3306]---[pfam01755::cd06532 Glyco_transf_25 Glycosyltransferase family 25 lipooligosaccharide (LOS) biosynthesis protein is a family of glycosyltransferases involved in LOS biosynthesis. The members include the beta(1 4) galactosyltransferases Lgt2 of Moraxella catarrhalis LgtB and Lgt…
PSNMU-V1.4_AUG-EV-PASAV3_0003910.1	7.5934	7.97601	7.41005	3.79932	8.25953		0.782534	0	0.681921	0	0.522392	-0.431477	SP=Q9USL1::Uncharacterized WD repeat-containing protein C18B5.10c; UR=UniRef90_B5Y503::Predicted protein; CDD=cd00200]---[cd00200]---[cd00200]---[cd00200]---[COG2319]---[COG2319]---[COG2319]---[COG2319]---[COG2319]---[pfam00400]---[smart00320::cd00200 WD40 WD40 domain found in a number of eukaryotic proteins that cover a wide variety of functions including adaptor/regulatory modules in signal tra…
PSNMU-V1.4_AUG-EV-PASAV3_0003920.1	14.5145	44.0349	17.6929	10.5833	13.3007		0	0	1.66518	1.50728	0	0	SP=Q55EX5::Probable U6 snRNA-associated Sm-like protein LSm5; UR=UniRef90_B5Y511::Predicted protein; CDD=cd01732]---[smart00651]---[COG1958]---[pfam01423]---[cd01729]---[cd00600]---[cd01731]---[cd01719]---[PRK00737]---[cd01730::cd01732 LSm5 Like-Sm protein 5. The eukaryotic LSm proteins (LSm2-8 or LSm1-7) assemble into a hetero-heptameric ring around the 3'-terminus uridylation tag of the gamma-m…
PSNMU-V1.4_AUG-EV-PASAV3_0003930.1	5.90349	9.21093	4.56574	7.1103	13.9117		0	-1.27451	0	-0.805507	-1.08034	-1.87312	SP=-::-; UR=UniRef90_K0R4Y5::Uncharacterized protein; CDD=-::-
PSNMU-V1.4_AUG-EV-PASAV3_0003940.1	44.824	36.915	36.9766	25.3745	56.9462		0.603772	0	0	-0.844758	0	-0.900063	SP=Q9VCR7::Cystinosin homolog; UR=UniRef90_B5Y4N2::Predicted protein (Fragment); CDD=TIGR00951]---[TIGR00951]---[pfam04193]---[pfam04193]---[smart00679]---[smart00679::TIGR00951 Cystine_transporter Lysosomal Cystine Transporter. Transport and binding proteins Amino acids peptides and amines .]---[pfam04193 PQ-loop PQ loop repeat. Members of this family are all membrane bound proteins possessing a…
PSNMU-V1.4_AUG-EV-PASAV3_0003950.1	18.0948	26.6916	26.6847	21.0239	29.1205		-0.432574	-0.734769	0	0	0	-0.397134	SP=P35601::Replication factor C subunit 1; UR=UniRef90_B5Y507::Predicted protein; CDD=PRK04195]---[pfam08519]---[PLN03025]---[PRK12402]---[PRK00440]---[cd00009]---[pfam00004]---[COG0272]---[TIGR00575]---[PRK07956]---[COG5275]---[pfam03215]---[PHA02544]---[PRK14351]---[smart00382]---[PRK06195]---[cd00027]---[COG0470::PRK04195 PRK04195 replication factor C large subunit Provisional.]---[pfam08519 R…
PSNMU-V1.4_AUG-EV-PASAV3_0003960.1	48.7066	72.7087	48.3226	22.9572	51.569		0.867023	0	1.27226	0	0.631563	0	SP=P50897::Palmitoyl-protein thioesterase 1; UR=UniRef90_B5Y506::Predicted protein (Fragment); CDD=pfam02089]---[PLN02606]---[PLN02633::pfam02089 Palm_thioest Palmitoyl protein thioesterase. ]---[PLN02606 PLN02606 palmitoyl-protein thioesterase.]---[PLN02633 PLN02633 palmitoyl protein thioesterase family protein.
PSNMU-V1.4_AUG-EV-PASAV3_0003980.1	12.9917	39.8061	30.9312	24.9819	23.6733		-1.15856	-0.901633	0	0.538186	0	0	SP=P42620::Glutathionyl-hydroquinone reductase YqjG; UR=UniRef90_B5Y516::Predicted protein (Fragment); CDD=COG0435]---[cd03190]---[pfam13410::COG0435 ECM4 Predicted glutathione S-transferase Posttranslational modification protein turnover chaperones .]---[cd03190 GST_C_Omega_like C-terminal alpha helical domain of Class Omega-like Glutathione S-transferases. Glutathione S-transferase (GST) C-term…
PSNMU-V1.4_AUG-EV-PASAV3_0003990.1	4.40756	13.5109	12.6738	33.575	15.6651		-3.14425	-1.87949	-1.70845	0	-1.8416	-0.576833	SP=-::-; UR=UniRef90_D8LJZ9::Putative uncharacterized protein; CDD=-::-
PSNMU-V1.4_AUG-EV-PASAV3_0004000.1	25.628	21.4524	34.9417	28.2614	29.4358		-0.3586	0	-0.784575	-0.671619	0	0	SP=Q80U87::Ubiquitin carboxyl-terminal hydrolase 8; UR=UniRef90_B8CCW8::Ubiquitin carboxyl-terminal hydrolase; CDD=pfam00443]---[cd02674]---[cd02661]---[COG5560]---[COG5560]---[COG5533]---[cd02257]---[cd02660]---[cd02659]---[cd02667]---[cd02658]---[cd02668]---[cd02664]---[cd02663]---[cd02671]---[COG5077]---[cd02657]---[pfam13423]---[cd02662]---[COG5207]---[cd02669]---[cd02669::pfam00443 UCH Ubiqu…
PSNMU-V1.4_AUG-EV-PASAV3_0004010.1	25.5608	65.0431	54.5332	26.4702	29.7614		0	0	0.903567	0.893371	0.598696	0.588501	SP=P80093::15-cis-phytoene desaturase chloroplastic/chromoplastic; UR=UniRef90_B5Y509::PDS-like 1 phytoene desaturase-like protein phytoene dehydrogenase-like protein; CDD=COG3349]---[TIGR03467]---[TIGR02731::COG3349 COG3349 Uncharacterized conserved protein Function unknown .]---[TIGR03467 HpnE squalene-associated FAD-dependent desaturase. The sequences in this family are members of the pfam0159…
PSNMU-V1.4_AUG-EV-PASAV3_0004020.1	108.137	43.3319	78.3997	78.4206	100.967		0	0	-1.24345	-1.43548	-0.437566	-0.629603	SP=Q9C0V4::Uncharacterized protein PB7E8.02; UR=UniRef90_B5Y510::Predicted protein; CDD=pfam04468]---[COG1774]---[COG1774::pfam04468 PSP1 PSP1 C-terminal conserved region. This region is present in both eukaryotes and eubacteria. The yeast PSP1 protein is involved in suppressing mutations in the DNA polymerase alpha subunit in yeast.]---[COG1774 COG1774 Uncharacterized homolog of PSP1 Function un…
PSNMU-V1.4_AUG-EV-PASAV3_0004030.1	15.7007	49.2467	24.6446	13.7774	15.9169		0	0	1.44538	1.40253	0	0	SP=Q9M354::Probable ADP-ribosylation factor GTPase-activating protein AGD6; UR=UniRef90_B7GE48::Predicted protein; CDD=COG5347]---[pfam01412]---[smart00105]---[PLN03114]---[pfam12695]---[PLN03119]---[PLN03131::COG5347 COG5347 GTPase-activating protein that regulates ARFs (ADP-ribosylation factors) involved in ARF-mediated vesicular transport Intracellular trafficking and secretion .]---[pfam01412…
PSNMU-V1.4_AUG-EV-PASAV3_0004040.1	9.20946	16.1674	10.8626	7.32074	12.0538		0	-0.432397	0.753091	0	0	-0.41827	SP=-::-; UR=-::-; CDD=-::-
PSNMU-V1.4_AUG-EV-PASAV3_0004050.1	7.17394	30.8008	6.57913	10.7278	24.8683		0	-1.82294	1.13531	0	-1.14283	-2.17175	SP=-::-; UR=-::-; CDD=-::-
PSNMU-V1.4_AUG-EV-PASAV3_0004060.1	4.40145	5.30598	4.16097	2.26919	2.87487		0.742174	0.566847	0.836585	0.661234	0	0	SP=P40862::Proline/betaine transporter; UR=UniRef90_R1DPE1::Uncharacterized protein; CDD=TIGR00883]---[PRK15075]---[PRK10642]---[PRK09952]---[cd06174]---[cd06174]---[COG0477]---[pfam07690]---[pfam07690]---[PHA03307]---[PHA03307]---[PRK10406]---[pfam00083]---[TIGR00898::TIGR00883 Putative_metabolite_transport_protein metabolite-proton symporter. This model represents the metabolite H symport subfa…
PSNMU-V1.4_AUG-EV-PASAV3_0004070.1	5.76487	13.3338	7.69138	4.12079	4.79669		0	0	1.29876	1.24759	0	0	SP=-::-; UR=-::-; CDD=-::-
PSNMU-V1.4_AUG-EV-PASAV3_0004080.1	129.168	19.218	147.973	45.7299	88.4266		1.28309	0.490298	-1.637	-2.42979	1.25031	0.457515	SP=-::-; UR=UniRef90_K0SPX5::Uncharacterized protein; CDD=COG4875]---[COG4875]---[COG4875]---[TIGR02246]---[TIGR02246]---[TIGR02246]---[pfam08332]---[pfam08332]---[pfam08332]---[pfam13474]---[pfam13474]---[pfam12680::COG4875 COG4875 Uncharacterized protein conserved in bacteria with a cystatin-like fold Function unknown .]---[TIGR02246 hypothetical_protein conserved hypothetical protein. This fam…
PSNMU-V1.4_AUG-EV-PASAV3_0004090.1	41.202	30.0914	52.4696	28.8662	31.0054		0	0	0	0	0.418796	0.482027	SP=-::-; UR=-::-; CDD=-::-
PSNMU-V1.4_AUG-EV-PASAV3_0004100.1	1.80363	6.33849	5.40035	3.85696	4.03695		-1.3092	-1.21288	0	0	0	0	SP=-::-; UR=UniRef90_B5Y5B6::Predicted protein; CDD=COG1070]---[cd07804]---[cd07768]---[cd07803]---[cd07805]---[pfam02782::COG1070 XylB Sugar (pentulose and hexulose) kinases Carbohydrate transport and metabolism .]---[cd07804 FGGY_XK_like_1 uncharacterized xylulose kinase-like proteins a subgroup of the FGGY family of carbohydrate kinases. This subgroup is composed of uncharacterized bacterial a…
PSNMU-V1.4_AUG-EV-PASAV3_0004110.1	15.3212	52.2987	30.5406	6.17983	20.407		1.09303	0	2.69145	1.15689	1.86299	0	SP=P00365::NAD-specific glutamate dehydrogenase; UR=UniRef90_B7FWY4::Predicted protein; CDD=PTZ00324]---[COG2902]---[pfam00208]---[COG0334]---[smart00839]---[cd01076]---[pfam05088]---[PLN02477::PTZ00324 PTZ00324 glutamate dehydrogenase 2 Provisional.]---[COG2902 COG2902 NAD-specific glutamate dehydrogenase Amino acid transport and metabolism .]---[pfam00208 ELFV_dehydrog Glutamate/Leucine/Phenyla…
PSNMU-V1.4_AUG-EV-PASAV3_0004120.1	14.8775	3.409	4.98206	21.3305	6.92434		-0.726693	1.05978	-3.03207	-1.24546	-2.52368	-0.737101	SP=Q9CR62::Mitochondrial 2-oxoglutarate/malate carrier protein; UR=UniRef90_K0S8D6::Uncharacterized protein; CDD=pfam00153]---[pfam00153]---[pfam00153]---[PTZ00169]---[PTZ00169::pfam00153 Mito_carr Mitochondrial carrier protein. ]---[PTZ00169 PTZ00169 ADP/ATP transporter on adenylate translocase Provisional.
PSNMU-V1.4_AUG-EV-PASAV3_0004130.1	15.6428	27.2469	90.0923	30.4721	30.1841		-1.17504	-0.988363	-0.549169	0	1.11915	1.30582	SP=Q9SXV6::Cycloartenol synthase; UR=UniRef90_K0RJ27::Uncharacterized protein; CDD=cd02892]---[TIGR01787]---[TIGR03463]---[PLN02993]---[PLN03012]---[cd02889]---[cd02889]---[COG1657]---[TIGR01507]---[cd00688]---[pfam13249]---[pfam13249]---[pfam13243]---[pfam13243]---[pfam13243]---[TIGR04277::cd02892 SQCY_1 Squalene cyclase (SQCY) domain subgroup 1 found in class II terpene cyclases that have an al…
PSNMU-V1.4_AUG-EV-PASAV3_0004140.1	32.5162	27.5931	26.9363	2.72372	9.23034		3.36001	1.78397	2.95182	1.37569	2.8621	1.28599	SP=Q5EBM0::UMP-CMP kinase 2 mitochondrial; UR=UniRef90_K0RN92::Uncharacterized protein; CDD=-::-
PSNMU-V1.4_AUG-EV-PASAV3_0004150.1	50.2543	29.4051	28.2352	10.6497	34.1727		2.01817	0	1.07836	0	0.962194	0	SP=P33303::Succinate/fumarate mitochondrial transporter; UR=UniRef90_B7GCT1::Predicted protein; CDD=pfam00153]---[pfam00153]---[pfam00153]---[pfam06346]---[pfam06346]---[pfam06346]---[PTZ00169]---[PTZ00169]---[PHA03247::pfam00153 Mito_carr Mitochondrial carrier protein. ]---[pfam06346 Drf_FH1 Formin Homology Region 1. This region is found in some of the Diaphanous related formins (Drfs). It consi…
PSNMU-V1.4_AUG-EV-PASAV3_0004160.1	48.3176	39.0631	48.01	18.7194	36.5951		1.14799	0	0.674505	0	0.912038	0	SP=-::-; UR=UniRef90_K0SJ23::Uncharacterized protein; CDD=COG1916::COG1916 COG1916 Uncharacterized homolog of PrgY (pheromone shutdown protein) Function unknown .
PSNMU-V1.4_AUG-EV-PASAV3_0004170.1	125.052	79.0603	107.709	141.257	87.0456		0	0.47623	-1.22747	0	-0.823307	0	SP=-::-; UR=UniRef90_B7GES9::Predicted protein; CDD=pfam04403::pfam04403 PqiA Paraquat-inducible protein A. Paraquat is a superoxide radical-generating agent. The promoter for the pqiA gene is also inducible by other known superoxide generators. This is predicted to be a family of integral membrane proteins possibly located in the inner membrane. This family is related to NADH dehydrogenase subun…
PSNMU-V1.4_AUG-EV-PASAV3_0004180.1	0.294577	1.71495	0.716462	1.00909	1.74345		-1.97831	-2.59961	0	0	-0.930535	-1.552	SP=-::-; UR=UniRef90_B8CDE7::Uncharacterized protein; CDD=-::-
PSNMU-V1.4_AUG-EV-PASAV3_0004190.1	8.48029	13.3751	11.6521	8.14756	9.40342		0	0	0	0	0	0	SP=-::-; UR=UniRef90_B7FYH9::Predicted protein; CDD=cd14066]---[pfam07714]---[cd13999]---[smart00219]---[smart00221]---[smart00220]---[cd00180]---[cd13982::cd14066 STKc_IRAK Catalytic domain of the Serine/Threonine kinases Interleukin-1 Receptor Associated Kinases and related STKs. STKs catalyze the transfer of the gamma-phosphoryl group from ATP to serine/threonine residues on protein substrates…
PSNMU-V1.4_AUG-EV-PASAV3_0004200.1	17.6274	21.1567	30.102	40.3208	7.32404		-1.40794	1.21585	-1.31896	1.3049	-0.862211	1.76163	SP=Q00218::Phospho-2-dehydro-3-deoxyheptonate aldolase 2 chloroplastic; UR=UniRef90_F0XZN4::Putative uncharacterized protein; CDD=pfam01474]---[PLN02291]---[TIGR01358]---[COG3200::pfam01474 DAHP_synth_2 Class-II DAHP synthetase family. Members of this family are aldolase enzymes that catalyse the first step of the shikimate pathway.]---[PLN02291 PLN02291 phospho-2-dehydro-3-deoxyheptonate aldolas…
PSNMU-V1.4_AUG-EV-PASAV3_0004210.1	0.381328	81.6438	11.4918	0.118239	0.0910788		1.40239	1.98285	8.95971	9.54178	6.08086	6.66256	SP=-::-; UR=-::-; CDD=-::-
PSNMU-V1.4_AUG-EV-PASAV3_0004220.1	58.239	44.7904	116.752	322.322	22.362		-2.67938	1.31426	-3.23431	0.759365	-1.8885	2.10517	SP=O42249::Guanine nucleotide-binding protein subunit beta-2-like 1; UR=UniRef90_B7G365::Predicted protein; CDD=cd00200]---[cd00200]---[COG2319]---[COG2319]---[COG2319]---[COG2319]---[COG2319]---[COG2319]---[COG2319]---[PTZ00421]---[pfam00400]---[pfam00400]---[pfam00400]---[smart00320]---[smart00320]---[PLN00181]---[PLN00181::cd00200 WD40 WD40 domain found in a number of eukaryotic proteins that …
PSNMU-V1.4_AUG-EV-PASAV3_0004230.1	2.97244	6.27253	9.50485	25.3621	4.69876		-3.30254	-0.721654	-2.40109	0	-1.84776	0.733213	SP=-::-; UR=UniRef90_B7GER9::Predicted protein; CDD=-::-
PSNMU-V1.4_AUG-EV-PASAV3_0004240.1	42.4254	38.803	53.222	13.5974	16.8237		1.42132	1.28636	1.12353	0.988561	1.52155	1.38658	SP=-::-; UR=-::-; CDD=-::-
PSNMU-V1.4_AUG-EV-PASAV3_0004250.1	18.3136	48.6568	26.3381	12.5418	19.2565		0	0	1.5722	1.12966	0.634818	0	SP=Q9P3U1::Uncharacterized RNA-binding protein C328.05; UR=UniRef90_D8LGN3::Putative uncharacterized protein; CDD=TIGR01628]---[TIGR01628]---[TIGR01628]---[TIGR01628]---[TIGR01628]---[cd12387]---[cd12387]---[cd12387]---[cd12387]---[smart00360]---[smart00360]---[smart00360]---[smart00360]---[cd00590]---[cd00590]---[cd00590]---[cd00590]---[pfam00076]---[pfam00076]---[pfam00076]---[pfam00076]---[cd1…
PSNMU-V1.4_AUG-EV-PASAV3_0004260.1	50.7826	85.6881	87.3872	50.2709	89.7536		0	-0.862251	0	0	0	0	SP=-::-; UR=UniRef90_C1MW43::Drug/Metabolite transporter superfamily; CDD=-::-
PSNMU-V1.4_AUG-EV-PASAV3_0004270.1	24.6531	36.4505	24.9144	28.4889	5.676		-0.426332	2.06774	0	2.46178	-0.63137	1.86289	SP=Q9FGS4::Quinolinate synthase chloroplastic; UR=UniRef90_K0T367::Uncharacterized protein; CDD=PLN02673]---[pfam02445]---[PRK09375]---[COG0379::PLN02673 PLN02673 quinolinate synthetase A.]---[pfam02445 NadA Quinolinate synthetase A protein. Quinolinate synthetase catalyses the second step of the de novo biosynthetic pathway of pyridine nucleotide formation. In particular quinolinate synthetase i…
PSNMU-V1.4_AUG-EV-PASAV3_0004280.1	8.46717	14.9992	9.75414	7.98257	1.67243		0	2.2781	0.517025	2.9273	0	2.25858	SP=Q9FGS4::Quinolinate synthase chloroplastic; UR=UniRef90_B7G619::Predicted protein (Fragment); CDD=PLN02673::PLN02673 PLN02673 quinolinate synthetase A.
PSNMU-V1.4_AUG-EV-PASAV3_0004290.1	17.3406	14.2301	20.177	14.6982	12.9692		0	0	-0.434838	0	0	0	SP=-::-; UR=UniRef90_B7G4D2::Predicted protein; CDD=pfam05050::pfam05050 Methyltransf_21 Methyltransferase FkbM domain. This family has members from bacteria to human and appears to be a methyltransferase.
PSNMU-V1.4_AUG-EV-PASAV3_0004300.1	42.8381	17.9408	37.7532	116.911	49.3036		-1.66353	0	-3.09194	-1.68206	-2.06544	-0.655567	SP=O67716::Aspartate-semialdehyde dehydrogenase; UR=UniRef90_B7FUX7::Predicted protein; CDD=PLN02383]---[PRK14874]---[COG0136]---[TIGR01296]---[PRK06728]---[PRK08664]---[TIGR00978]---[pfam02774]---[PRK06598]---[PRK08040]---[TIGR01745]---[PRK05671]---[pfam01118]---[smart00859]---[COG0002]---[PRK00436]---[TIGR01850]---[PLN02968]---[TIGR01851]---[PRK11863::PLN02383 PLN02383 aspartate semialdehyde de…
PSNMU-V1.4_AUG-EV-PASAV3_0004310.1	11.6263	8.79873	11.1083	9.04092	8.31577		0	0.431645	-0.424722	0	0	0	SP=-::-; UR=UniRef90_B5YMV1::Predicted protein; CDD=-::-
PSNMU-V1.4_AUG-EV-PASAV3_0004320.1	0.550307	4.41337	2.40658	0.507077	0.203699		0	1.37775	2.72135	4.20234	1.79418	3.27498	SP=P0CS40::WD repeat-containing protein JIP5; UR=UniRef90_B7FSL1::Predicted protein (Fragment); CDD=cd00200]---[cd00200]---[COG2319]---[COG2319::cd00200 WD40 WD40 domain found in a number of eukaryotic proteins that cover a wide variety of functions including adaptor/regulatory modules in signal transduction pre-mRNA processing and cytoskeleton assembly typically contains a GH dipeptide 11-24 res…
PSNMU-V1.4_AUG-EV-PASAV3_0004330.1	106.68	131.024	138.777	116.356	154.552		0	-0.584926	0	-0.460674	0	-0.428811	SP=P0AC33::Fumarate hydratase class I aerobic; UR=UniRef90_B8C0H3::Fumarate hydratase; CDD=PRK15389]---[PTZ00226]---[PLN00133]---[PRK15391]---[PRK15390]---[PRK15392]---[pfam05681]---[COG1951]---[pfam05683]---[COG1838]---[TIGR00723]---[PRK06842]---[PRK06246]---[TIGR00722]---[PRK06043]---[PRK08228]---[PRK08395]---[PRK08230::PRK15389 PRK15389 fumarate hydratase Provisional.]---[PTZ00226 PTZ00226 fum…
PSNMU-V1.4_AUG-EV-PASAV3_0004340.1	23.2797	60.9623	49.7323	23.4135	22.4121		0	0	0.99052	1.22831	0.647083	0.884874	SP=P35035::Trypsin-1; UR=UniRef90_B8C7F6::Trypsin-like serine protease (Fragment); CDD=cd00190]---[smart00020]---[pfam00089]---[COG5640::cd00190 Tryp_SPc Trypsin-like serine protease Many of these are synthesized as inactive precursor zymogens that are cleaved during limited proteolysis to generate their active forms. Alignment contains also inactive enzymes that have substitutions of the catalyt…
PSNMU-V1.4_AUG-EV-PASAV3_0004340.2	40.6764	106.519	86.897	40.9102	39.1606		0	0	0.99052	1.22831	0.647083	0.884874	SP=P35035::Trypsin-1; UR=UniRef90_B8C7F6::Trypsin-like serine protease (Fragment); CDD=cd00190]---[smart00020]---[pfam00089]---[COG5640::cd00190 Tryp_SPc Trypsin-like serine protease Many of these are synthesized as inactive precursor zymogens that are cleaved during limited proteolysis to generate their active forms. Alignment contains also inactive enzymes that have substitutions of the catalyt…
PSNMU-V1.4_AUG-EV-PASAV3_0004350.1	12.1857	20.7687	12.3849	12.1592	17.5246		0	-0.563807	0	0	0	-0.766896	SP=-::-; UR=UniRef90_K0R9S9::Uncharacterized protein; CDD=pfam12735::pfam12735 Trs65 TRAPP trafficking subunit Trs65. This family is one of the subunits of the TRAPP Golgi trafficking complex. TRAPP subunits are found in two different sized complexes TRAPP I and TRAPP II. While both complexes contain the same seven subunits Bet3p Bet5p Trs20p Trs23p Trs31p Trs33p and Trs85p with TRAPPC human equi…
PSNMU-V1.4_AUG-EV-PASAV3_0004360.1	4.52992	12.0722	7.93213	24.3597	2.02746		-2.63773	1.11171	-1.40143	2.34848	-2.05806	1.69176	SP=P22335::Heat shock factor protein HSF24; UR=UniRef90_B7G2S1::Predicted protein; CDD=pfam00447]---[smart00415]---[COG5169::pfam00447 HSF_DNA-bind HSF-type DNA-binding. ]---[smart00415 HSF heat shock factor. ]---[COG5169 HSF1 Heat shock transcription factor Transcription .
PSNMU-V1.4_AUG-EV-PASAV3_0004370.1	22.9874	32.2487	33.8762	25.1449	26.4446		-0.345386	0	0	0	0	0	SP=Q5RCH8::Peroxisomal trans-2-enoyl-CoA reductase; UR=UniRef90_B7G2W7::Predicted protein; CDD=cd05369]---[cd05233]---[PRK05653]---[PRK05557]---[COG1028]---[cd05333]---[TIGR01830]---[PRK12826]---[PRK07576]---[PRK07856]---[cd05358]---[PRK07231]---[cd05347]---[PRK12939]---[PRK12825]---[PRK07677]---[PRK05565]---[cd05344]---[cd05362]---[PRK06172::cd05369 TER_DECR_SDR_a Trans-2-enoyl-CoA reductase (TE…
PSNMU-V1.4_AUG-EV-PASAV3_0004380.1	3.71359	8.56288	7.00482	3.79948	4.72761		0	0	0.779565	0.630136	0	0	SP=-::-; UR=-::-; CDD=-::-
PSNMU-V1.4_AUG-EV-PASAV3_0004390.1	71.477	95.9569	110.14	75.6962	71.2258		0	0	0	0	0	0.352921	SP=O59801::Putative ATP-dependent RNA helicase C550.03c; UR=UniRef90_K0TLR1::Uncharacterized protein; CDD=COG4581]---[COG4581]---[pfam08148]---[COG1204]---[PRK02362]---[pfam00270]---[smart00487]---[PRK01172]---[PRK01172]---[cd00046]---[PRK00254]---[PRK00254]---[COG1202]---[COG1202]---[cd00079]---[smart00490]---[COG1205]---[TIGR04121]---[PRK09751]---[pfam00271::COG4581 COG4581 Superfamily II RNA h…
PSNMU-V1.4_AUG-EV-PASAV3_0004400.1	6.67742	4.19718	6.48437	5.31282	7.66147		0	0	-0.727747	-1.09489	0	0	SP=-::-; UR=-::-; CDD=-::-
PSNMU-V1.4_AUG-EV-PASAV3_0004410.1	10.3418	12.1596	9.77165	8.66728	17.4812		0	-0.802492	0	-0.742165	0	-1.11041	SP=-::-; UR=UniRef90_M1V792::Similar to ketohexokinase; CDD=cd01945]---[COG0524]---[cd01942]---[cd01166]---[pfam00294]---[pfam00294]---[cd01939]---[cd01168]---[cd01168]---[TIGR02152]---[cd01174::cd01945 ribokinase_group_B Ribokinase-like subgroup B. Found in bacteria and plants this subgroup is part of the ribokinase/pfkB superfamily. Its oligomerization state is unknown at this time. .]---[COG05…
PSNMU-V1.4_AUG-EV-PASAV3_0004420.1	0.826444	2.81271	1.09761	3.76192	4.61302		-2.38734	-2.51169	-0.804124	-0.928551	-2.21043	-2.33481	SP=-::-; UR=-::-; CDD=-::-
PSNMU-V1.4_AUG-EV-PASAV3_0004430.1	13.3302	13.6072	33.3704	14.3638	10.3435		0	0	-0.468557	0	0.775807	1.4172	SP=Q8S4R4::Prolycopene isomerase chloroplastic; UR=UniRef90_B7G5U6::Carotenoid isomerase; CDD=COG1233]---[TIGR02730]---[TIGR02734]---[TIGR02733]---[TIGR02733]---[pfam13450]---[PRK07233::COG1233 COG1233 Phytoene dehydrogenase and related proteins Secondary metabolites biosynthesis transport and catabolism .]---[TIGR02730 Carotenoid_isomerase carotene isomerase. Members of this family including sll…
PSNMU-V1.4_AUG-EV-PASAV3_0004440.1	8.104	10.9429	8.80929	10.0161	7.87011		-0.520038	0	0	0	-0.626951	0	SP=Q46EH1::Peptide methionine sulfoxide reductase MsrB; UR=UniRef90_K0SH28::Uncharacterized protein; CDD=pfam11371]---[PRK00222]---[COG0229]---[pfam01641]---[TIGR00357]---[PRK05550]---[PRK14018]---[PRK05508::pfam11371 DUF3172 Protein of unknown function (DUF3172). This family of proteins has no known function.]---[PRK00222 PRK00222 methionine sulfoxide reductase B Provisional.]---[COG0229 COG0229…
PSNMU-V1.4_AUG-EV-PASAV3_0004450.1	4.73613	34.2641	103.12	13.2373	3.524		-1.70075	0	0.978418	3.03528	2.52332	4.58015	SP=O23255::Adenosylhomocysteinase 1; UR=UniRef90_B7FT14::Adenosylhomocysteinase; CDD=PLN02494]---[PTZ00075]---[smart00996]---[PRK05476]---[cd00401]---[pfam05221]---[COG0499]---[TIGR00936]---[pfam00670]---[smart00997]---[cd12154]---[cd05300]---[cd12171]---[cd12165]---[cd12174]---[cd05303]---[pfam02826]---[cd12172::PLN02494 PLN02494 adenosylhomocysteinase.]---[PTZ00075 PTZ00075 Adenosylhomocysteina…
PSNMU-V1.4_AUG-EV-PASAV3_0004460.1	5.29777	7.07838	5.8701	4.41741	5.19035		0	0	0	0	0	0	SP=-::-; UR=UniRef90_B7GAK8::Predicted protein; CDD=-::-
PSNMU-V1.4_AUG-EV-PASAV3_0004470.1	25.2089	37.3905	26.2257	26.2623	28.6725		0	0	0	0	-0.445565	-0.406404	SP=Q2K4E6::TPR repeat-containing protein RHE_CH03534.1; UR=UniRef90_K0THU1::Uncharacterized protein; CDD=smart00992]---[pfam08755]---[TIGR02097]---[sd00006]---[sd00006]---[COG3785]---[PRK14129::smart00992 YccV-like Hemimethylated DNA-binding protein YccV like. YccV is a hemimethylated DNA binding protein which has been shown to regulate dnaA gene expression. The structure of one of the hypothetic…
PSNMU-V1.4_AUG-EV-PASAV3_0004480.1	17.0218	15.932	18.0601	71.2512	35.6512		-2.27986	-1.12017	-2.54993	-1.39022	-2.41613	-1.25642	SP=Q9FNS4::PsbB mRNA maturation factor Mbb1 chloroplastic; UR=UniRef90_B7FSR4::Predicted protein; CDD=COG0457]---[COG0457]---[TIGR02917]---[TIGR02917]---[COG3063]---[sd00006]---[sd00006]---[sd00006]---[sd00006]---[sd00006]---[sd00006]---[sd00006]---[sd00006]---[TIGR02521]---[pfam13414::COG0457 NrfG FOG TPR repeat General function prediction only .]---[TIGR02917 TPR_domain_protein putative PEP-CTE…
PSNMU-V1.4_AUG-EV-PASAV3_0004490.1	0.11833	2.27088	1.52012	0.0412732	0		0	4.81584	5.27679	9.03364	4.64212	8.36836	SP=-::-; UR=UniRef90_B7G2C8::Predicted protein; CDD=-::-
PSNMU-V1.4_AUG-EV-PASAV3_0004500.1	31.5149	32.5426	30.5471	78.999	84.7823		-1.54063	-1.47688	-1.67012	-1.60636	-1.80594	-1.74219	SP=-::-; UR=UniRef90_K0S7R0::Uncharacterized protein; CDD=-::-
PSNMU-V1.4_AUG-EV-PASAV3_0004510.1	22.9751	16.6003	19.0308	18.1181	27.0746		0	0	-0.512967	-0.919765	-0.367004	-0.773801	SP=Q9H2M9::Rab3 GTPase-activating protein non-catalytic subunit; UR=UniRef90_B7FSR3::Predicted protein; CDD=pfam14655::pfam14655 RAB3GAP2_N Rab3 GTPase-activating protein regulatory subunit N-terminus. This family includes the N-terminus of the Rab3 GTPase-activating protein non-catalytic subunit. Rab3 GTPase-activating protein is a GTPase activating protein with specificity for Rab3 subfamily.
PSNMU-V1.4_AUG-EV-PASAV3_0004520.1	11.565	34.1634	19.5863	10.938	11.3826		0	0	1.25745	1.35912	0	0.501054	SP=Q7X923::FACT complex subunit SPT16; UR=UniRef90_B7FSR1::Predicted protein; CDD=COG5406]---[cd01091]---[pfam08644]---[pfam14826]---[pfam00557]---[COG0006]---[cd01066]---[cd01092]---[pfam08512]---[cd01087]---[PRK09795]---[TIGR00500]---[PRK14575]---[PRK15173]---[TIGR02993::COG5406 COG5406 Nucleosome binding factor SPN SPT16 subunit Transcription / DNA replication recombination and repair / Chroma…
PSNMU-V1.4_AUG-EV-PASAV3_0004530.1	60.3221	42.6699	87.2253	126.836	106.275		-1.2888	-0.861654	-1.95599	-1.52883	-0.971058	-0.543907	SP=-::-; UR=UniRef90_B7FT81::Predicted protein; CDD=cd00177]---[smart00234]---[cd08871]---[pfam01852]---[cd08867::cd00177 START Lipid-binding START domain of mammalian STARD1-STARD15 and related proteins. This family includes the steroidogenic acute regulatory protein (StAR)-related lipid transfer (START) domains of mammalian STARD1-STARD15 and related domains such as the START domain of the Arab…
PSNMU-V1.4_AUG-EV-PASAV3_0004540.1	15.6984	7.0244	11.9522	26.1513	24.5173		-0.950348	-0.688671	-2.27414	-2.01243	-1.56224	-1.30055	SP=-::-; UR=UniRef90_B7FT76::Metacaspase; CDD=-::-
PSNMU-V1.4_AUG-EV-PASAV3_0004550.1	297.626	194.539	262.609	339.25	467.658		0	-0.706954	-1.19068	-1.48964	-0.802966	-1.10193	SP=-::-; UR=UniRef90_K0TM12::Uncharacterized protein; CDD=-::-
PSNMU-V1.4_AUG-EV-PASAV3_0004560.1	111.809	152.509	159.404	137.545	176.75		-0.517802	-0.717127	0	-0.441451	0	-0.429001	SP=Q93Y35::26S proteasome non-ATPase regulatory subunit 6 homolog; UR=UniRef90_B7FT78::Regulatory proteasome non-atpase subunit 7 (Fragment); CDD=COG5187]---[pfam10602]---[pfam01399]---[smart00753]---[smart00088::COG5187 RPN7 26S proteasome regulatory complex component contains PCI domain Posttranslational modification protein turnover chaperones .]---[pfam10602 RPN7 26S proteasome subunit RPN7. …
PSNMU-V1.4_AUG-EV-PASAV3_0004570.1	67.6594	79.3499	81.061	38.2119	42.1314		0.607161	0.63688	0.665759	0.695478	0.640376	0.670095	SP=P90978::Splicing factor U2AF 65 kDa subunit; UR=UniRef90_K0SQC2::Uncharacterized protein; CDD=TIGR01642]---[TIGR01642]---[cd12232]---[cd12230]---[cd12230]---[cd12465]---[cd12374]---[cd12285]---[cd12647]---[cd12648]---[cd12282]---[TIGR01622]---[TIGR01645]---[pfam00076]---[smart00360]---[smart00360::TIGR01642 Splicing_factor_U2AF_59_kDa_subunit U2 snRNP auxilliary factor large subunit splicing f…
PSNMU-V1.4_AUG-EV-PASAV3_0004580.1	24.4791	16.7972	18.122	4.11664	17.0935		2.35281	0	1.6431	0	1.69362	0	SP=-::-; UR=UniRef90_B7G3D6::Predicted protein; CDD=pfam12014::pfam12014 DUF3506 Domain of unknown function (DUF3506). This presumed domain is functionally uncharacterized. This domain is found in eukaryotes. This domain is typically between 131 to 148 amino acids in length. This domain has a conserved KLTGD sequence motif.
PSNMU-V1.4_AUG-EV-PASAV3_0004590.1	2.74803	5.49104	5.92063	2.60169	3.50225		0	0	0.685255	0	0.74261	0.478271	SP=Q3B0M2::Translation initiation factor IF-3; UR=UniRef90_B7GER5::Predicted protein; CDD=PRK00028]---[COG0290]---[TIGR00168]---[pfam00707]---[CHL00199::PRK00028 infC translation initiation factor IF-3 Reviewed.]---[COG0290 InfC Translation initiation factor 3 (IF-3) Translation ribosomal structure and biogenesis .]---[TIGR00168 Translation_initiation_factor_IF-3 translation initiation factor IF-…
PSNMU-V1.4_AUG-EV-PASAV3_0004600.1	13.9447	21.0654	20.9101	4.83262	7.71731		1.31044	0.808598	1.73462	1.23274	1.66381	1.16194	SP=Q9ZPR1::Cell division control protein 48 homolog B; UR=UniRef90_B8CEZ3::Uncharacterized protein; CDD=COG0464]---[COG0464]---[TIGR01243]---[TIGR01243]---[COG1222]---[COG1222]---[PRK03992]---[PRK03992]---[PTZ00454]---[TIGR01242]---[TIGR01242]---[TIGR01241]---[TIGR01241]---[TIGR03689]---[pfam00004]---[pfam00004]---[PTZ00361]---[COG0465]---[PRK10733]---[CHL00176]---[CHL00176]---[COG1223]---[cd0000…
PSNMU-V1.4_AUG-EV-PASAV3_0004610.1	25.9304	35.8325	66.0662	40.3594	51.3121		-0.852805	-1.03836	-0.560105	-0.745668	0	0	SP=-::-; UR=UniRef90_B7GAL1::Predicted protein; CDD=-::-
PSNMU-V1.4_AUG-EV-PASAV3_0004620.1	1.35668	5.11476	6.27105	1.79882	0.417557		0	1.64775	1.11547	3.38552	1.34645	3.61625	SP=Q5RFQ0::rRNA-processing protein FCF1 homolog; UR=UniRef90_B7FYJ3::Predicted protein; CDD=cd09864]---[pfam04900]---[cd08553]---[COG1412]---[cd09854]---[cd09866]---[cd09865]---[cd09879]---[cd09852]---[smart00670::cd09864 PIN_Fcf1 PIN domain of rRNA-processing protein Fcf1 (Utp24 YDR339C) and other eukaryotic homologs. Fcf1/Utp24 (FAF1-copurifying factor 1/U three-associated protein 24) is an ess…
PSNMU-V1.4_AUG-EV-PASAV3_0004630.1	6.1299	7.09059	7.40938	5.18143	6.40649		0	0	0	0	0	0	SP=O59764::ER membrane protein complex subunit 6; UR=UniRef90_B7FYJ2::Predicted protein; CDD=pfam07019::pfam07019 Rab5ip Rab5-interacting protein (Rab5ip). This family consists of several Rab5-interacting protein (RIP5 or Rab5ip ) sequences. The ras-related GTPase rab5 is rate-limiting for homotypic early endosome fusion. Rab5ip represents a novel rab5 interacting protein that may function on end…
PSNMU-V1.4_AUG-EV-PASAV3_0004640.1	19.7598	19.7044	17.0162	23.7541	30.9189		-0.484873	-0.699686	-0.66435	-0.879164	-0.919732	-1.13455	SP=Q8R1T4::UDP-N-acetylglucosamine transporter; UR=UniRef90_B7G8F9::Predicted protein; CDD=pfam04142]---[TIGR00803]---[COG0697]---[pfam08449]---[pfam13232]---[pfam00892::pfam04142 Nuc_sug_transp Nucleotide-sugar transporter. This family of membrane proteins transport nucleotide sugars from the cytoplasm into golgi vesicles. Human SLC35A1 transports CMP-sialic acid SLC35A2 transports UDP-galactose…
PSNMU-V1.4_AUG-EV-PASAV3_0004650.1	12.7403	21.4483	13.7464	9.72358	19.1539		0	-0.631356	0.751313	0	0	-0.749159	SP=-::-; UR=UniRef90_W4L4M6::Uncharacterized protein; CDD=-::-
PSNMU-V1.4_AUG-EV-PASAV3_0004670.1	67.4251	89.4992	175.397	466.471	35.4906		-3.00199	0.868767	-2.77177	1.09903	-1.84071	2.03008	SP=Q90YR8::40S ribosomal protein S6; UR=UniRef90_B5Y4X4::40S ribosomal protein S6; CDD=PTZ00028]---[pfam01092]---[COG2125]---[PRK04290]---[cd01720]---[cd01720::PTZ00028 PTZ00028 40S ribosomal protein S6e Provisional.]---[pfam01092 Ribosomal_S6e Ribosomal protein S6e. ]---[COG2125 RPS6A Ribosomal protein S6E (S10) Translation ribosomal structure and biogenesis .]---[PRK04290 PRK04290 30S ribosomal…
PSNMU-V1.4_AUG-EV-PASAV3_0004680.1	3.82469	10.1381	4.17228	0.670777	1.6649		2.28717	1.14955	3.52287	2.38499	2.19266	1.05484	SP=-::-; UR=UniRef90_B5Y4X3::Predicted protein; CDD=-::-
PSNMU-V1.4_AUG-EV-PASAV3_0004690.1	58.3407	48.7227	61.4253	41.2303	42.8614		0	0.392546	0	0	0	0	SP=-::-; UR=-::-; CDD=-::-
PSNMU-V1.4_AUG-EV-PASAV3_0004700.1	16.052	49.4327	20.2336	12.6083	14.4855		0	0	1.57944	1.54301	0	0	SP=-::-; UR=UniRef90_B5Y4Y6::Predicted protein; CDD=-::-
PSNMU-V1.4_AUG-EV-PASAV3_0004710.1	0.780932	2.32029	1.33692	0.788437	0.388469		0	0	1.16459	2.33372	0	1.50156	SP=-::-; UR=UniRef90_K0T4D7::Uncharacterized protein; CDD=-::-
PSNMU-V1.4_AUG-EV-PASAV3_0004730.1	1.97297	8.18103	2.76066	0.532129	0.403607		1.65942	2.23197	3.5309	4.10399	1.91006	2.48305	SP=O74955::Translin-associated protein X homolog; UR=UniRef90_B5Y4Y7::Predicted protein; CDD=cd14820]---[pfam01997]---[COG2178]---[PRK14562]---[cd14805]---[cd14819::cd14820 TRAX Translin-associated factor-X (TRAX). TRAX (translin-associated factor-X) is a paralog of its binding partner protein Translin and together they form oligomeric complexes known as C3PO proteins (for component 3 promoter of…
PSNMU-V1.4_AUG-EV-PASAV3_0004740.1	8.51545	6.21437	11.6749	6.00211	5.98918		0	0	0	0	0.520143	0.686411	SP=-::-; UR=UniRef90_B7G4R6::Predicted protein; CDD=COG4894::COG4894 COG4894 Uncharacterized conserved protein Function unknown .
PSNMU-V1.4_AUG-EV-PASAV3_0004750.1	71.7174	47.0427	81.7071	44.3397	99.7321		0	0	0	-1.26752	0	0	SP=P55143::Glutaredoxin; UR=UniRef90_B5Y4Y1::Predicted protein; CDD=TIGR02180]---[cd03419]---[cd02066]---[TIGR02181]---[COG0695]---[pfam00462]---[cd03418]---[PHA03050::TIGR02180 Uncharacterized_monothiol_glutaredoxin_F10D7.3 Glutaredoxin. Glutaredoxins are thioltransferases (disulfide reductases) which utilize glutathione and NADPH as cofactors. Oxidized glutathione is regenerated by glutathione …
PSNMU-V1.4_AUG-EV-PASAV3_0004750.2	149.568	98.602	170.428	92.5097	207.958		0	0	0	-1.26009	0	0	SP=Q8LBS4::Monothiol glutaredoxin-S12 chloroplastic; UR=UniRef90_M1W0Q0::Probable glutaredoxin; CDD=TIGR02180]---[cd03419]---[cd02066]---[TIGR02181]---[COG0695]---[pfam00462::TIGR02180 Uncharacterized_monothiol_glutaredoxin_F10D7.3 Glutaredoxin. Glutaredoxins are thioltransferases (disulfide reductases) which utilize glutathione and NADPH as cofactors. Oxidized glutathione is regenerated by gluta…
PSNMU-V1.4_AUG-EV-PASAV3_0004760.1	30.5533	19.2499	10.3754	16.2074	25.7442		0.696211	0	0	-0.628494	-1.09054	-1.58008	SP=-::-; UR=-::-; CDD=-::-
PSNMU-V1.4_AUG-EV-PASAV3_0004770.1	3.16515	14.5727	17.8436	4.72537	4.47266		-0.790095	0	1.23361	1.49857	1.46592	1.73086	SP=Q10E49::Phytanoyl-CoA dioxygenase 1; UR=UniRef90_R1E563::Uncharacterized protein; CDD=pfam05721]---[COG5285::pfam05721 PhyH Phytanoyl-CoA dioxygenase (PhyH). This family is made up of several eukaryotic phytanoyl-CoA dioxygenase (PhyH) proteins ectoine hydroxylases and a number of bacterial deoxygenases. PhyH is a peroxisomal enzyme catalyzing the first step of phytanic acid alpha-oxidation. P…
PSNMU-V1.4_AUG-EV-PASAV3_0004780.1	13.7255	9.79616	18.6833	14.3256	18.1996		0	-0.452092	-0.935667	-1.10584	0	0	SP=-::-; UR=UniRef90_A0A061QSP6::Uncharacterized protein (Fragment); CDD=-::-
PSNMU-V1.4_AUG-EV-PASAV3_0004790.1	0.116188	0.300409	0.972836	0.652667	4.36376		-2.66935	-5.15039	0	-3.98415	0	-2.34466	SP=-::-; UR=UniRef90_A0A078ASM4::Phosphatidylinositol 4-kinase; CDD=pfam13639]---[cd00162::pfam13639 zf-RING_2 Ring finger domain. ]---[cd00162 RING RING-finger (Really Interesting New Gene) domain a specialized type of Zn-finger of 40 to 60 residues that binds two atoms of zinc defined by the 'cross-brace' motif C-X2-C-X(9-39)-C-X(1-3)- H-X(2-3)-(N/C/H)-X2-C-X(4-48)C-X2-C probably involved in me…
PSNMU-V1.4_AUG-EV-PASAV3_0004800.1	0.214343	12.4936	6.79924	0.215602	0.28563		0	0	5.40107	5.18672	4.47922	4.26505	SP=-::-; UR=-::-; CDD=COG1196]---[COG1196]---[TIGR02168]---[TIGR02168]---[COG0419]---[TIGR04523]---[TIGR02169]---[COG1340]---[COG4717]---[PRK01156::COG1196 Smc Chromosome segregation ATPases Cell division and chromosome partitioning .]---[TIGR02168 Chromosome_partition_protein_Smc chromosome segregation protein SMC common bacterial type. SMC (structural maintenance of chromosomes) proteins bind D…
PSNMU-V1.4_AUG-EV-PASAV3_0004810.1	14.0935	18.6358	19.7632	12.906	22.0916		0	-0.697719	0	-0.467666	0	-0.433877	SP=P55034::26S proteasome non-ATPase regulatory subunit 4 homolog; UR=UniRef90_B8CCE3::Uncharacterized protein (Fragment); CDD=cd01452]---[COG5148]---[pfam13519]---[cd00198]---[smart00327::cd01452 VWA_26S_proteasome_subunit 26S proteasome plays a major role in eukaryotic protein breakdown especially for ubiquitin-tagged proteins. It is an ATP-dependent protease responsible for the bulk of non-lys…
PSNMU-V1.4_AUG-EV-PASAV3_0004820.1	26.9149	46.179	33.2102	34.3156	53.5534		-0.565213	-1.03059	0	-0.424556	-0.488371	-0.953756	SP=P62205::Serine/threonine-protein kinase PLK1; UR=UniRef90_B5Y4Z1::Serine/threonine-protein kinase PLK (Fragment); CDD=cd13117]---[pfam00659]---[cd13112::cd13117 POLO_box_2 Second polo-box domain (PBD) of polo-like kinases Plk1 Plk2 Plk3 and Plk5. The polo-like Ser/Thr kinases (Plk1 Plk2/Snk Plk3/Prk/Fnk Plk4/Sak and the inactive kinase Plk5) play various roles in cytokinesis and mitosis. At th…
PSNMU-V1.4_AUG-EV-PASAV3_0004830.1	4.0747	12.7472	4.95446	10.2938	17.0806		-1.54986	-2.10901	0	-0.64206	-1.49542	-2.05457	SP=P0C8M8::Probable serine/threonine-protein kinase CCRP1; UR=UniRef90_B5Y4Z1::Serine/threonine-protein kinase PLK (Fragment); CDD=cd14099]---[cd14187]---[cd14188]---[smart00220]---[cd14189]---[cd14003]---[cd05117]---[cd14007]---[pfam00069]---[cd14186]---[cd05123]---[cd08215]---[cd06606]---[cd14081]---[cd14663]---[cd14080]---[cd00180]---[cd14009]---[cd14078]---[cd14014::cd14099 STKc_PLK Catalytic…
PSNMU-V1.4_AUG-EV-PASAV3_0004840.1	10.3793	6.10008	8.30293	12.8594	20.9884		-0.522981	-1.04991	-1.46088	-1.98782	-1.07459	-1.60153	SP=-::-; UR=UniRef90_A0A024TE78::Uncharacterized protein; CDD=-::-
PSNMU-V1.4_AUG-EV-PASAV3_0004850.1	4.70356	16.2719	7.26366	7.33592	13.2763		-0.853775	-1.54013	0.761641	0	-0.456491	-1.14286	SP=Q0DHC4::DNA replication licensing factor MCM3; UR=UniRef90_B8C546::Uncharacterized protein (Fragment); CDD=smart00350]---[COG1241]---[pfam00493]---[PTZ00111]---[pfam14551]---[COG0714::smart00350 MCM minichromosome maintenance proteins. ]---[COG1241 MCM2 Predicted ATPase involved in replication control Cdc46/Mcm family DNA replication recombination and repair .]---[pfam00493 MCM MCM2/3/5 family…
PSNMU-V1.4_AUG-EV-PASAV3_0004860.1	4.504	5.49913	5.0516	1.3859	1.97916		1.48189	1.14606	1.59861	1.26273	1.42447	1.0886	SP=-::-; UR=-::-; CDD=-::-
PSNMU-V1.4_AUG-EV-PASAV3_0004870.1	20.5438	17.5822	24.5638	7.50964	15.3198		1.2362	0	0.840804	0	1.27645	0.417002	SP=Q6NLC1::ABC transporter D family member 2 chloroplastic; UR=UniRef90_B8C2B9::ABC transporter; CDD=COG4178]---[COG4178]---[TIGR00954]---[pfam06472]---[PLN00113]---[PLN00113]---[PLN00113]---[PLN00113]---[PLN00113]---[PLN00113]---[cd03223]---[cd03223]---[COG4988]---[COG1123]---[cd03225]---[COG2274]---[TIGR03375]---[COG1116]---[sd00033]---[sd00033]---[sd00033]---[COG1131]---[COG1124]---[COG1136]--…
PSNMU-V1.4_AUG-EV-PASAV3_0004880.1	4.4342	13.878	11.4117	11.2952	8.62521		-1.56389	-1.00698	0	0.463764	-0.426176	0	SP=Q9S9K4::Aspartic proteinase-like protein 2; UR=UniRef90_B7G1N1::Predicted protein; CDD=cd06096]---[cd05471]---[pfam14543]---[cd05476]---[pfam00026]---[cd05475]---[PLN03146]---[cd05472::cd06096 Plasmepsin_5 Plasmepsins are a class of aspartic proteinases produced by the plasmodium parasite. The family contains a group of aspartic proteinases homologous to plasmepsin 5. Plasmepsins are a class o…
PSNMU-V1.4_AUG-EV-PASAV3_0004890.1	116.481	114.214	154.339	64.3548	63.3559		0.638918	0.835924	0.438279	0.635287	0.82192	1.01893	SP=Q8TE76::MORC family CW-type zinc finger protein 4; UR=UniRef90_B8CCM1::Uncharacterized protein; CDD=pfam07496]---[pfam07496::pfam07496 zf-CW CW-type Zinc Finger. This domain appears to be a zinc finger. The alignment shows four conserved cysteine residues and a conserved tryptophan. It was first identified by and is predicted to be a highly specialized mononuclear four-cysteine zinc finger...t…
PSNMU-V1.4_AUG-EV-PASAV3_0004900.1	19.8744	46.0528	26.0919	19.0776	16.6127		0	0	0.883351	1.25349	0	0.381087	SP=Q55FP1::General transcription factor IIH subunit 1; UR=UniRef90_B5Y4W9::Predicted protein; CDD=pfam03909::pfam03909 BSD BSD domain. This domain contains a distinctive -FW- motif. It is found in a family of eukaryotic transcription factors as well as a set of proteins of unknown function.
PSNMU-V1.4_AUG-EV-PASAV3_0004910.1	10.6706	6.72373	16.1299	19.0317	30.462		-1.05652	-1.53166	-1.8945	-2.36964	-0.681582	-1.15673	SP=-::-; UR=-::-; CDD=-::-
PSNMU-V1.4_AUG-EV-PASAV3_0004920.1	0.808595	1.457	1.17876	1.05909	2.0529		0	-1.36806	0	-0.696633	0	-1.04002	SP=-::-; UR=-::-; CDD=-::-
PSNMU-V1.4_AUG-EV-PASAV3_0004930.1	10.1858	7.99653	6.63839	2.31685	6.34709		1.91583	0.631676	1.39885	0	1.07527	0	SP=-::-; UR=-::-; CDD=smart00516]---[cd00170::smart00516 SEC14 Domain in homologues of a S. cerevisiae phosphatidylinositol transfer protein (Sec14p). Domain in homologues of a S. cerevisiae phosphatidylinositol transfer protein (Sec14p) and in RhoGAPs RhoGEFs and the RasGAP neurofibromin (NF1). Lipid-binding domain. The SEC14 domain of Dbl is known to associate with G protein beta/gamma subunits…
PSNMU-V1.4_AUG-EV-PASAV3_0004940.1	0.0212432	0.1872	0.915586	0.385262	0.998725		-3.90274	-5.01634	0	-2.52944	0	0	SP=Q9WV75::Spondin-2; UR=UniRef90_UPI000423E1FC::hypothetical protein; CDD=pfam06468::pfam06468 Spond_N Spondin_N. This conserved region is found at the in the N-terminal half of several Spondin proteins. Spondins are involved in patterning axonal growth trajectory through either inhibiting or promoting adhesion of embryonic nerve cells.
PSNMU-V1.4_AUG-EV-PASAV3_0004950.1	35.1211	35.8714	37.426	25.6341	28.3975		0	0	0	0	0	0	SP=O42611::Protein HIRA; UR=UniRef90_B5Y4W6::Predicted protein; CDD=pfam07569]---[cd00200::pfam07569 Hira TUP1-like enhancer of split. The Hira proteins are found in a range of eukaryotes and are implicated in the assembly of repressive chromatin. These proteins also contain pfam00400.]---[cd00200 WD40 WD40 domain found in a number of eukaryotic proteins that cover a wide variety of functions inc…
PSNMU-V1.4_AUG-EV-PASAV3_0004960.1	56.7302	54.4741	72.2868	48.9208	52.9589		0	0	0	0	0	0	SP=Q01484::Ankyrin-2; UR=UniRef90_UPI00046C1685::PREDICTED uncharacterized protein LOC103314998 isoform X21; CDD=cd00204]---[cd00204]---[cd00204]---[cd00204]---[cd00204]---[cd00204]---[COG0666]---[pfam12796]---[pfam12796]---[PHA03095::cd00204 ANK ankyrin repeats ankyrin repeats mediate protein-protein interactions in very diverse families of proteins. The number of ANK repeats in a protein can ra…
PSNMU-V1.4_AUG-EV-PASAV3_0004970.1	43.384	16.015	9.78862	2.55004	5.74935		3.87212	2.88483	2.26271	1.27533	1.49391	0	SP=-::-; UR=-::-; CDD=-::-
PSNMU-V1.4_AUG-EV-PASAV3_0004980.1	7.23068	12.0938	11.1748	4.27204	7.74807		0.546583	0	1.11409	0.421002	0.95071	0	SP=A5GA37::Ubiquinone/menaquinone biosynthesis C-methyltransferase UbiE; UR=UniRef90_B8C139::Uncharacterized protein; CDD=PRK00216]---[TIGR01934]---[COG2226]---[pfam01209]---[TIGR02752]---[pfam08241]---[PLN02233]---[pfam12847]---[PRK08317]---[pfam13847]---[cd02440]---[pfam08242]---[PLN02232]---[pfam13649]---[COG0500::PRK00216 ubiE ubiquinone/menaquinone biosynthesis methyltransferase Reviewed.]--…
PSNMU-V1.4_AUG-EV-PASAV3_0004990.1	119.683	94.3823	80.2197	24.2184	55.6697		2.0873	1.05991	1.57186	0.544454	1.28877	0	SP=Q2MHE4::Serine/threonine-protein kinase HT1; UR=UniRef90_B5Y4X7::Predicted protein; CDD=cd13999]---[smart00220]---[pfam00069]---[cd14014]---[cd00180]---[smart00219]---[cd14058]---[pfam07714]---[smart00221]---[cd00192]---[cd08215]---[cd13979]---[cd08217]---[cd06606]---[cd13996]---[cd14007]---[cd05122]---[cd05117]---[COG0515]---[cd05123::cd13999 STKc_MAP3K-like Catalytic domain of Mitogen-Activa…
PSNMU-V1.4_AUG-EV-PASAV3_0005000.1	2.82894	5.53922	3.19984	0.279544	2.25422		3.09365	0	3.89268	1.08725	3.04994	0	SP=Q54NK8::GPN-loop GTPase 3; UR=UniRef90_K0R8J1::Uncharacterized protein; CDD=pfam03029]---[PRK13768]---[COG1100::pfam03029 ATP_bind_1 Conserved hypothetical ATP binding protein. Members of this family are found in a range of archaea and eukaryotes and have hypothesised ATP binding activity.]---[PRK13768 PRK13768 GTPase Provisional.]---[COG1100 COG1100 GTPase SAR1 and related small G proteins Ge…
PSNMU-V1.4_AUG-EV-PASAV3_0005010.1	12.9161	29.881	14.4087	6.82899	9.72353		0.70025	0	1.73877	1.39789	0.63724	0	SP=-::-; UR=UniRef90_K0R364::Uncharacterized protein; CDD=-::-
PSNMU-V1.4_AUG-EV-PASAV3_0005010.2	33.1242	76.6316	36.9521	17.5133	24.9365		0.70025	0	1.73877	1.39789	0.63724	0	SP=-::-; UR=UniRef90_K0R364::Uncharacterized protein; CDD=-::-
PSNMU-V1.4_AUG-EV-PASAV3_0005020.1	18.9862	45.6145	38.0186	12.3143	17.4016		0	0	1.50006	1.17144	1.18052	0.851905	SP=-::-; UR=UniRef90_B8CCK0::Uncharacterized protein; CDD=COG0412]---[pfam02037]---[pfam01738::COG0412 COG0412 Dienelactone hydrolase and related enzymes Secondary metabolites biosynthesis transport and catabolism .]---[pfam02037 SAP SAP domain. The SAP (after SAF-A/B Acinus and PIAS) motif is a putative DNA/RNA binding domain found in diverse nuclear and cytoplasmic proteins.]---[pfam01738 DLH D…
PSNMU-V1.4_AUG-EV-PASAV3_0005030.1	57.8104	84.4981	66.5637	48.1894	56.0214		0	0	0.417599	0.372014	0	0	SP=-::-; UR=UniRef90_B5Y4W3::Predicted protein; CDD=cd07302::cd07302 CHD cyclase homology domain. Catalytic domains of the mononucleotidyl cyclases (MNC's) also called cyclase homology domains (CHDs) are part of the class III nucleotidyl cyclases. This class includes eukaryotic and prokaryotic adenylate cyclases (AC's) and guanylate cyclases (GC's). They seem to share a common catalytic mechanism…
PSNMU-V1.4_AUG-EV-PASAV3_0005050.1	5.06727	99.2505	39.4208	7.97444	11.1645		-0.86888	-1.16745	3.24272	2.94413	1.85894	1.56035	SP=-::-; UR=UniRef90_K0RPX5::Uncharacterized protein; CDD=-::-
PSNMU-V1.4_AUG-EV-PASAV3_0005060.1	18.5375	21.377	22.0811	15.2061	19.9021		0	0	0	0	0	0	SP=B9F166::Probable cytokinin riboside 5'-monophosphate phosphoribohydrolase LOGL2; UR=UniRef90_B7FT82::Predicted protein (Fragment); CDD=pfam03641]---[COG1611]---[COG1611]---[TIGR00730::pfam03641 Lysine_decarbox Possible lysine decarboxylase. The members of this family share a highly conserved motif PGGXGTXXE that is probably functionally important. This family includes proteins annotated as lys…
PSNMU-V1.4_AUG-EV-PASAV3_0005070.1	4.51518	5.31974	4.28156	5.06279	6.21615		0	-0.511808	0	-0.44917	-0.685323	-0.814036	SP=-::-; UR=UniRef90_B8C7E3::Uncharacterized protein (Fragment); CDD=-::-
PSNMU-V1.4_AUG-EV-PASAV3_0005080.1	0.386964	2.00956	6.82407	0.213602	0.302977		0	0	2.82727	2.49817	4.53532	4.20629	SP=-::-; UR=-::-; CDD=-::-
PSNMU-V1.4_AUG-EV-PASAV3_0005090.1	39.2156	16.3772	95.7834	31.9565	40.341		0	0	-1.34943	-1.52855	1.14768	0.968554	SP=-::-; UR=UniRef90_B5Y449::Predicted protein; CDD=-::-
PSNMU-V1.4_AUG-EV-PASAV3_0005100.1	19.6082	21.2051	24.3279	7.90274	13.1485		1.0934	0.533664	1.03547	0.475716	1.17705	0.617301	SP=-::-; UR=-::-; CDD=-::-
PSNMU-V1.4_AUG-EV-PASAV3_0005110.1	27.7256	20.6756	60.1288	16.8125	20.8492		0.503569	0	0	0	1.39496	1.26384	SP=-::-; UR=UniRef90_K0SB65::Uncharacterized protein; CDD=COG4894::COG4894 COG4894 Uncharacterized conserved protein Function unknown .
PSNMU-V1.4_AUG-EV-PASAV3_0005120.1	4.04973	3.54707	3.52825	3.29873	3.31614		0	0	0	0	0	0	SP=-::-; UR=UniRef90_B7FSG6::Predicted protein; CDD=-::-
PSNMU-V1.4_AUG-EV-PASAV3_0005130.1	87.2779	28.9127	57.5351	71.8249	91.094		0	0	-1.69912	-1.87843	-0.751858	-0.931172	SP=Q9LK16::Putative ammonium transporter 1 member 5; UR=UniRef90_B5Y3C5::Ammonium transporter (Fragment); CDD=TIGR00836]---[pfam00909]---[COG0004]---[TIGR03644]---[PRK10666::TIGR00836 Ammonium_transporter ammonium transporter. The Ammonium Transporter (Amt) Family (TC 2.A.49) All functionally characterized members of the Amt family are ammonia or ammonium uptake transporters. Some but not others …
PSNMU-V1.4_AUG-EV-PASAV3_0005140.1	1.94555	1.03088	5.67908	13.1413	9.45837		-2.9682	-2.35408	-4.05074	-3.43657	-1.62268	0	SP=-::-; UR=UniRef90_B8C803::Uncharacterized protein; CDD=pfam05899]---[COG3450::pfam05899 Cupin_3 Protein of unknown function (DUF861). This family consists of several proteins which seem to be specific to plants and bacteria. The function of this family is unknown.]---[COG3450 COG3450 Predicted enzyme of the cupin superfamily General function prediction only .
PSNMU-V1.4_AUG-EV-PASAV3_0005150.1	22.9033	39.965	38.5356	11.2212	16.9891		0.811743	0	1.4426	1.01373	1.34116	0.912295	SP=-::-; UR=UniRef90_B8LCI3::Predicted protein; CDD=-::-
PSNMU-V1.4_AUG-EV-PASAV3_0005160.1	8.77886	25.4303	13.6711	9.58993	19.4342		0	-1.18188	1.02093	0	0	-0.769443	SP=-::-; UR=UniRef90_B7G0Y3::Predicted protein; CDD=-::-
PSNMU-V1.4_AUG-EV-PASAV3_0005170.1	9.98544	9.86328	6.86288	4.88131	9.92425		0.816139	0	0.628421	0	0	-0.804631	SP=-::-; UR=UniRef90_B8C576::Uncharacterized protein; CDD=-::-
PSNMU-V1.4_AUG-EV-PASAV3_0005180.1	42.7861	24.8291	40.9807	12.8867	23.6992		1.51436	0.804661	0.558602	0	1.23408	0.524357	SP=-::-; UR=UniRef90_K0TA52::Uncharacterized protein; CDD=-::-
PSNMU-V1.4_AUG-EV-PASAV3_0005190.1	3.44051	3.17392	4.22923	2.76285	3.09208		0	0	0	0	0	0	SP=-::-; UR=UniRef90_K0RZE9::Uncharacterized protein; CDD=-::-
PSNMU-V1.4_AUG-EV-PASAV3_0005200.1	335.413	354.467	309.847	76.6024	129.59		1.91366	1.32323	1.82221	1.23178	1.5771	0.986665	SP=P45954::Short/branched chain specific acyl-CoA dehydrogenase mitochondrial; UR=UniRef90_B8C661::Probable acyl-coa dehydrogenase short/branched chain specific; CDD=cd01158]---[cd01158]---[cd00567]---[cd00567]---[COG1960]---[COG1960]---[cd06660]---[COG0656]---[cd01161]---[cd01161]---[pfam00441]---[cd01162]---[cd01162]---[cd01160]---[cd01160]---[cd01156]---[cd01156]---[pfam02771]---[pfam00248]---…
PSNMU-V1.4_AUG-EV-PASAV3_0005210.1	16.7177	25.5014	16.3901	5.80489	7.84821		1.3107	1.04226	1.74315	1.47469	1.05541	0.786956	SP=-::-; UR=UniRef90_B5YMT6::Predicted protein; CDD=cd07208]---[pfam01734]---[cd01819::cd07208 Pat_hypo_Ecoli_yjju_like Hypothetical patatin similar to yjju protein of Escherichia coli. Patatin-like phospholipase similar to yjju protein of Escherichia coli. This family predominantly consists of bacterial patatin glycoproteins and some representatives from eukaryotes and archaea. The patatin prote…
PSNMU-V1.4_AUG-EV-PASAV3_0005220.1	26.0254	31.1802	25.6521	14.7317	29.4793		0.60272	0	0.69284	0	0.3621	-0.471237	SP=-::-; UR=UniRef90_B8C6Y9::Uncharacterized protein; CDD=-::-
PSNMU-V1.4_AUG-EV-PASAV3_0005230.1	16.7569	24.6717	16.4237	25.1091	49.4163		-0.798079	-1.60187	-0.413897	-1.2177	-1.0503	-1.8541	SP=-::-; UR=UniRef90_B7G111::Predicted protein; CDD=-::-
PSNMU-V1.4_AUG-EV-PASAV3_0005240.1	37.6104	54.5241	46.1146	48.2628	53.5819		-0.57655	-0.562175	0	0	-0.506834	-0.492459	SP=-::-; UR=UniRef90_B7G1R9::Predicted protein; CDD=pfam08752::pfam08752 COP-gamma_platf Coatomer gamma subunit appendage platform subdomain. COPI-coated vesicles function in retrograde transport from the Golgi to the ER and in intra-Golgi transport. This is the platform subdomain of the coatomer gamma subunit appendage domain. It carries a protein-protein interaction site at UniProt P53620 resid…
PSNMU-V1.4_AUG-EV-PASAV3_0005250.1	0.90105	1.81904	2.31122	2.0877	3.77964		-1.42315	-2.10083	-0.585161	-1.26288	0	-0.973801	SP=Q6BIV4::Protein PNS1; UR=UniRef90_B8C3D9::Uncharacterized protein; CDD=pfam04515]---[cd13127::pfam04515 Choline_transpo Plasma-membrane choline transporter. This family represents a high-affinity plasma-membrane choline transporter in C.elegans which is thought to be rate-limiting for ACh synthesis in cholinergic nerve terminals.]---[cd13127 MATE_tuaB_like Uncharacterized subfamily of the mult…
PSNMU-V1.4_AUG-EV-PASAV3_0005260.1	36.1558	35.1306	34.2853	24.3152	32.4391		0	0	0	0	0	0	SP=-::-; UR=UniRef90_B7FPE3::Predicted protein; CDD=-::-
PSNMU-V1.4_AUG-EV-PASAV3_0005270.1	8.18206	10.6626	9.42871	2.35272	8.92556		1.58654	0	1.7973	0	1.56462	0	SP=P73157::Probable signal peptidase I-2; UR=UniRef90_B8C9V7::Mitochondrial inner membrane protease subunit 2 (Fragment); CDD=TIGR02227]---[PRK10861]---[cd06530]---[COG4959]---[COG0681]---[cd06462]---[pfam10502::TIGR02227 Inactive_signal_peptidase_IA. signal peptidase I bacterial type. This model represents signal peptidase I from most bacteria. Eukaryotic sequences are likely organellar. Several…
PSNMU-V1.4_AUG-EV-PASAV3_0005280.1	19.695	10.3711	10.3633	4.54304	11.1558		1.89695	0.772096	0.799648	0	0.747727	0	SP=Q93TL6::15 16-dihydrobiliverdin ferredoxin oxidoreductase; UR=UniRef90_B7FTT8::Predicted protein; CDD=PRK13247]---[pfam05996]---[PRK13246::PRK13247 PRK13247 dihydrobiliverdin ferredoxin oxidoreductase Provisional.]---[pfam05996 Fe_bilin_red Ferredoxin-dependent bilin reductase. This family consists of several different but closely related proteins which include phycocyanobilin ferredoxin oxido…
PSNMU-V1.4_AUG-EV-PASAV3_0005290.1	12.368	21.3512	22.3859	6.22196	10.4909		0.774505	0	1.38853	0.811702	1.39983	0.82301	SP=-::-; UR=-::-; CDD=-::-
PSNMU-V1.4_AUG-EV-PASAV3_0005300.1	10.8764	19.2723	22.2932	2.09958	2.49354		2.14886	2.09107	2.798	2.74019	2.95578	2.89798	SP=-::-; UR=UniRef90_K0RP71::Uncharacterized protein; CDD=-::-
PSNMU-V1.4_AUG-EV-PASAV3_0005310.1	36.4093	49.442	37.4419	30.3695	48.8393		0	-0.469917	0	0	0	-0.658641	SP=Q6L743::2-deoxy-scyllo-inosamine dehydrogenase; UR=UniRef90_B8BSM0::Alcohol dehydrogenase (Fragment); CDD=cd08242]---[cd08242]---[cd08234]---[cd08234]---[cd05188]---[COG1063]---[COG1063]---[cd08236]---[cd08258]---[cd08261]---[cd08235]---[cd08233]---[pfam08240]---[COG1064]---[cd08230]---[PRK10083]---[cd08284]---[PRK05396]---[cd08259]---[cd08254]---[cd08297]---[cd05281]---[cd08283::cd08242 MDR_l…
PSNMU-V1.4_AUG-EV-PASAV3_0005320.1	13.6737	13.5426	22.3584	14.3933	20.5322		0	-0.640982	-0.47675	-0.827242	0	0	SP=Q06010::A-factor-processing enzyme; UR=UniRef90_B7G5K9::Predicted protein; CDD=COG1025]---[COG0612]---[PRK15101]---[pfam00675]---[cd03469::COG1025 Ptr Secreted/periplasmic Zn-dependent peptidases insulinase-like Posttranslational modification protein turnover chaperones .]---[COG0612 PqqL Predicted Zn-dependent peptidases General function prediction only .]---[PRK15101 PRK15101 protease3 Provi…
PSNMU-V1.4_AUG-EV-PASAV3_0005330.1	6.98296	13.9881	9.79947	6.60791	5.20333		0	0	0.695358	1.20629	0	0.643296	SP=-::-; UR=UniRef90_K0TJP0::Uncharacterized protein; CDD=-::-
PSNMU-V1.4_AUG-EV-PASAV3_0005350.1	23.789	29.8184	17.206	23.0329	18.376		0	0	0	0.480534	-0.863266	0	SP=Q9FPS4::Ubiquitin carboxyl-terminal hydrolase 23; UR=UniRef90_B7FPC0::Ubiquitin carboxyl-terminal hydrolase; CDD=cd02661]---[pfam00443]---[cd02660]---[cd02257]---[cd02667]---[cd02674]---[COG5533]---[cd02659]---[cd02663]---[cd02668]---[cd02664]---[cd02657]---[cd02658]---[cd02671]---[cd02662]---[COG5560]---[COG5560]---[pfam13423]---[COG5077]---[cd02673]---[COG5207::cd02661 Peptidase_C19E A subfa…
PSNMU-V1.4_AUG-EV-PASAV3_0005360.1	5.36598	6.96425	10.3202	5.66581	4.74132		0	0	0	0	0.420698	0.846257	SP=Q9Y6W3::Calpain-7; UR=UniRef90_B8BYL0::Uncharacterized protein; CDD=cd00044]---[cd00044]---[smart00230]---[smart00230]---[pfam00648::cd00044 CysPc Calpains domains IIa IIb calcium-dependent cytoplasmic cysteine proteinases papain-like. Functions in cytoskeletal remodeling processes cell differentiation apoptosis and signal transduction.]---[smart00230 CysPc Calpain-like thiol protease family. …
PSNMU-V1.4_AUG-EV-PASAV3_0005370.1	0.17885	0.841076	0.396264	0.205606	0.185248		0	0	1.63213	1.94892	0	0	SP=Q8T1E3::S-adenosylmethionine decarboxylase proenzyme; UR=UniRef90_B7FPB8::Predicted protein (Fragment); CDD=PLN02524]---[pfam01536]---[TIGR00535::PLN02524 PLN02524 S-adenosylmethionine decarboxylase.]---[pfam01536 SAM_decarbox Adenosylmethionine decarboxylase. This is a family of S-adenosylmethionine decarboxylase (SAMDC) proenzymes. In the biosynthesis of polyamines SAMDC produces decarboxyla…
PSNMU-V1.4_AUG-EV-PASAV3_0005380.1	3.01507	22.2048	10.8805	9.28499	12.1938		-1.82785	-2.05212	0.876742	0.65245	0	0	SP=Q9SJ20::Ribonucleoside-diphosphate reductase large subunit; UR=UniRef90_B7FPB6::Ribonucleoside-diphosphate reductase; CDD=PLN02437]---[pfam02867]---[cd01679]---[TIGR02506]---[PRK07207]---[COG0209]---[PRK12365]---[PRK06539]---[PRK08447]---[PRK09209]---[PRK07088]---[PRK12364]---[PRK09102]---[PHA02572]---[TIGR02504]---[cd02888]---[PRK09103]---[PRK08665]---[PRK06406]---[TIGR02510::PLN02437 PLN0243…
PSNMU-V1.4_AUG-EV-PASAV3_0005390.1	9.14415	24.1262	15.6893	17.3692	14.4794		-1.14197	-0.71588	0	0.508297	-0.592245	0	SP=O23254::Serine hydroxymethyltransferase 4; UR=UniRef90_B7FPB5::Serine hydroxymethyltransferase; CDD=PLN03226]---[PTZ00094]---[pfam00464]---[cd00378]---[PRK00011]---[COG0112]---[PLN02271]---[PRK13034]---[PRK13580]---[TIGR04506]---[cd01494]---[pfam00155::PLN03226 PLN03226 serine hydroxymethyltransferase Provisional.]---[PTZ00094 PTZ00094 serine hydroxymethyltransferase Provisional.]---[pfam00464…
PSNMU-V1.4_AUG-EV-PASAV3_0005400.1	9.75527	9.48795	6.85466	8.98305	11.732		0	0	0	-0.518615	-0.826395	-1.037	SP=-::-; UR=UniRef90_B7GDN3::Predicted protein; CDD=cd12223::cd12223 RRM_SR140 RNA recognition motif (RRM) in U2-associated protein SR140 and similar proteins. This subgroup corresponds to the RRM of SR140 (also termed U2 snRNP-associated SURP motif-containing protein orU2SURP or 140 kDa Ser/Arg-rich domain protein) which is a putative splicing factor mainly found in higher eukaryotes. Although i…
PSNMU-V1.4_AUG-EV-PASAV3_0005410.1	46.2608	59.1291	41.2994	40.3387	48.6219		0	0	0	0	-0.410553	-0.501994	SP=Q6NV83::U2 snRNP-associated SURP motif-containing protein; UR=UniRef90_B7GDN3::Predicted protein; CDD=-::-
PSNMU-V1.4_AUG-EV-PASAV3_0005420.1	0.370791	1.53164	0.531112	0.222611	0.227182		0	0	2.36821	2.52218	0	0.954299	SP=Q642A4::UPF0598 protein C8orf82 homolog; UR=UniRef90_B7GDN4::Predicted protein; CDD=pfam14956::pfam14956 DUF4505 Domain of unknown function (DUF4505). This family of proteins is found in bacteria and eukaryotes. Proteins in this family are typically between 166 and 225 amino acids in length.
PSNMU-V1.4_AUG-EV-PASAV3_0005430.1	2.9239	9.44204	6.11139	2.81357	3.16716		0	0	1.35295	1.35887	0.672503	0.678426	SP=-::-; UR=UniRef90_B7GAH1::Predicted protein; CDD=-::-
PSNMU-V1.4_AUG-EV-PASAV3_0005440.1	19.1539	16.15	57.8973	205.288	11.2799		-3.63057	0	-4.05576	0	-2.24915	2.07973	SP=P02362::40S ribosomal protein S7; UR=UniRef90_B7GDN5::Predicted protein; CDD=pfam01251]---[PTZ00389::pfam01251 Ribosomal_S7e Ribosomal protein S7e. ]---[PTZ00389 PTZ00389 40S ribosomal protein S7 Provisional.
PSNMU-V1.4_AUG-EV-PASAV3_0005450.1	13.2402	7.06979	15.2014	22.895	19.8438		-1.00761	-0.642451	-2.0817	-1.71653	-1.01937	-0.654205	SP=-::-; UR=UniRef90_B5YM12::Predicted protein; CDD=pfam04278::pfam04278 Tic22 Tic22-like family. The preprotein translocation at the inner envelope membrane of chloroplasts so far involves five proteins Tic110 Tic55 Tic40 Tic22 (this family) and Tic20. The molecular function of these proteins has not yet been established.
PSNMU-V1.4_AUG-EV-PASAV3_0005460.1	103.837	86.7414	121.696	70.2376	57.7541		0	0.785037	0	0	0	0.796166	SP=-::-; UR=UniRef90_B7GAE8::Predicted protein; CDD=pfam01105::pfam01105 EMP24_GP25L emp24/gp25L/p24 family/GOLD. Members of this family are implicated in bringing cargo forward from the ER and binding to coat proteins by their cytoplasmic domains. This domain corresponds closely to the beta-strand rich GOLD domain described in. The GOLD domain is always found combined with lipid- or membrane-ass…
PSNMU-V1.4_AUG-EV-PASAV3_0005470.1	5.0919	12.3031	15.3297	10.8739	1.28481		-1.30839	1.94184	0	3.03978	0	3.30137	SP=Q9C5Z2::Eukaryotic translation initiation factor 3 subunit H; UR=UniRef90_B8C426::Eukaryotic translation initiation factor 3 subunit H; CDD=cd08065]---[smart00232]---[pfam01398]---[cd08069]---[cd08057::cd08065 MPN_eIF3h Mpr1p Pad1p N-terminal (MPN) domains without catalytic isopeptidase activity found in eIF2h. Eukaryotic translation initiation factor 3 (eIF3) subunit h (eIF3h eIF3 subunit 3 e…
PSNMU-V1.4_AUG-EV-PASAV3_0005480.1	13.3175	19.2505	38.293	107.991	26.2359		-3.23517	-1.04944	-2.87619	-0.690439	-1.92586	0	SP=Q99MN1::Lysine--tRNA ligase; UR=UniRef90_B7GAE4::Lysine--tRNA ligase; CDD=PLN02502]---[PRK00484]---[COG1190]---[TIGR00499]---[cd00775]---[PTZ00417]---[PRK02983]---[PRK12445]---[PTZ00385]---[pfam00152]---[cd00669]---[TIGR00462]---[COG2269]---[PRK09350]---[COG0017]---[PRK05159]---[cd04322]---[TIGR00458]---[cd00776]---[COG0173]---[COG0173::PLN02502 PLN02502 lysyl-tRNA synthetase.]---[PRK00484 lys…
PSNMU-V1.4_AUG-EV-PASAV3_0005490.1	3.18333	13.3905	9.85408	2.96292	1.72794		0	0.840266	1.7794	2.7377	1.28085	2.23911	SP=Q3UFM5::Nucleolar MIF4G domain-containing protein 1; UR=UniRef90_B7GAE2::Predicted protein; CDD=pfam01746]---[smart00543]---[pfam02854]---[smart00544]---[pfam02847::pfam01746 tRNA_m1G_MT tRNA (Guanine-1)-methyltransferase. This is a family of tRNA (Guanine-1)-methyltransferases EC 2.1.1.31. In E.coli K12 this enzyme catalyses the conversion of a guanosine residue to N1-methylguanine in positio…
PSNMU-V1.4_AUG-EV-PASAV3_0005500.1	4.05081	19.3408	8.11245	7.86642	4.13538		-1.17276	0	0.906556	2.01179	0	0.708315	SP=P53033::Replication factor C subunit 2; UR=UniRef90_B7GAD9::Predicted protein; CDD=PLN03025]---[PRK00440]---[PRK04132]---[PRK04132]---[PRK12402]---[PHA02544]---[PRK04195]---[PRK14953]---[COG2812]---[PRK14962]---[cd00009]---[pfam08542]---[TIGR02397]---[PRK14970]---[PRK13342]---[PRK07133]---[PRK14963]---[PRK14964]---[COG2256]---[PRK06645]---[PRK05896::PLN03025 PLN03025 replication factor C subun…
PSNMU-V1.4_AUG-EV-PASAV3_0005510.1	37.4719	16.282	14.2357	42.83	49.9569		0	-0.469069	-1.78008	-1.83914	-2.02354	-2.0826	SP=O01501::G1/S-specific cyclin-E; UR=UniRef90_B7GAD7::Predicted protein; CDD=pfam00134]---[cd00043]---[smart00385::pfam00134 Cyclin_N Cyclin N-terminal domain. Cyclins regulate cyclin dependent kinases (CDKs). Human cyclin-O is a Uracil-DNA glycosylase that is related to other cyclins. Cyclins contain two domains of similar all-alpha fold of which this family corresponds with the N-terminal doma…
PSNMU-V1.4_AUG-EV-PASAV3_0005520.1	10.779	25.7812	19.294	4.44758	7.56273		1.06125	0	2.14363	1.5451	1.67492	1.07641	SP=-::-; UR=-::-; CDD=-::-
PSNMU-V1.4_AUG-EV-PASAV3_0005530.1	60.9671	43.4732	70.1739	44.5099	54.8133		0	0	-0.420428	-0.552051	0	0	SP=Q6PAY8::Hydroxysteroid dehydrogenase-like protein 2; UR=UniRef90_B7G5F9::Predicted protein; CDD=pfam02036]---[COG3255::pfam02036 SCP2 SCP-2 sterol transfer family. This domain is involved in binding sterols. It is found in the SCP2 protein as well as the C terminus of the enzyme estradiol 17 beta-dehydrogenase EC 1.1.1.62. The UNC-24 protein contains an SPFH domain pfam01145.]---[COG3255 COG32…
PSNMU-V1.4_AUG-EV-PASAV3_0005540.1	128.526	1147.67	264.549	287.642	418.977		-1.37724	-1.7487	1.60235	1.23089	-0.563054	-0.934513	SP=P26182::Actin; UR=UniRef90_B7G878::Actin/actin like protein; CDD=PTZ00281]---[PTZ00004]---[smart00268]---[pfam00022]---[PTZ00452]---[PTZ00466]---[COG5277]---[PTZ00280]---[cd00012::PTZ00281 PTZ00281 actin Provisional.]---[PTZ00004 PTZ00004 actin-2 Provisional.]---[smart00268 ACTIN Actin. ACTIN subfamily of ACTIN/mreB/sugarkinase/Hsp70 superfamily.]---[pfam00022 Actin Actin. ]---[PTZ00452 PTZ004…
PSNMU-V1.4_AUG-EV-PASAV3_0005550.1	32.7569	56.3548	50.3051	19.6058	33.5044		0.522342	0	1.13302	0.538871	0.916091	0	SP=-::-; UR=-::-; CDD=-::-
PSNMU-V1.4_AUG-EV-PASAV3_0005560.1	36.6256	29.867	35.923	31.1867	36.927		0	0	-0.451983	-0.52668	0	0	SP=P49599::Protein phosphatase 2C 57; UR=UniRef90_K0RII9::Uncharacterized protein; CDD=cd00143]---[smart00332]---[pfam00481]---[COG0631::cd00143 PP2Cc Serine/threonine phosphatases family 2C catalytic domain The protein architecture and deduced catalytic mechanism of PP2C phosphatases are similar to the PP1 PP2A PP2B family of protein Ser/Thr phosphatases with which PP2C shares no sequence simila…
PSNMU-V1.4_AUG-EV-PASAV3_0005570.1	14.7117	14.1271	14.3838	11.421	15.1881		0	0	0	0	0	0	SP=-::-; UR=-::-; CDD=-::-
PSNMU-V1.4_AUG-EV-PASAV3_0005580.1	11.508	9.74309	10.6465	9.73222	9.41997		0	0	-0.386467	0	0	0	SP=P28148::TATA-box-binding protein 2; UR=UniRef90_B5Y4M9::Predicted protein; CDD=PLN00062]---[cd04516]---[cd00652]---[cd00652]---[COG2101]---[COG2101]---[PRK00394]---[PRK00394]---[cd04518]---[cd04518]---[cd04517]---[pfam00352]---[pfam00352::PLN00062 PLN00062 TATA-box-binding protein Provisional.]---[cd04516 TBP_eukaryotes eukaryotic TATA box binding protein (TBP) Present in archaea and eukaryote…
PSNMU-V1.4_AUG-EV-PASAV3_0005590.1	8.49039	19.0851	10.8984	5.43523	5.96028		0.426521	0.460035	1.4209	1.45441	0.560969	0.594484	SP=Q9LJQ9::Cytochrome c oxidase copper chaperone 1; UR=UniRef90_K0RR71::Uncharacterized protein (Fragment); CDD=pfam05051::pfam05051 COX17 Cytochrome C oxidase copper chaperone (COX17). Cox17 is essential for the assembly of functional cytochrome c oxidase (CCO) and for delivery of copper ions to the mitochondrion for insertion into the enzyme in yeast. The structure of Cox17 shows the protein to…
PSNMU-V1.4_AUG-EV-PASAV3_0005600.1	10.7034	15.4452	11.404	7.82114	11.1631		0	0	0.591858	0	0	0	SP=Q566T0::Polycomb protein eed; UR=UniRef90_K0SJA7::Uncharacterized protein; CDD=cd00200]---[cd00200]---[cd00200]---[cd00200]---[COG2319]---[COG2319::cd00200 WD40 WD40 domain found in a number of eukaryotic proteins that cover a wide variety of functions including adaptor/regulatory modules in signal transduction pre-mRNA processing and cytoskeleton assembly typically contains a GH dipeptide 11-…
PSNMU-V1.4_AUG-EV-PASAV3_0005610.1	16.8437	15.4777	15.8705	12.5944	15.9004		0	0	0	0	0	0	SP=Q9LRN8::50S ribosomal protein L3-2 chloroplastic; UR=UniRef90_B5Y4K4::Predicted protein (Fragment); CDD=PRK00001]---[TIGR03625]---[COG0087]---[pfam00297]---[CHL00143]---[TIGR03626]---[PRK04231::PRK00001 rplC 50S ribosomal protein L3 Validated.]---[TIGR03625 L3_bact 50S ribosomal protein uL3 bacterial form. This model describes bacterial (and mitochondrial and chloroplast) class of ribosomal pr…
PSNMU-V1.4_AUG-EV-PASAV3_0005620.1	3.59484	12.2177	19.8823	2.23051	2.46443		0	0	2.06527	2.07979	2.7148	2.72931	SP=-::-; UR=UniRef90_B5Y4K5::Predicted protein; CDD=sd00004]---[sd00004::sd00004 PPR Pentatricopeptide repeat an RNA-binding module. The Pentatricopeptide repeat (PPR) is a 35-residue repeat motif that forms two anti-parallel alpha helices and binds single-stranded RNA in a sequence-specific and modular manner. It is present in a large family of RNA-binding proteins that are found in protists fun…
PSNMU-V1.4_AUG-EV-PASAV3_0005630.1	27.5765	23.7342	24.1878	17.8694	26.108		0.408928	0	0	-0.363281	0	-0.381077	SP=Q9C9A9::Zinc finger protein CONSTANS-LIKE 7; UR=UniRef90_B5Y4J1::CCT motif containing protein; CDD=pfam06203::pfam06203 CCT CCT motif. This short motif is found in a number of plant proteins. It is rich in basic amino acids and has been called a CCT motif after Co Col and Toc1. The CCT motif is about 45 amino acids long and contains a putative nuclear localisation signal within the second half…
PSNMU-V1.4_AUG-EV-PASAV3_0005640.1	21.288	18.5663	63.3412	21.897	15.4136		0	0.424588	-0.629553	0	1.08553	1.76837	SP=Q69U49::Receptor homology region transmembrane domain- and RING domain-containing protein 2; UR=UniRef90_B7FSX8::Predicted protein; CDD=pfam04536]---[cd00162]---[pfam13639]---[COG1512]---[smart00184]---[pfam13923::pfam04536 TPM TLP18.3 Psb32 and MOLO-1 founding proteins of phosphatase. This family has a Rossmann-like fold. It has phosphatase activity.]---[cd00162 RING RING-finger (Really Inter…
PSNMU-V1.4_AUG-EV-PASAV3_0005650.1	5.15245	18.951	4.66588	2.42939	4.12584		0.867205	0	2.56975	2.00521	0	0	SP=-::-; UR=UniRef90_B5Y4J9::Predicted protein; CDD=cd11717]---[pfam02926]---[cd11688]---[cd11718]---[smart00981]---[COG1818::cd11717 THUMP_THUMPD1_like THUMP domain-containing protein 1-like. This family contains THUMP domain-only proteins including THUMP domain-containing protein 1 and Saccharomyces cerevisiae Tan1. Tan1 is non essential and has been shown to be required for the formation of th…
PSNMU-V1.4_AUG-EV-PASAV3_0005660.1	0	0.070465	0.147726	0.125175	0.324626		0	0	0	0	0	0	SP=B5E9X4::Ribosomal protein L11 methyltransferase; UR=UniRef90_B7FXB3::Predicted protein; CDD=pfam10294]---[COG2264]---[COG2263]---[PRK00517]---[pfam06325]---[PRK14967]---[COG3897]---[COG1092]---[TIGR00406]---[cd02440]---[pfam05175]---[COG0742::pfam10294 Methyltransf_16 Putative methyltransferase. ]---[COG2264 PrmA Ribosomal protein L11 methylase Translation ribosomal structure and biogenesis .]…
PSNMU-V1.4_AUG-EV-PASAV3_0005680.1	2.24567	0.274691	2.89256	1.15011	0.956155		0.744972	1.1969	-2.40906	-1.95679	0.880805	1.33284	SP=-::-; UR=-::-; CDD=-::-
PSNMU-V1.4_AUG-EV-PASAV3_0005690.1	4.04676	9.77755	8.00794	2.41476	2.65288		0.527436	0.552751	1.62843	1.65374	1.28746	1.31278	SP=Q3ZBA6::DnaJ homolog subfamily B member 11; UR=UniRef90_K0SR75::Uncharacterized protein; CDD=smart00271]---[pfam00226]---[cd06257]---[COG0484]---[TIGR02349]---[COG2214]---[PRK10767]---[PRK14300]---[PRK14301]---[PRK14284]---[PRK14281]---[PRK14280]---[PRK14286::smart00271 DnaJ DnaJ molecular chaperone homology domain. ]---[pfam00226 DnaJ DnaJ domain. DnaJ domains (J-domains) are associated with …
PSNMU-V1.4_AUG-EV-PASAV3_0005700.1	1.25813	12.7029	5.83571	2.66116	7.38019		-1.29127	-2.59803	1.87136	0	0	0	SP=Q9CQ79::Thioredoxin domain-containing protein 9; UR=UniRef90_B7GBC6::Predicted protein (Fragment); CDD=cd02989]---[cd02957]---[cd02947]---[cd02988::cd02989 Phd_like_TxnDC9 Phosducin (Phd)-like family Thioredoxin (TRX) domain containing protein 9 (TxnDC9) subfamily composed of predominantly uncharacterized eukaryotic proteins containing a TRX-like domain without the redox active CXXC motif. The…
PSNMU-V1.4_AUG-EV-PASAV3_0005710.1	7.35135	9.48112	11.2397	13.6082	13.4547		-1.10009	-0.929364	-0.910822	-0.740087	-0.71638	-0.545648	SP=-::-; UR=UniRef90_B7GBC7::Predicted protein; CDD=pfam04832]---[pfam10184::pfam04832 SOUL SOUL heme-binding protein. This family represents a group of putative heme-binding proteins. Our family includes archaeal and bacterial homologues.]---[pfam10184 DUF2358 Uncharacterized conserved protein (DUF2358). DUF2358 is a family of conserved proteins found from plants to humans. The function is unkno…
PSNMU-V1.4_AUG-EV-PASAV3_0005720.1	112.232	119.153	119.93	96.2563	115.808		0	0	0	0	0	0	SP=Q90512::Dihydrolipoyllysine-residue succinyltransferase component of 2-oxoglutarate dehydrogenase complex mitochondrial (Fragment); UR=UniRef90_B7GBE7::Dihydrolipoamide succinyltransferase; CDD=PTZ00144]---[PRK05704]---[TIGR01347]---[TIGR01347]---[PLN02226]---[COG0508]---[COG0508]---[pfam00198]---[PRK11856]---[PRK11856]---[PRK11855]---[PRK11855]---[PRK11855]---[PRK11854]---[PRK11854]---[PRK118…
PSNMU-V1.4_AUG-EV-PASAV3_0005730.1	84.3502	77.0365	82.2186	79.3807	94.4376		0	0	-0.430983	-0.507961	-0.38884	-0.465819	SP=-::-; UR=UniRef90_B7GBF8::Predicted protein; CDD=-::-
PSNMU-V1.4_AUG-EV-PASAV3_0005730.2	72.7189	66.4137	70.8692	68.4347	81.4153		0	0	-0.430983	-0.507961	-0.38908	-0.466058	SP=-::-; UR=UniRef90_B7GBF8::Predicted protein; CDD=-::-
PSNMU-V1.4_AUG-EV-PASAV3_0005740.1	114.947	452.833	179.847	109.918	128.308		0	0	1.64812	1.59399	0	0	SP=Q9LP24::Probable leucine-rich repeat receptor-like protein kinase At1g35710; UR=UniRef90_B7GBE4::Predicted protein; CDD=PLN00113]---[PLN00113]---[PLN00113]---[sd00033]---[COG4886]---[PLN03150]---[PLN03150]---[sd00031::PLN00113 PLN00113 leucine-rich repeat receptor-like protein kinase Provisional.]---[sd00033 LRR_RI leucine-rich repeats ribonuclease inhibitor (RI)-like subfamily. A leucine-rich…
PSNMU-V1.4_AUG-EV-PASAV3_0005750.1	5.27065	21.0783	6.23735	2.12362	3.486		1.09192	0	2.91687	2.39009	1.10818	0	SP=-::-; UR=UniRef90_B7GA06::Predicted protein; CDD=sd00004]---[sd00004]---[sd00004]---[sd00004]---[sd00004::sd00004 PPR Pentatricopeptide repeat an RNA-binding module. The Pentatricopeptide repeat (PPR) is a 35-residue repeat motif that forms two anti-parallel alpha helices and binds single-stranded RNA in a sequence-specific and modular manner. It is present in a large family of RNA-binding pro…
PSNMU-V1.4_AUG-EV-PASAV3_0005760.1	41.5916	70.1041	52.0712	43.2921	48.226		0	0	0	0	0	0	SP=Q9SFE9::GDP-mannose transporter GONST5; UR=UniRef90_B7GBD2::Predicted protein; CDD=pfam03151]---[TIGR00817::pfam03151 TPT Triose-phosphate Transporter family. This family includes transporters with a specificity for triose phosphate.]---[TIGR00817 Triose_phosphate/phosphate_translocator Tpt phosphate/phosphoenolpyruvate translocator. The 6-8 TMS Triose-phosphate Transporter (TPT) Family (TC 2.…
PSNMU-V1.4_AUG-EV-PASAV3_0005770.1	16.0156	74.134	27.8816	37.6965	33.5673		-1.45045	-1.11115	0.590573	0.929865	-0.87891	-0.539615	SP=-::-; UR=-::-; CDD=pfam08615]---[cd09271::pfam08615 RNase_H2_suC Ribonuclease H2 non-catalytic subunit (Ylr154p-like). This entry represents the non-catalytic subunit of RNase H2 which in S. cerevisiae is Ylr154p/Rnh203p. Whereas bacterial and archaeal RNases H2 are active as single polypeptides the Saccharomyces cerevisiae homologue Rnh2Ap when expressed in Escherichia coli fails to produce a…
PSNMU-V1.4_AUG-EV-PASAV3_0005770.2	3.86726	17.9011	6.73254	9.10254	8.10546		-1.45044	-1.11115	0.590574	0.929865	-0.878912	-0.539618	SP=-::-; UR=-::-; CDD=pfam08615]---[cd09271::pfam08615 RNase_H2_suC Ribonuclease H2 non-catalytic subunit (Ylr154p-like). This entry represents the non-catalytic subunit of RNase H2 which in S. cerevisiae is Ylr154p/Rnh203p. Whereas bacterial and archaeal RNases H2 are active as single polypeptides the Saccharomyces cerevisiae homologue Rnh2Ap when expressed in Escherichia coli fails to produce a…
PSNMU-V1.4_AUG-EV-PASAV3_0005780.1	9.0035	14.6425	13.0297	8.07934	8.71117		0	0	0.467083	0.537736	0	0	SP=Q9FZ59::Leucine-rich repeat receptor-like protein kinase PEPR2; UR=UniRef90_B7GBD7::Predicted protein; CDD=sd00033]---[sd00033]---[PLN00113]---[PLN00113]---[PLN00113]---[PLN00113]---[PLN03150]---[PLN03150]---[sd00031]---[sd00031]---[COG4886]---[COG4886::sd00033 LRR_RI leucine-rich repeats ribonuclease inhibitor (RI)-like subfamily. A leucine-rich repeat (LRR) is a structural protein motif of 2…
PSNMU-V1.4_AUG-EV-PASAV3_0005790.1	9.06196	9.54653	9.5437	11.4426	13.9889		-0.555738	-0.67197	-0.648332	-0.764571	-0.703974	-0.82021	SP=O21243::Cytochrome c oxidase assembly protein ctaG; UR=UniRef90_K0RZ23::Uncharacterized protein; CDD=pfam04442]---[PTZ00128]---[COG3175]---[PRK05089::pfam04442 CtaG_Cox11 Cytochrome c oxidase assembly protein CtaG/Cox11. Cytochrome c oxidase assembly protein is essential for the assembly of functional cytochrome oxidase protein. In eukaryotes it is an integral protein of the mitochondrial inne…
PSNMU-V1.4_AUG-EV-PASAV3_0005800.1	40.7781	30.0786	21.5259	41.0967	72.9853		0	-0.884741	-0.835846	-1.49504	-1.38036	-2.03955	SP=Q1ZZU7::Macrophage migration inhibitory factor; UR=UniRef90_B7GBD1::Macrophage migration inhibitory factor; CDD=pfam01187]---[PTZ00397::pfam01187 MIF Macrophage migration inhibitory factor (MIF). ]---[PTZ00397 PTZ00397 macrophage migration inhibition factor-like protein Provisional.
PSNMU-V1.4_AUG-EV-PASAV3_0005810.1	10.8157	51.4153	33.1003	137.554	82.8557		-3.88241	-2.9919	-1.80872	-0.918216	-2.49101	-1.60051	SP=-::-; UR=UniRef90_K0RL55::Uncharacterized protein; CDD=-::-
PSNMU-V1.4_AUG-EV-PASAV3_0005820.1	39.3525	27.518	40.7183	46.723	56.8419		-0.46458	-0.570648	-1.15307	-1.25914	-0.637876	-0.743945	SP=Q9FF66::Ubiquitin-conjugating enzyme E2 22; UR=UniRef90_B7GBG8::Predicted protein (Fragment); CDD=cd00195]---[pfam00179]---[smart00212]---[COG5078]---[PTZ00390]---[PLN00172]---[PRK09490::cd00195 UBCc Ubiquitin-conjugating enzyme E2 catalytic (UBCc) domain. This is part of the ubiquitin-mediated protein degradation pathway in which a thiol-ester linkage forms between a conserved cysteine and th…
PSNMU-V1.4_AUG-EV-PASAV3_0005830.1	36.5177	62.1462	45.2338	67.9713	36.3102		-1.10893	0	-0.516462	0.560736	-1.02225	0	SP=Q54P92::Methionine synthase; UR=UniRef90_A0A088GF04::B12-dependent methionine synthase (Fragment); CDD=PRK09490]---[TIGR02082]---[COG1410]---[cd02069]---[cd02070]---[pfam02965]---[cd02067]---[smart01018]---[COG5012]---[TIGR02370]---[cd02065]---[pfam02310]---[pfam02607]---[cd00740::PRK09490 metH B12-dependent methionine synthase Provisional.]---[TIGR02082 Methionine_synthase 5-methyltetrahydrof…
PSNMU-V1.4_AUG-EV-PASAV3_0005840.1	3.09564	3.4848	2.3099	3.02462	3.19566		0	0	0	0	-0.822921	-0.726832	SP=Q9M1R1::L-cysteine desulfhydrase; UR=UniRef90_B7G030::Predicted protein; CDD=COG0520]---[pfam00266]---[TIGR01977]---[cd06453::COG0520 csdA Selenocysteine lyase/Cysteine desulfurase Posttranslational modification protein turnover chaperones .]---[pfam00266 Aminotran_5 Aminotransferase class-V. This domain is found in amino transferases and other enzymes including cysteine desulphurase EC 4.4.1.…
PSNMU-V1.4_AUG-EV-PASAV3_0005850.1	24.0228	21.7783	24.8179	59.749	45.4927		-1.52991	-0.961787	-1.84433	-1.2762	-1.70631	-1.13818	SP=P11725::Ornithine carbamoyltransferase mitochondrial; UR=UniRef90_B7GBF1::Predicted protein; CDD=PLN02342]---[PRK00779]---[COG0078]---[TIGR00658]---[PRK02102]---[TIGR04384]---[PRK14805]---[PRK02255]---[PRK04284]---[PRK03515]---[PRK01713]---[PRK12562]---[pfam02729]---[PRK04523]---[pfam00185]---[PRK14804]---[COG0540]---[TIGR00670]---[PRK00856]---[PRK07200::PLN02342 PLN02342 ornithine carbamoyltr…
PSNMU-V1.4_AUG-EV-PASAV3_0005860.1	75.045	57.5966	53.6068	58.4876	103.491		0	-0.505082	0	-1.05792	-0.572512	-1.21944	SP=O17732::Pyruvate carboxylase 1; UR=UniRef90_B7GBG1::Precursor of carboxylase pyruvate carboxylase; CDD=PRK12999]---[COG1038]---[TIGR01235]---[pfam02436]---[cd03426]---[PRK09282]---[PRK10707]---[TIGR01108]---[cd06850]---[COG4770]---[COG0511]---[PRK14040]---[PRK14042]---[PLN02709]---[PRK05641]---[COG0494]---[cd04691]---[TIGR02712]---[pfam00364]---[PRK06549::PRK12999 PRK12999 pyruvate carboxylase…
PSNMU-V1.4_AUG-EV-PASAV3_0005870.1	41.6549	40.0812	39.4012	35.4243	48.2162		0	0	0	-0.491579	0	-0.569833	SP=P52873::Pyruvate carboxylase mitochondrial; UR=UniRef90_B7GBG1::Precursor of carboxylase pyruvate carboxylase; CDD=PRK12999]---[COG1038]---[TIGR01235]---[PRK08591]---[COG4770]---[COG0439]---[PRK08654]---[PRK05586]---[PRK07178]---[PRK06111]---[TIGR00514]---[TIGR02712]---[PRK08463]---[PRK08462]---[PRK12833]---[COG0656]---[cd06660]---[pfam02786]---[pfam00248]---[PRK11565::PRK12999 PRK12999 pyruva…
PSNMU-V1.4_AUG-EV-PASAV3_0005880.1	26.9939	52.1592	30.7516	25.2526	43.1369		0	-0.711034	0.659134	0	0	-0.757781	SP=P36062::Vacuolar amino acid transporter 3; UR=UniRef90_B8C0X4::Amino acid/polyamine transporter (Fragment); CDD=pfam01490::pfam01490 Aa_trans Transmembrane amino acid transporter protein. This transmembrane region is found in many amino acid transporters including UNC-47 and MTR. UNC-47 encodes a vesicular amino butyric acid (GABA) transporter (VGAT). UNC-47 is predicted to have 10 transmembra…
PSNMU-V1.4_AUG-EV-PASAV3_0005890.1	6.99485	12.4748	6.45998	5.61784	10.0179		0	-0.563523	0.763539	0	0	-0.904171	SP=-::-; UR=UniRef90_B7GB25::Predicted protein; CDD=pfam01490::pfam01490 Aa_trans Transmembrane amino acid transporter protein. This transmembrane region is found in many amino acid transporters including UNC-47 and MTR. UNC-47 encodes a vesicular amino butyric acid (GABA) transporter (VGAT). UNC-47 is predicted to have 10 transmembrane domains. MTR is a N system amino acid transporter system pro…
PSNMU-V1.4_AUG-EV-PASAV3_0005900.1	4.27629	15.4317	9.48763	5.25099	1.66476		0	1.34568	1.17247	3.02262	0	2.26639	SP=-::-; UR=UniRef90_B8BSZ0::Transporter (Fragment); CDD=pfam07690]---[cd06174]---[cd06174::pfam07690 MFS_1 Major Facilitator Superfamily. ]---[cd06174 MFS The Major Facilitator Superfamily (MFS) is a large and diverse group of secondary transporters that includes uniporters symporters and antiporters. MFS proteins facilitate the transport across cytoplasmic or internal membranes of a variety of …
PSNMU-V1.4_AUG-EV-PASAV3_0005910.1	4.74991	10.0465	11.484	1.80964	3.57376		1.17775	0	2.08423	1.27317	2.22331	1.41227	SP=O80585::Methylenetetrahydrofolate reductase 2; UR=UniRef90_K0TG67::Methylenetetrahydrofolate reductase; CDD=PLN02540]---[TIGR00677]---[pfam02219]---[cd00537]---[TIGR00676]---[COG0685]---[PRK09432]---[PRK08645::PLN02540 PLN02540 methylenetetrahydrofolate reductase.]---[TIGR00677 Methylenetetrahydrofolate_reductase_1 methylenetetrahydrofolate reductase eukaryotic type. The enzyme activities meth…
PSNMU-V1.4_AUG-EV-PASAV3_0005920.1	5.27046	8.6431	4.32428	3.44137	4.23189		0	0	0.938901	0.809477	0	0	SP=-::-; UR=-::-; CDD=-::-
PSNMU-V1.4_AUG-EV-PASAV3_0005930.1	65.1227	56.8999	34.5453	216.057	201.768		-1.9452	-1.67901	-2.31307	-2.04688	-3.09047	-2.82428	SP=-::-; UR=UniRef90_B7GB85::Predicted protein; CDD=-::-
PSNMU-V1.4_AUG-EV-PASAV3_0005940.1	0.278424	0.810389	0.262107	1.17374	1.1309		-2.27944	-2.07129	-0.919678	-0.711599	-2.58412	-2.37592	SP=-::-; UR=-::-; CDD=-::-
PSNMU-V1.4_AUG-EV-PASAV3_0005950.1	44.8107	44.3494	31.4306	29.1183	45.8441		0	0	0	0	0	-0.786673	SP=-::-; UR=UniRef90_D8UC54::Putative uncharacterized protein; CDD=-::-
PSNMU-V1.4_AUG-EV-PASAV3_0005960.1	3.12231	1.67154	2.7553	2.18464	1.93026		0	0.63716	-0.774701	0	0	0	SP=-::-; UR=UniRef90_B7FZX2::Predicted protein; CDD=-::-
PSNMU-V1.4_AUG-EV-PASAV3_0005970.1	65.5697	57.4904	56.3087	70.2032	49.0555		0	0	-0.676627	0	-0.758635	0	SP=-::-; UR=-::-; CDD=-::-
PSNMU-V1.4_AUG-EV-PASAV3_0005980.1	16.6269	70.7209	21.1402	13.8904	27.035		0	-0.749246	1.9608	1.16406	0	-0.626877	SP=O15910::Ribonucleoside-diphosphate reductase small chain; UR=UniRef90_B8BWW6::Uncharacterized protein; CDD=PLN02492]---[PTZ00211]---[pfam00268]---[cd01049]---[COG0208]---[PRK07209]---[PRK09614]---[PRK12759]---[PRK08326]---[TIGR04171]---[PRK13966]---[PRK13967::PLN02492 PLN02492 ribonucleoside-diphosphate reductase.]---[PTZ00211 PTZ00211 ribonucleoside-diphosphate reductase small subunit Provisi…
PSNMU-V1.4_AUG-EV-PASAV3_0005990.1	1.00751	1.94753	1.79395	0.715821	0.68468		0	0	1.05861	1.28859	0.882161	1.11213	SP=-::-; UR=-::-; CDD=-::-
PSNMU-V1.4_AUG-EV-PASAV3_0006000.1	13.2715	10.9317	10.1357	13.309	6.58492		0	0.965042	-0.670288	0.513436	-0.836538	0	SP=Q5S7T7::Mitochondrial import inner membrane translocase subunit TIM50; UR=UniRef90_B7FP04::Predicted protein (Fragment); CDD=pfam03031]---[smart00577]---[TIGR02251]---[COG5190]---[TIGR02250::pfam03031 NIF NLI interacting factor-like phosphatase. This family contains a number of NLI interacting factor isoforms and also an N-terminal regions of RNA polymerase II CTC phosphatase and FCP1 serine p…
PSNMU-V1.4_AUG-EV-PASAV3_0006010.1	1.54144	6.55726	3.09371	2.02516	2.50605		-0.608455	-0.748639	1.30417	1.16391	0	0	SP=-::-; UR=UniRef90_K0SQN8::Uncharacterized protein; CDD=pfam08512]---[cd13231::pfam08512 Rtt106 Histone chaperone Rttp106-like. This family includes Rttp106 a histone chaperone involved in heterochromatin-mediated silencing. This domain belongs to the Pleckstrin homology domain superfamily.]---[cd13231 PH2_SSRP1-like Structure Specific Recognition protein 1 (SSRP1) Pleckstrin homology (PH) doma…
PSNMU-V1.4_AUG-EV-PASAV3_0006020.1	7.08621	2.48217	4.89844	7.98184	5.58377		0	0	-2.06523	-1.37902	-1.14677	0	SP=-::-; UR=UniRef90_C1E4S5::Major facilitator superfamily; CDD=cd06174::cd06174 MFS The Major Facilitator Superfamily (MFS) is a large and diverse group of secondary transporters that includes uniporters symporters and antiporters. MFS proteins facilitate the transport across cytoplasmic or internal membranes of a variety of substrates including ions sugar phosphates drugs neurotransmitters nucl…
PSNMU-V1.4_AUG-EV-PASAV3_0006030.1	1.00074	1.50126	2.44341	1.90825	2.50869		-1.13462	-1.36935	0	-0.955086	0	0	SP=-::-; UR=UniRef90_R1ED46::Uncharacterized protein; CDD=COG2124]---[pfam00067::COG2124 CypX Cytochrome P450 Secondary metabolites biosynthesis transport and catabolism .]---[pfam00067 p450 Cytochrome P450. Cytochrome P450s are haem-thiolate proteins involved in the oxidative degradation of various compounds. They are particularly well known for their role in the degradation of environmental tox…
PSNMU-V1.4_AUG-EV-PASAV3_0006040.1	18.0277	11.5318	14.8116	9.7067	15.372		0.676061	0	0	-0.625423	0	0	SP=Q8RY89::Phosphatidylinositol 4-phosphate 5-kinase 8; UR=UniRef90_B7FV11::Predicted protein (Fragment); CDD=PLN03185]---[PLN03185]---[PLN03185]---[PLN03185]---[PLN03185]---[PLN03185]---[COG4642]---[COG4642]---[COG4642]---[COG4642]---[COG4642::PLN03185 PLN03185 phosphatidylinositol phosphate kinase Provisional.]---[COG4642 COG4642 Uncharacterized protein conserved in bacteria Function unknown .
PSNMU-V1.4_AUG-EV-PASAV3_0006050.1	2.54839	1.83968	2.93412	1.39662	2.23066		0	0	0	0	0	0	SP=-::-; UR=UniRef90_B7G894::Predicted protein; CDD=smart00584::smart00584 TLDc domain in TBC and LysM domain containing proteins.
PSNMU-V1.4_AUG-EV-PASAV3_0006060.1	8.26768	8.02669	10.1639	5.28272	8.08794		0.429611	0	0	0	0.501066	0	SP=-::-; UR=-::-; CDD=-::-
PSNMU-V1.4_AUG-EV-PASAV3_0006070.1	41.5673	33.8526	41.0487	32.4333	38.0897		0	0	0	0	0	0	SP=-::-; UR=UniRef90_K0R956::Uncharacterized protein; CDD=-::-
PSNMU-V1.4_AUG-EV-PASAV3_0006080.1	2.39236	2.02482	2.01206	2.52782	2.74069		0	0	-0.706382	-0.661243	-0.760708	-0.715568	SP=-::-; UR=UniRef90_B7FYL6::Predicted protein; CDD=-::-
PSNMU-V1.4_AUG-EV-PASAV3_0006090.1	9.5768	83.6615	17.547	10.4014	7.8766		0	0	2.615	3.18928	0	0.890885	SP=-::-; UR=-::-; CDD=-::-
PSNMU-V1.4_AUG-EV-PASAV3_0006100.1	11.6243	15.054	13.6574	12.6335	7.12365		0	0.668682	0	0.866358	0	0.674154	SP=Q94B08::Germination-specific cysteine protease 1; UR=UniRef90_B7GDQ0::Predicted protein; CDD=cd02248]---[pfam00112]---[PTZ00200]---[PTZ00203]---[cd02619]---[cd02620]---[cd02621]---[cd02698]---[smart00645]---[smart00645]---[PTZ00021]---[PTZ00021]---[smart00848]---[pfam08246]---[COG4870]---[PTZ00364]---[PTZ00049]---[PTZ00462::cd02248 Peptidase_C1A Peptidase C1A subfamily (MEROPS database nomencl…
PSNMU-V1.4_AUG-EV-PASAV3_0006110.1	28.5339	31.5907	34.9165	20.9701	39.4681		0	-0.516063	0	-0.541814	0	-0.450368	SP=Q4IPX8::Protein SYM1; UR=UniRef90_D8LTH2::Putative uncharacterized protein; CDD=pfam04117::pfam04117 Mpv17_PMP22 Mpv17 / PMP22 family. The 22-kDa peroxisomal membrane protein (PMP22) is a major component of peroxisomal membranes. PMP22 seems to be involved in pore forming activity and may contribute to the unspecific permeability of the organelle membrane. PMP22 is synthesized on free cytosoli…
PSNMU-V1.4_AUG-EV-PASAV3_0006120.1	16.1805	14.3373	17.0835	8.69877	24.2413		0.68145	-0.637902	0	-0.98632	0	-0.785021	SP=P40345::Phospholipid diacylglycerol acyltransferase; UR=UniRef90_B8C896::Uncharacterized protein; CDD=PLN02517]---[pfam02450::PLN02517 PLN02517 phosphatidylcholine-sterol O-acyltransferase.]---[pfam02450 LCAT Lecithin cholesterol acyltransferase. Lecithin cholesterol acyltransferase (LCAT) is involved in extracellular metabolizm of plasma lipoproteins including cholesterol.
PSNMU-V1.4_AUG-EV-PASAV3_0006130.1	0.602927	0.146618	0.797721	0.915292	1.11113		-0.812611	-0.934812	-3.01106	-3.13312	0	-0.763278	SP=-::-; UR=UniRef90_K0TKC4::Uncharacterized protein; CDD=-::-
PSNMU-V1.4_AUG-EV-PASAV3_0006140.1	2.27142	1.17103	2.95811	2.96139	1.63861		0	0	-1.71714	0	0	0	SP=-::-; UR=UniRef90_UPI0002BB8F21::hypothetical protein; CDD=-::-
PSNMU-V1.4_AUG-EV-PASAV3_0006150.1	1.24405	0.578393	1.02191	0.199384	0.219311		2.42525	2.4545	1.15055	1.1799	1.93119	1.96049	SP=-::-; UR=UniRef90_Q9L961::USPA2H; CDD=cd12819]---[cd12819]---[cd12819]---[cd12819]---[cd12819]---[cd12819]---[cd12819]---[cd12819]---[cd12819]---[cd12813]---[cd12813]---[cd12813]---[cd12813]---[cd12813]---[cd12820]---[cd12820]---[cd12796::cd12819 LbR_vir_like Cell adhesion-like domain left-handed beta-roll. This group contains proteins of unknown function related to characterized cell surface …
PSNMU-V1.4_AUG-EV-PASAV3_0006160.1	7.59107	9.83385	15.5349	6.23095	6.25576		0	0	0	0.424154	0.874911	1.03051	SP=-::-; UR=UniRef90_B7G1F9::Predicted protein; CDD=-::-
PSNMU-V1.4_AUG-EV-PASAV3_0006160.2	10.1684	13.151	20.7965	8.35213	8.38539		0	0	0	0.42079	0.873086	1.02869	SP=-::-; UR=UniRef90_B7G1F9::Predicted protein; CDD=-::-
PSNMU-V1.4_AUG-EV-PASAV3_0006170.1	15.1571	18.6472	27.5603	15.6983	16.909		0	0	0	0	0	0.436928	SP=Q54RP0::UDP-galactose fucoside alpha-3-galactosyltransferase; UR=UniRef90_B7GE30::Predicted protein; CDD=pfam03407::pfam03407 Nucleotid_trans Nucleotide-diphospho-sugar transferase. Proteins in this family have been been predicted to be nucleotide-diphospho-sugar transferases.
PSNMU-V1.4_AUG-EV-PASAV3_0006180.1	13.4169	15.4572	14.7201	12.3837	13.3016		0	0	0	0	0	0	SP=Q8T1C6:: Skp1-protein -hydroxyproline N-acetylglucosaminyltransferase; UR=UniRef90_B8BVL3::Glycotransferase (Fragment); CDD=pfam11397::pfam11397 GlcNAc Glycosyltransferase (GlcNAc). GlcNAc is an enzyme that carries out the first glycosylation step of hydroxylated Skp1 a ubiquitous eukaryotic protein in the cytoplasm.
PSNMU-V1.4_AUG-EV-PASAV3_0006190.1	49.8867	49.6471	26.1566	142.849	150.459		-1.73378	-1.65268	-1.91952	-1.83843	-2.87817	-2.79708	SP=Q9M2D2::UPF0187 protein At3g61320 chloroplastic; UR=UniRef90_B7G0Z4::Predicted protein; CDD=pfam01062]---[COG3781::pfam01062 Bestrophin Bestrophin RFP-TM chloride channel. Bestrophin is a 68-kDa basolateral plasma membrane protein expressed in retinal pigment epithelial cells (RPE). It is encoded by the VMD2 gene which is mutated in Best macular dystrophy a disease characterized by a depressed…
PSNMU-V1.4_AUG-EV-PASAV3_0006200.1	4.4141	44.4362	17.4687	5.04355	4.33854		0	0	2.74153	3.13119	1.34684	1.73649	SP=-::-; UR=-::-; CDD=-::-
PSNMU-V1.4_AUG-EV-PASAV3_0006210.1	9.11933	94.2509	36.5186	8.65673	6.49315		0	0	3.05127	3.64145	1.63168	2.22186	SP=-::-; UR=-::-; CDD=-::-
PSNMU-V1.4_AUG-EV-PASAV3_0006240.1	23.8888	45.9712	17.9102	25.5192	35.9269		0	-0.636371	0.457644	0	-0.954374	-1.27874	SP=O34593::Uncharacterized protein YjqA; UR=UniRef90_A0A099S117::Cytoplasmic protein; CDD=pfam08000]---[pfam08000]---[pfam08000]---[pfam08000]---[pfam08000]---[cd13225]---[cd13225]---[cd13225]---[cd13225]---[cd13225::pfam08000 bPH_1 Bacterial PH domain. This family contains many bacterial hypothetical proteins. The structures of PDB 3HSA and PDB 3DCX show similarities to the PH or pleckstrin homo…
PSNMU-V1.4_AUG-EV-PASAV3_0006250.1	15.0237	12.9071	20.4309	12.1322	13.5101		0	0	0	0	0	0	SP=-::-; UR=UniRef90_R1D427::Uncharacterized protein; CDD=-::-
PSNMU-V1.4_AUG-EV-PASAV3_0006260.1	18.1832	18.2235	21.6166	10.1886	17.3405		0.619781	0	0.44578	0	0.646055	0	SP=-::-; UR=UniRef90_K0SML1::Uncharacterized protein; CDD=-::-
PSNMU-V1.4_AUG-EV-PASAV3_0006270.1	5.98421	4.79991	5.45055	3.99729	9.22147		0.363271	-0.665676	0	-1.15687	0	-1.02491	SP=-::-; UR=UniRef90_B7FPD2::Predicted protein; CDD=-::-
PSNMU-V1.4_AUG-EV-PASAV3_0006280.1	10.02	22.6588	16.437	16.4467	12.1604		-0.932223	0	0	0.665769	-0.438842	0	SP=-::-; UR=UniRef90_B7G7N7::FAD dependent oxidoreductase; CDD=COG3380]---[COG3349]---[COG1233]---[pfam01266]---[COG0665]---[pfam13450::COG3380 COG3380 Predicted NAD/FAD-dependent oxidoreductase General function prediction only .]---[COG3349 COG3349 Uncharacterized conserved protein Function unknown .]---[COG1233 COG1233 Phytoene dehydrogenase and related proteins Secondary metabolites biosynthes…
PSNMU-V1.4_AUG-EV-PASAV3_0006290.1	20.7563	13.5079	22.4895	12.8366	10.8072		0	0.878743	0	0	0	0.77904	SP=-::-; UR=UniRef90_B7G7B6::Predicted protein; CDD=-::-
PSNMU-V1.4_AUG-EV-PASAV3_0006300.1	3.61019	4.61674	8.74128	2.76826	1.88442		0	0.876023	0	1.05446	1.21272	1.92513	SP=-::-; UR=UniRef90_B7GC37::Predicted protein; CDD=-::-
PSNMU-V1.4_AUG-EV-PASAV3_0006310.1	1.45644	8.35555	18.6964	1.55564	0.567138		0	1.30934	2.01931	3.64737	3.13056	4.75843	SP=-::-; UR=-::-; CDD=-::-
PSNMU-V1.4_AUG-EV-PASAV3_0006320.1	29.0031	23.2929	31.9168	17.0016	16.8618		0.553507	0.731509	0	0	0.467034	0.645042	SP=-::-; UR=UniRef90_B7GA57::Predicted protein; CDD=-::-
PSNMU-V1.4_AUG-EV-PASAV3_0006330.1	38.2642	40.1622	145.533	139.846	185.371		-2.09194	-2.31084	-2.19459	-2.4135	0	-0.602846	SP=Q9FFU6::Cytochrome b561 DM13 and DOMON domain-containing protein At5g54830; UR=UniRef90_K0S2Z6::Uncharacterized protein (Fragment); CDD=cd08760]---[smart00665]---[cd08761]---[cd08554::cd08760 Cyt_b561_FRRS1_like Eukaryotic cytochrome b(561) including the FRRS1 gene product. Cytochrome b(561) as found in eukaryotes similar to and including the human FRRS1 gene product (ferric-chelate reductase …
PSNMU-V1.4_AUG-EV-PASAV3_0006340.1	6.18399	4.4197	6.33852	4.61369	6.86577		0	0	0	-0.853212	0	0	SP=-::-; UR=-::-; CDD=-::-
PSNMU-V1.4_AUG-EV-PASAV3_0006350.1	14.3128	15.2437	17.2706	9.97517	10.8656		0	0	0	0	0	0.396732	SP=-::-; UR=UniRef90_B7G8N5::Predicted protein; CDD=-::-
PSNMU-V1.4_AUG-EV-PASAV3_0006360.1	5.27295	10.7449	9.23529	4.73397	0.624078		0	3.02529	0.788598	3.87911	0.524222	3.61449	SP=-::-; UR=-::-; CDD=-::-
PSNMU-V1.4_AUG-EV-PASAV3_0006370.1	15.4927	38.0294	44.7124	12.2291	12.0102		0	0	1.24243	1.43526	1.42358	1.61642	SP=O42653::ABC1 family protein C10F6.14c; UR=UniRef90_B8CBS2::Uncharacterized protein; CDD=COG0661]---[COG0661]---[cd05121]---[cd05121]---[TIGR01982]---[TIGR01982]---[cd13970]---[cd13970]---[cd13969]---[cd13969]---[cd13972]---[cd13972]---[pfam03109]---[PRK04750]---[cd13971::COG0661 AarF Predicted unusual protein kinase General function prediction only .]---[cd05121 ABC1_ADCK3-like Activator of bc…
PSNMU-V1.4_AUG-EV-PASAV3_0006380.1	0.813947	4.28615	2.72176	4.16747	3.14795		-2.56776	-2.01365	0	0	-1.04971	0	SP=-::-; UR=UniRef90_B7G4Z1::Predicted protein; CDD=-::-
PSNMU-V1.4_AUG-EV-PASAV3_0006390.1	22.1015	55.1354	53.3188	37.7304	39.5516		-0.987126	-0.874947	0	0	0	0	SP=-::-; UR=-::-; CDD=-::-
PSNMU-V1.4_AUG-EV-PASAV3_0006400.1	11.6557	8.04171	21.5286	8.97561	24.753		0	-1.13222	-0.546952	-1.83674	0.82419	-0.465597	SP=-::-; UR=-::-; CDD=-::-
PSNMU-V1.4_AUG-EV-PASAV3_0006410.1	25.6679	27.2426	23.9316	12.9052	24.3098		0.773905	0	0.69048	0	0	0	SP=-::-; UR=UniRef90_B7G929::Predicted protein; CDD=-::-
PSNMU-V1.4_AUG-EV-PASAV3_0006420.1	16.4425	22.9364	18.6251	7.21592	10.6721		0.969168	0.579934	1.2785	0.889247	0.930055	0.540809	SP=-::-; UR=UniRef90_B7G703::Predicted protein; CDD=-::-
PSNMU-V1.4_AUG-EV-PASAV3_0006430.1	45.5473	44.0809	44.6375	35.4038	67.5135		0	-0.619445	0	-0.838759	0	-0.872174	SP=P55577::Uncharacterized peptidase y4nA; UR=UniRef90_B7G1L4::Predicted protein; CDD=COG1505]---[COG1770]---[pfam00326]---[PRK10115]---[pfam02897]---[COG1506]---[PHA03307::COG1505 COG1505 Serine proteases of the peptidase family S9A Amino acid transport and metabolism .]---[COG1770 PtrB Protease II Amino acid transport and metabolism .]---[pfam00326 Peptidase_S9 Prolyl oligopeptidase family. ]--…
PSNMU-V1.4_AUG-EV-PASAV3_0006440.1	8.23458	10.4291	9.27128	4.75091	6.95424		0.572503	0	0.740717	0	0.521511	0	SP=Q503L9::Nucleoredoxin; UR=UniRef90_B7G7Z1::Predicted protein; CDD=cd02964]---[cd02964]---[cd03009]---[cd03009]---[pfam13905]---[pfam13905]---[cd03008]---[cd02966::cd02964 TryX_like_family Tryparedoxin (TryX)-like family composed of TryX and related proteins including nucleoredoxin (NRX) rod-derived cone viability factor (RdCVF) and the nematode homolog described as a 16-kD class of TRX. Most m…
PSNMU-V1.4_AUG-EV-PASAV3_0006450.1	0.877369	0.416737	0.652766	3.22763	4.97452		-2.08642	-2.54652	-3.3413	-3.80138	-2.72832	-3.18842	SP=-::-; UR=UniRef90_B7FTI7::Predicted protein; CDD=pfam09335::pfam09335 SNARE_assoc SNARE associated Golgi protein. This is a family of SNARE associated Golgi proteins. The yeast member of this family localizes with the t-SNARE Tlg2.
PSNMU-V1.4_AUG-EV-PASAV3_0006460.1	3.5145	1.48094	2.18529	5.45938	4.11638		-0.853974	0	-2.26969	-1.6966	-1.75183	-1.17877	SP=-::-; UR=-::-; CDD=-::-
PSNMU-V1.4_AUG-EV-PASAV3_0006470.1	5.17249	9.47085	7.73923	12.1829	11.4567		-1.45128	-1.20332	-0.754427	-0.506461	-1.09304	-0.845075	SP=P22418::Fructose-1 6-bisphosphatase chloroplastic; UR=UniRef90_B7FUS3::Fructose-1 6-bisphosphatase; CDD=cd00354]---[PRK09293]---[COG0158]---[PLN02262]---[pfam00316]---[PLN02542]---[PLN02628]---[PLN02462::cd00354 FBPase Fructose-1 6-bisphosphatase an enzyme that catalyzes the hydrolysis of fructose-1 6-biphosphate into fructose-6-phosphate and is critical in gluconeogenesis pathway. The alignme…
PSNMU-V1.4_AUG-EV-PASAV3_0006480.1	23.8965	35.4869	55.9334	24.4975	26.6388		0	0	0	0	0.746576	0.793285	SP=Q9FIZ7::5-oxoprolinase; UR=UniRef90_B7G9U1::Predicted protein; CDD=PLN02666]---[PLN02666]---[COG0146]---[COG0146]---[COG0145]---[pfam02538]---[pfam02538]---[pfam01968]---[pfam05378::PLN02666 PLN02666 5-oxoprolinase.]---[COG0146 HyuB N-methylhydantoinase B/acetone carboxylase alpha subunit Amino acid transport and metabolism / Secondary metabolites biosynthesis transport and catabolism .]---[CO…
PSNMU-V1.4_AUG-EV-PASAV3_0006490.1	10.9632	35.3866	20.9534	9.59519	8.9679		0	0	1.49242	1.75856	0.682608	0.948751	SP=Q9FT73::Mediator of RNA polymerase II transcription subunit 34; UR=UniRef90_B8BY24::Probable atp-dependent DNA helicase Q5 (Fragment); CDD=COG0514]---[TIGR00614]---[PLN03137]---[TIGR01389]---[PRK11057]---[cd00079]---[pfam00270]---[smart00487]---[COG0513]---[smart00490]---[pfam00271]---[cd00046]---[COG1205]---[COG1202::COG0514 RecQ Superfamily II DNA helicase DNA replication recombination and r…
PSNMU-V1.4_AUG-EV-PASAV3_0006500.1	1.84658	7.18576	8.29836	4.83888	3.33545		-1.59664	-0.89182	0	0.886773	0	1.03736	SP=Q5RCD2::T-complex protein 1 subunit zeta; UR=UniRef90_B8CE84::T-complex protein 1 zeta subunit; CDD=cd03342]---[TIGR02347]---[cd00309]---[pfam00118]---[cd03343]---[COG0459]---[TIGR02339]---[cd03340]---[TIGR02345]---[TIGR02344]---[cd03339]---[cd03335]---[TIGR02343]---[cd03337]---[TIGR02340]---[PTZ00212]---[cd03338]---[cd03336]---[TIGR02342]---[cd03333::cd03342 TCP1_zeta TCP-1 (CTT or eukaryotic…
PSNMU-V1.4_AUG-EV-PASAV3_0006510.1	5.28621	10.9593	6.2113	5.59512	7.98862		0	-0.644643	0.578701	0	0	-0.63824	SP=-::-; UR=UniRef90_B7G2G2::Predicted protein; CDD=COG2270]---[cd06174]---[cd06174]---[pfam11700]---[pfam07690]---[COG0477]---[pfam13347]---[COG2814::COG2270 COG2270 Permeases of the major facilitator superfamily General function prediction only .]---[cd06174 MFS The Major Facilitator Superfamily (MFS) is a large and diverse group of secondary transporters that includes uniporters symporters and…
PSNMU-V1.4_AUG-EV-PASAV3_0006520.1	12.9922	31.6323	17.3479	22.9248	48.4539		-1.03183	-1.94529	0	-0.836363	-0.841204	-1.75467	SP=Q2NTS8::CDP-diacylglycerol--glycerol-3-phosphate 3-phosphatidyltransferase; UR=UniRef90_B7FP30::Predicted protein (Fragment); CDD=PRK10832]---[COG0558]---[TIGR00560]---[PLN02558]---[pfam01066]---[PLN02794::PRK10832 PRK10832 phosphatidylglycerophosphate synthetase Provisional.]---[COG0558 PgsA Phosphatidylglycerophosphate synthase Lipid metabolism .]---[TIGR00560 pgsA CDP-diacylglycerol--glycer…
PSNMU-V1.4_AUG-EV-PASAV3_0006530.1	5.84562	3.63376	6.30996	4.149	4.08834		0	0.464569	-0.578328	-0.392697	0	0	SP=Q5JLQ9::CBL-interacting protein kinase 30; UR=UniRef90_B7G8C8::Predicted protein; CDD=smart00220]---[cd14003]---[pfam00069]---[cd00180]---[cd14008]---[cd14014]---[cd05117]---[COG0515]---[cd05122]---[cd14663]---[cd13999]---[cd14081]---[cd14118]---[cd06606]---[cd14072]---[cd14071]---[cd14080]---[cd13997]---[cd08530]---[cd14199::smart00220 S_TKc Serine/Threonine protein kinases catalytic domain. …
PSNMU-V1.4_AUG-EV-PASAV3_0006540.1	10.7366	82.3784	26.7864	20.9954	20.1648		-1.18114	-0.943708	1.58071	1.81813	0	0	SP=-::-; UR=-::-; CDD=-::-
PSNMU-V1.4_AUG-EV-PASAV3_0006550.1	0.753334	4.15756	2.27569	0.178782	6.28837		1.796	-3.08944	4.07064	-0.822298	3.17369	-1.71762	SP=Q9CA40::Nudix hydrolase 1; UR=UniRef90_K0SS77::Uncharacterized protein; CDD=cd04678]---[PLN02325]---[COG1051]---[cd02883]---[pfam00293]---[cd04673]---[cd04679]---[cd03427]---[cd04683]---[COG0494]---[cd04676]---[cd04674]---[cd04681]---[cd04680]---[cd03425::cd04678 Nudix_Hydrolase_19 Members of the Nudix hydrolase superfamily catalyze the hydrolysis of NUcleoside DIphosphates linked to other moi…
PSNMU-V1.4_AUG-EV-PASAV3_0006560.1	0	0.221227	0.0328307	0	0		0	0	0	0	0	0	SP=P10978::Retrovirus-related Pol polyprotein from transposon TNT 1-94; UR=UniRef90_B1PJ45::Gag-pol polyprotein; CDD=pfam07727]---[cd09272]---[COG5082]---[PTZ00368]---[PTZ00368::pfam07727 RVT_2 Reverse transcriptase (RNA-dependent DNA polymerase). A reverse transcriptase gene is usually indicative of a mobile element such as a retrotransposon or retrovirus. Reverse transcriptases occur in a varie…
PSNMU-V1.4_AUG-EV-PASAV3_0006570.1	81.271	90.8865	94.6405	73.4142	88.6232		0	0	0	0	0	0	SP=Q4P821::Cytochrome c oxidase assembly protein COX19; UR=UniRef90_B7S4B4::Predicted protein; CDD=-::-
PSNMU-V1.4_AUG-EV-PASAV3_0006580.1	5.93977	8.40942	5.53239	4.50471	3.90194		0	0.559739	0.509627	0.889409	0	0	SP=Q6AUG0::Splicing factor U2af small subunit B; UR=UniRef90_B8CET6::U2 SnRNP auxillary factor splicing factor (Fragment); CDD=cd12539]---[cd12287]---[cd12538]---[cd12540]---[cd12285]---[cd00590]---[cd12282]---[cd12374]---[cd12232]---[smart00361::cd12539 RRM_U2AF35B RNA recognition motif in splicing factor U2AF 35 kDa subunit B (U2AF35B). This subgroup corresponds to the RRM of U2AF35B also terme…
PSNMU-V1.4_AUG-EV-PASAV3_0006590.1	99.0878	112.937	111.054	74.0004	73.086		0	0	0	0.412873	0	0	SP=-::-; UR=UniRef90_F0W602::Putative uncharacterized protein AlNc14C22G2307; CDD=-::-
PSNMU-V1.4_AUG-EV-PASAV3_0006600.1	4.14784	1.82764	1.8161	11.3044	7.93424		-1.66278	-0.96754	-3.00717	-2.31187	-3.07221	-2.37691	SP=-::-; UR=-::-; CDD=-::-
PSNMU-V1.4_AUG-EV-PASAV3_0006610.1	44.5613	21.9328	47.045	40.5551	31.5077		0	0.452825	-1.27402	-0.739374	0	0	SP=-::-; UR=-::-; CDD=-::-
PSNMU-V1.4_AUG-EV-PASAV3_0006620.1	7.69352	17.4684	14.3833	6.60321	6.7845		0	0	1.01308	1.14886	0.676493	0.81227	SP=-::-; UR=-::-; CDD=-::-
PSNMU-V1.4_AUG-EV-PASAV3_0006630.1	2.14205	51.3516	9.663	1.4899	3.40664		0	-0.718186	4.71148	3.68656	2.24592	1.22103	SP=Q12161::RING finger protein PSH1; UR=UniRef90_K0RJ98::Uncharacterized protein; CDD=cd00162]---[smart00184]---[pfam13639]---[pfam13923]---[pfam00097]---[cd15568::cd00162 RING RING-finger (Really Interesting New Gene) domain a specialized type of Zn-finger of 40 to 60 residues that binds two atoms of zinc defined by the 'cross-brace' motif C-X2-C-X(9-39)-C-X(1-3)- H-X(2-3)-(N/C/H)-X2-C-X(4-48)C-…
PSNMU-V1.4_AUG-EV-PASAV3_0006640.1	3.57649	6.22484	4.60129	3.31215	3.79886		0	0	0.518803	0.489645	0	0	SP=-::-; UR=UniRef90_K0TCF5::Uncharacterized protein; CDD=pfam13621::pfam13621 Cupin_8 Cupin-like domain. This cupin like domain shares similarity to the JmjC domain.
PSNMU-V1.4_AUG-EV-PASAV3_0006650.1	6.91616	7.73528	6.9638	2.67908	3.17233		1.1498	1.07132	1.13692	1.05843	0.931047	0.85256	SP=Q0AMK3::Ribonuclease HII; UR=UniRef90_K0RL91::Ribonuclease; CDD=cd07182]---[cd07182]---[PRK00015]---[PRK00015]---[COG0164]---[COG0164]---[PRK13925]---[pfam01351]---[PRK13926]---[PRK14550]---[cd06266::cd07182 RNase_HII_bacteria_HII_like Bacterial Ribonuclease HII-like. This family includes mostly bacterial type 2 RNases H with some eukaryotic members. Bacterial RNase HII has a role in primer re…
PSNMU-V1.4_AUG-EV-PASAV3_0006660.1	54.4523	68.5706	77.149	56.0494	76.3189		0	-0.529411	0	-0.368463	0	0	SP=-::-; UR=UniRef90_B7G7K6::Predicted protein; CDD=-::-
PSNMU-V1.4_AUG-EV-PASAV3_0006670.1	25.3889	23.6652	32.7231	17.7593	17.4883		0	0.480529	0	0	0	0.626053	SP=Q9Y7T6::Dolichol kinase sec59; UR=UniRef90_B8C9Q4::Dolichol kinase (Fragment); CDD=COG0170::COG0170 SEC59 Dolichol kinase Lipid metabolism .
PSNMU-V1.4_AUG-EV-PASAV3_0006680.1	102.839	30.3453	75.4238	60.7996	97.664		0.540651	0	-1.39144	-1.90263	0	-0.638694	SP=-::-; UR=UniRef90_B7G7L0::Predicted protein; CDD=-::-
PSNMU-V1.4_AUG-EV-PASAV3_0006690.1	23.0606	20.6158	17.7144	15.866	9.88701		0	1.17403	0	0.842635	0	0.57641	SP=Q9LU85::Probable plastid-lipid-associated protein 4 chloroplastic; UR=UniRef90_B8BZ72::Uncharacterized protein; CDD=pfam04755::pfam04755 PAP_fibrillin PAP_fibrillin. This family identifies a conserved region found in a number of plastid lipid-associated proteins (PAPs) and in a number of putative fibrillin proteins.
PSNMU-V1.4_AUG-EV-PASAV3_0006700.1	95.0714	49.785	54.5122	21.0393	58.296		1.95649	0.653241	0.852578	0	0.937825	0	SP=O52025::Putative arsenite methyltransferase; UR=UniRef90_B8C2J9::Uncharacterized protein; CDD=PRK11873]---[pfam13847]---[pfam04187]---[PRK08317]---[pfam08241]---[COG2226]---[PRK00216]---[cd02440]---[TIGR02072]---[TIGR01934]---[COG0500]---[TIGR02752]---[pfam13649]---[pfam01209]---[pfam08242]---[pfam12847]---[COG2230]---[pfam13659]---[pfam13489]---[COG4123::PRK11873 arsM arsenite S-adenosylmethy…
PSNMU-V1.4_AUG-EV-PASAV3_0006710.1	11.8187	16.6512	9.81295	9.63405	21.3518		0	-0.891204	0	-0.569376	0	-1.38519	SP=-::-; UR=-::-; CDD=pfam03357::pfam03357 Snf7 Snf7. This family of proteins are involved in protein sorting and transport from the endosome to the vacuole/lysosome in eukaryotic cells. Vacuoles/lysosomes play an important role in the degradation of both lipids and cellular proteins. In order to perform this degradative function vacuoles/lysosomes contain numerous hydrolases which have been tran…
PSNMU-V1.4_AUG-EV-PASAV3_0006720.1	0.254704	0.0937553	0.885319	0.0959255	0.171055		0	0	0	0	0	0	SP=-::-; UR=UniRef90_B7G7X2::Glutaredoxin; CDD=PRK10638]---[cd02066]---[cd03418::PRK10638 PRK10638 glutaredoxin 3 Provisional.]---[cd02066 GRX_family Glutaredoxin (GRX) family composed of GRX approximately 10 kDa in size and proteins containing a GRX or GRX-like domain. GRX is a glutathione (GSH) dependent reductase catalyzing the disulfide reduction of target proteins such as ribonucleotide redu…
PSNMU-V1.4_AUG-EV-PASAV3_0006730.1	0	0.348705	1.16888	0	0.48471		0	-6.00859	5.48392	0	7.1189	0	SP=-::-; UR=UniRef90_B5Y599::Predicted protein; CDD=-::-
PSNMU-V1.4_AUG-EV-PASAV3_0006740.1	165.385	222.871	307.655	218.678	308.256		-0.620315	-0.929808	0	-0.671187	0	0	SP=Q43362::V-type proton ATPase 16 kDa proteolipid subunit; UR=UniRef90_B7G7Z8::Predicted protein; CDD=TIGR01100::TIGR01100 V-type_proton_ATPase_16_kDa_proteolipid_subunit vacuolar ATP synthase 16 kDa proteolipid subunit. This model describes the vacuolar ATP synthase 16 kDa proteolipid subunit in eukaryotes and includes members from diverse groups e.g. fungi plants parasites etc. The principal r…
PSNMU-V1.4_AUG-EV-PASAV3_0006750.1	70.6715	77.7467	83.209	45.7852	71.9727		0.409662	0	0.37581	0	0.421944	0	SP=Q43362::V-type proton ATPase 16 kDa proteolipid subunit; UR=UniRef90_B7G7Z7::Predicted protein; CDD=TIGR01100]---[pfam00137]---[pfam00137]---[COG0636::TIGR01100 V-type_proton_ATPase_16_kDa_proteolipid_subunit vacuolar ATP synthase 16 kDa proteolipid subunit. This model describes the vacuolar ATP synthase 16 kDa proteolipid subunit in eukaryotes and includes members from diverse groups e.g. fun…
PSNMU-V1.4_AUG-EV-PASAV3_0006760.1	9.29077	16.6997	7.23695	2.1253	1.41937		1.90979	2.67025	2.58009	3.34076	1.32225	2.08288	SP=-::-; UR=-::-; CDD=-::-
PSNMU-V1.4_AUG-EV-PASAV3_0006770.1	0.594887	11.4224	5.39534	2.71126	0.326203		-2.38884	0	1.68251	4.91056	0	3.77791	SP=-::-; UR=UniRef90_B7GAH9::Predicted protein; CDD=smart00225::smart00225 BTB Broad-Complex Tramtrack and Bric a brac. Domain in Broad-Complex Tramtrack and Bric a brac. Also known as POZ (poxvirus and zinc finger) domain. Known to be a protein-protein interaction motif found at the N-termini of several C2H2-type transcription factors as well as Shaw-type potassium channels. Known structure reve…
PSNMU-V1.4_AUG-EV-PASAV3_0006780.1	0.395891	5.18008	5.26355	0.590662	0.131039		0	0	2.72271	4.99333	2.68739	4.95646	SP=O81097::DNA-directed RNA polymerases II and V subunit 8A; UR=UniRef90_B7G7Y8::Predicted protein; CDD=smart00658]---[pfam03870]---[PTZ00167::smart00658 RPOL8c RNA polymerase subunit 8. subunit of RNA polymerase I II and III.]---[pfam03870 RNA_pol_Rpb8 RNA polymerase Rpb8. Rpb8 is a subunit common to the three yeast RNA polymerases pol I II and III. Rpb8 interacts with the largest subunit Rpb1 a…
PSNMU-V1.4_AUG-EV-PASAV3_0006790.1	11.9836	8.53446	11.8765	5.70118	10.37		0.855516	0	0	-0.492105	0.623207	0	SP=-::-; UR=-::-; CDD=sd00034]---[sd00034]---[sd00034]---[sd00034]---[sd00034]---[cd09293]---[pfam02207::sd00034 LRR_AMN1 leucine-rich repeats antagonist of mitotic exit network protein 1-like subfamily. A leucine-rich repeat (LRR) is a structural protein motif of 20-30 amino acids that is unusually rich in the hydrophobic amino acid leucine. The conserved eleven-residue sequence motif (LxxLxLxxN…
PSNMU-V1.4_AUG-EV-PASAV3_0006800.1	1.02544	10.4289	6.26205	1.23909	1.94349		0	-0.971532	2.68443	2.19646	1.89331	1.40537	SP=B7G7Y7::Flap endonuclease 1; UR=UniRef90_B7G7Y7::Flap endonuclease 1; CDD=PTZ00217]---[cd09867]---[cd09867]---[TIGR03674]---[PRK03980]---[COG0258]---[cd00128]---[cd09907]---[smart00485]---[pfam00867]---[cd09868]---[pfam00752]---[cd09901]---[cd09856]---[cd09897]---[cd09853]---[cd00080]---[TIGR00600]---[TIGR00600]---[smart00475]---[cd09908]---[smart00484::PTZ00217 PTZ00217 flap endonuclease-1 Pr…
PSNMU-V1.4_AUG-EV-PASAV3_0006810.1	56.1633	102.373	126.078	45.9547	55.8183		0	0	0.764044	0.649427	1.00985	0.895229	SP=Q3KPP4::2-acylglycerol O-acyltransferase 1; UR=UniRef90_B8BSU8::Uncharacterized protein; CDD=pfam03982]---[PLN02783]---[cd07987::pfam03982 DAGAT Diacylglycerol acyltransferase. The terminal step of triacylglycerol (TAG) formation is catalysed by the enzyme diacylglycerol acyltransferase (DAGAT).]---[PLN02783 PLN02783 diacylglycerol O-acyltransferase.]---[cd07987 LPLAT_MGAT-like Lysophospholipi…
PSNMU-V1.4_AUG-EV-PASAV3_0006820.1	28.0871	37.1953	38.9386	9.49729	23.7867		1.34395	0	1.57855	0.422722	1.59146	0.435634	SP=O59731::Uncharacterized J domain-containing protein C3E7.11c; UR=UniRef90_K0SDK6::Uncharacterized protein; CDD=pfam14308]---[PRK14293]---[COG0484]---[TIGR02349]---[pfam00226]---[PRK14298]---[PTZ00341]---[PRK14301]---[COG2214]---[PRK10767]---[PRK14283]---[PRK14282]---[smart00271]---[TIGR03835]---[PRK14292]---[PRK14276]---[PRK14297]---[PRK14277]---[PRK14290]---[cd06257::pfam14308 DnaJ-X X-domain…
PSNMU-V1.4_AUG-EV-PASAV3_0006830.1	4.36275	10.9014	6.89964	21.9031	25.385		-2.5376	-2.56947	-1.39345	-1.42535	-2.10051	-2.1324	SP=-::-; UR=-::-; CDD=-::-
PSNMU-V1.4_AUG-EV-PASAV3_0006840.1	2.07845	3.83026	16.6907	1.44294	0.753232		0	1.41697	1.01363	2.1239	3.0806	4.19077	SP=-::-; UR=UniRef90_B7G8P0::Predicted protein; CDD=-::-
PSNMU-V1.4_AUG-EV-PASAV3_0006850.1	70.6945	46.6982	92.0629	132.967	141.88		-1.12734	-1.07291	-1.89947	-1.84505	-0.965398	-0.910971	SP=Q4P9K6::Protein SYM1; UR=UniRef90_B7G8P1::Predicted protein; CDD=pfam04117::pfam04117 Mpv17_PMP22 Mpv17 / PMP22 family. The 22-kDa peroxisomal membrane protein (PMP22) is a major component of peroxisomal membranes. PMP22 seems to be involved in pore forming activity and may contribute to the unspecific permeability of the organelle membrane. PMP22 is synthesized on free cytosolic ribosomes and…
PSNMU-V1.4_AUG-EV-PASAV3_0006860.1	8.44556	10.7825	8.23829	4.62765	2.80337		0.650685	1.54586	0.831679	1.72689	0	1.28307	SP=Q9FJR0::Regulator of nonsense transcripts 1 homolog; UR=UniRef90_D7FN00::RNA helicase; CDD=COG1112]---[TIGR00376]---[pfam13087]---[pfam09416]---[pfam13086]---[pfam13604]---[smart00487]---[pfam04851]---[TIGR01447]---[pfam13245]---[cd00046::COG1112 COG1112 Superfamily I DNA and RNA helicases and helicase subunits DNA replication recombination and repair .]---[TIGR00376 DNA-binding_protein_SMUBP-…
PSNMU-V1.4_AUG-EV-PASAV3_0006870.1	35.9218	26.1305	34.8027	18.791	27.85		0.716721	0	0	0	0.450343	0	SP=-::-; UR=-::-; CDD=-::-
PSNMU-V1.4_AUG-EV-PASAV3_0006880.1	0.140788	3.59834	1.68795	0.135215	0		0	0	4.22041	8.51601	3.08552	7.34978	SP=P04146::Copia protein; UR=UniRef90_K0R914::Uncharacterized protein (Fragment); CDD=cd09272::cd09272 RNase_HI_RT_Ty1 Ty1/Copia family of RNase HI in long-term repeat retroelements. Ribonuclease H (RNase H) enzymes are divided into two major families Type 1 and Type 2 based on amino acid sequence similarities and biochemical properties. RNase H is an endonuclease that cleaves the RNA strand of a…
PSNMU-V1.4_AUG-EV-PASAV3_0006890.1	2.88883	5.40237	5.66927	2.93951	3.6219		0	0	0.487808	0	0.499275	0	SP=Q05580::E3 ubiquitin-protein ligase HEL2; UR=UniRef90_B7G8U2::Predicted protein; CDD=COG5236]---[pfam13920::COG5236 COG5236 Uncharacterized conserved protein contains RING Zn-finger General function prediction only .]---[pfam13920 zf-C3HC4_3 Zinc finger C3HC4 type (RING finger).
PSNMU-V1.4_AUG-EV-PASAV3_0006900.1	26.1715	36.0523	40.8427	7.60457	11.4664		1.56638	1.14635	1.85377	1.43372	1.97737	1.55733	SP=Q9URW6::SH3 domain-containing protein PJ696.02; UR=UniRef90_B7G886::Predicted protein; CDD=cd11526]---[cd11525]---[cd11524]---[COG2930]---[pfam04366]---[pfam00787::cd11526 SYLF_FYVE The SYLF domain (also called DUF500) a novel lipid-binding module of FYVE zinc finger domain containing proteins. This subfamily is composed of uncharacterized proteins from plants and stramenopiles containing a FY…
PSNMU-V1.4_AUG-EV-PASAV3_0006910.1	6.41256	13.447	13.3452	3.15905	5.27691		0.80564	0	1.70332	1.11075	1.63606	1.04353	SP=Q6UWY0::Arylsulfatase K; UR=UniRef90_K0SF15::Uncharacterized protein (Fragment); CDD=COG3119]---[pfam00884]---[TIGR03417]---[PRK13759]---[COG1368::COG3119 AslA Arylsulfatase A and related enzymes Inorganic ion transport and metabolism .]---[pfam00884 Sulfatase Sulfatase. ]---[TIGR03417 chol_sulfatase choline-sulfatase. ]---[PRK13759 PRK13759 arylsulfatase Provisional.]---[COG1368 MdoB Phosphog…
PSNMU-V1.4_AUG-EV-PASAV3_0006920.1	23.4968	13.3552	5.61472	19.0966	31.321		0	0	-0.904395	-1.43486	-2.2011	-2.73154	SP=-::-; UR=-::-; CDD=-::-
PSNMU-V1.4_AUG-EV-PASAV3_0006930.1	29.816	24.8375	21.4167	18.0582	38.0053		0.507914	-0.391428	0	-0.826332	0	-1.09108	SP=Q53NI2::Probable NAD kinase 2 chloroplastic; UR=UniRef90_B8C4D1::Inorganic polyphosphate/ATP-NAD kinase (Fragment); CDD=PLN02727]---[PLN02727]---[PLN02935]---[PLN02935]---[COG0061]---[COG0061]---[pfam01513]---[pfam01513]---[PRK02155]---[PRK01231]---[PRK01911]---[PRK04539]---[PRK14076]---[PRK02649]---[PRK01185]---[PRK03708]---[PRK02645]---[PRK03378]---[PRK14077]---[PRK03372]---[PRK14075]---[PRK…
PSNMU-V1.4_AUG-EV-PASAV3_0006940.1	52.0788	22.9154	42.9207	14.9607	41.0135		1.58378	0	0	-1.05886	1.0938	0	SP=Q337B8::Electron transfer flavoprotein-ubiquinone oxidoreductase mitochondrial; UR=UniRef90_B8BXN8::Electron transfer flavoprotein ubiquinone oxidoreductase; CDD=COG0644]---[pfam05187]---[PRK10157]---[PRK10015::COG0644 FixC Dehydrogenases (flavoproteins) Energy production and conversion .]---[pfam05187 ETF_QO Electron transfer flavoprotein-ubiquinone oxidoreductase. Electron-transfer flavoprot…
PSNMU-V1.4_AUG-EV-PASAV3_0006950.1	31.7496	15.43	29.4046	15.1959	9.7427		0.845921	1.65183	0	0.43946	0.518154	1.32409	SP=-::-; UR=UniRef90_B7G8C2::Predicted protein; CDD=pfam00887]---[cd00435::pfam00887 ACBP Acyl CoA binding protein. ]---[cd00435 ACBP Acyl CoA binding protein (ACBP) binds thiol esters of long fatty acids and coenzyme A in a one-to-one binding mode with high specificity and affinity. Acyl-CoAs are important intermediates in fatty lipid synthesis and fatty acid degradation and play a role in regul…
PSNMU-V1.4_AUG-EV-PASAV3_0006960.1	1369.52	1218.79	765.995	2.11941	558.21		9.1004	1.25234	8.76296	0.914311	8.04013	0	SP=Q9SSL9::Leucine-rich repeat receptor-like protein kinase PEPR1; UR=UniRef90_A0A087HHZ6::Uncharacterized protein; CDD=PLN00113]---[PLN00113]---[PLN00113]---[sd00033]---[sd00033]---[sd00033]---[COG4886]---[COG4886]---[sd00031]---[sd00031]---[sd00031]---[sd00031]---[PLN03150]---[PLN03150]---[PLN03150]---[PLN03150]---[PLN03150::PLN00113 PLN00113 leucine-rich repeat receptor-like protein kinase Pro…
PSNMU-V1.4_AUG-EV-PASAV3_0006960.2	622.509	553.998	348.18	0.96337	253.732		9.1004	1.25234	8.76296	0.914311	8.04013	0	SP=Q9LP24::Probable leucine-rich repeat receptor-like protein kinase At1g35710; UR=UniRef90_A0A0D2QBL2::Gossypium raimondii chromosome 2 whole genome shotgun sequence (Fragment); CDD=PLN00113]---[PLN00113]---[PLN00113]---[PLN00113]---[PLN00113]---[PLN00113]---[PLN00113]---[PLN00113]---[PLN00113]---[PLN00113]---[PLN00113]---[PLN00113]---[PLN00113]---[PLN00113]---[PLN00113]---[PLN00113]---[PLN00113…
PSNMU-V1.4_AUG-EV-PASAV3_0006970.1	22.3564	16.4673	18.5411	40.5626	28.8107		-1.07406	-0.409549	-1.68709	-1.02255	-1.5656	-0.901064	SP=-::-; UR=UniRef90_B8C475::Uncharacterized protein; CDD=-::-
PSNMU-V1.4_AUG-EV-PASAV3_0006980.1	10.258	15.4468	12.5362	2.34578	3.18357		1.90413	1.63439	2.32331	2.05354	1.9677	1.69793	SP=Q8R760::Foldase protein PrsA; UR=UniRef90_B7FQI4::Predicted protein; CDD=pfam00639]---[COG0760]---[PRK03095]---[pfam13616]---[PRK02998]---[PRK03002]---[PRK15441]---[PRK00059::pfam00639 Rotamase PPIC-type PPIASE domain. Rotamases increase the rate of protein folding by catalyzing the interconversion of cis-proline and trans-proline.]---[COG0760 SurA Parvulin-like peptidyl-prolyl isomerase Postt…
PSNMU-V1.4_AUG-EV-PASAV3_0006990.1	8.72286	7.59742	8.20703	10.7284	10.8762		-0.516578	0	-0.881347	-0.731406	-0.823313	-0.673374	SP=-::-; UR=UniRef90_B7G885::Predicted protein; CDD=-::-
PSNMU-V1.4_AUG-EV-PASAV3_0007000.1	3.69093	8.30324	6.87269	3.18823	2.28106		0	0.654118	0.987544	1.64706	0.663203	1.32268	SP=-::-; UR=UniRef90_F3KMW2::Uncharacterized protein; CDD=-::-
PSNMU-V1.4_AUG-EV-PASAV3_0007010.1	53.3768	99.5483	65.7772	46.197	41.3659		0	0	0.718436	1.04565	0	0.395595	SP=Q9VMJ7::Lysine-specific demethylase lid; UR=UniRef90_B7FZE5::Predicted protein; CDD=cd15515]---[cd15605]---[cd15543]---[cd15519]---[cd15604]---[smart00297]---[cd15602]---[cd15532]---[cd15603]---[cd15627]---[cd15536]---[cd15545]---[cd04369::cd15515 PHD1_KDM5A_like PHD finger 1 found in Lysine-specific demethylase KDM5A KDM5B KDM5C KDM5D and similar proteins. The JARID subfamily within the JmjC …
PSNMU-V1.4_AUG-EV-PASAV3_0007020.1	49.7102	42.812	47.8434	22.0113	34.3846		0.95829	0.488198	0.570596	0	0.677727	0	SP=-::-; UR=UniRef90_B7FZI6::Predicted protein; CDD=-::-
PSNMU-V1.4_AUG-EV-PASAV3_0007030.1	17.1006	25.5715	25.2217	17.6143	9.37573		0	0.809343	0	1.21805	0	1.14744	SP=Q7ZW41::DNA-directed RNA polymerase II subunit RPB7; UR=UniRef90_B8C460::19kDa subunit of RNA polymerase; CDD=PTZ00162]---[COG1095]---[cd04462]---[cd04329]---[PRK08563]---[TIGR00448]---[pfam03876]---[cd04331]---[cd00655::PTZ00162 PTZ00162 DNA-directed RNA polymerase II subunit 7 Provisional.]---[COG1095 RPB7 DNA-directed RNA polymerase subunit E' Transcription .]---[cd04462 S1_RNAPII_Rpb7 S1_R…
PSNMU-V1.4_AUG-EV-PASAV3_0007040.1	13.9007	3.53022	12.7275	25.9777	8.47571		-1.11458	0	-3.26766	-1.50736	-1.45124	0	SP=Q9JYI8::Probable FKBP-type peptidyl-prolyl cis-trans isomerase FkpA; UR=UniRef90_K0RLP0::Peptidyl-prolyl cis-trans isomerase; CDD=COG0545]---[PRK10902]---[PRK11570]---[pfam00254]---[TIGR03516]---[COG1047::COG0545 FkpA FKBP-type peptidyl-prolyl cis-trans isomerases 1 Posttranslational modification protein turnover chaperones .]---[PRK10902 PRK10902 FKBP-type peptidyl-prolyl cis-trans isomerase …
PSNMU-V1.4_AUG-EV-PASAV3_0007050.1	10.5481	5.30546	7.19083	19.96	15.6347		-1.13582	-0.603917	-2.29834	-1.76643	-1.9027	-1.37079	SP=-::-; UR=UniRef90_B8C476::Uncharacterized protein; CDD=-::-
PSNMU-V1.4_AUG-EV-PASAV3_0007060.1	21.0623	21.7939	32.9936	12.5446	10.9858		0	0.881948	0	0.763549	0.957423	1.31035	SP=Q8BIZ6::Smad nuclear-interacting protein 1; UR=UniRef90_B7G8F3::Predicted protein (Fragment); CDD=cd03419]---[cd00060]---[cd02066]---[pfam00498]---[TIGR02180]---[pfam00462]---[TIGR02181]---[COG0695]---[smart00240]---[TIGR02189]---[cd03418]---[PRK10638]---[cd03029]---[TIGR02190]---[COG1716::cd03419 GRX_GRXh_1_2_like Glutaredoxin (GRX) family GRX human class 1 and 2 (h_1_2)-like subfamily compos…
PSNMU-V1.4_AUG-EV-PASAV3_0007070.1	15.9428	15.686	12.4633	9.24884	11.6019		0.568689	0.417767	0.374416	0	0	0	SP=-::-; UR=UniRef90_B7S476::Predicted protein; CDD=pfam13475]---[pfam13475]---[pfam13475::pfam13475 DUF4116 Domain of unknown function (DUF4116).
PSNMU-V1.4_AUG-EV-PASAV3_0007080.1	121.475	100.471	123.093	86.4576	81.8863		0	0.521203	0	0	0	0	SP=Q9P7V5::Protein transport protein sec72; UR=UniRef90_B8C2A3::Uncharacterized protein; CDD=PLN03076]---[PLN03076]---[pfam01369]---[cd00171]---[COG5307]---[smart00222]---[pfam12783]---[pfam09324::PLN03076 PLN03076 ARF guanine nucleotide exchange factor (ARF-GEF) Provisional.]---[pfam01369 Sec7 Sec7 domain. The Sec7 domain is a guanine-nucleotide-exchange-factor (GEF) for the pfam00025 family.]--…
PSNMU-V1.4_AUG-EV-PASAV3_0007090.1	28.5102	43.555	35.014	50.6102	49.5515		-1.04543	-0.841585	-0.605844	-0.402	-0.966273	-0.762429	SP=-::-; UR=UniRef90_B7G8G7::Predicted protein; CDD=-::-
PSNMU-V1.4_AUG-EV-PASAV3_0007090.2	20.5082	31.3303	25.1866	36.4054	35.6438		-1.04543	-0.841585	-0.605844	-0.402	-0.966273	-0.762429	SP=-::-; UR=UniRef90_B7G8G7::Predicted protein; CDD=-::-
PSNMU-V1.4_AUG-EV-PASAV3_0007100.1	4.71857	14.2003	22.0772	168.996	50.5745		-5.37713	-3.48733	-3.96315	-2.07334	-3.35368	-1.46388	SP=Q9LU39::Glutamyl-tRNA reductase-binding protein chloroplastic; UR=UniRef90_B7G8F2::Predicted protein; CDD=pfam13883]---[COG0748::pfam13883 Pyrid_oxidase_2 Pyridoxamine 5'-phosphate oxidase. ]---[COG0748 HugZ Putative heme iron utilization protein Inorganic ion transport and metabolism .
PSNMU-V1.4_AUG-EV-PASAV3_0007110.1	0.0548995	1.90668	0.515926	0.327629	0.0830396		-2.74696	0	2.14229	4.25147	0	2.31575	SP=-::-; UR=UniRef90_B7G8G8::Predicted protein; CDD=pfam12705::pfam12705 PDDEXK_1 PD-(D/E)XK nuclease superfamily. Members of this family belong to the PD-(D/E)XK nuclease superfamily.
PSNMU-V1.4_AUG-EV-PASAV3_0007120.1	6.30093	4.497	7.01295	13.7011	14.9823		-1.33199	-1.28587	-1.99264	-1.94651	-1.39815	-1.35202	SP=-::-; UR=-::-; CDD=-::-
PSNMU-V1.4_AUG-EV-PASAV3_0007130.1	32.5126	39.8354	50.5399	39.1535	36.4978		0	0	0	0	0	0	SP=P61082::NEDD8-conjugating enzyme Ubc12; UR=UniRef90_B7G8G3::Predicted protein; CDD=pfam00179]---[COG5078]---[smart00212]---[cd00195]---[PTZ00390]---[PLN00172::pfam00179 UQ_con Ubiquitin-conjugating enzyme. Proteins destined for proteasome-mediated degradation may be ubiquitinated. Ubiquitination follows conjugation of ubiquitin to a conserved cysteine residue of UBC homologues. TSG101 is one o…
PSNMU-V1.4_AUG-EV-PASAV3_0007140.1	13.105	21.4368	18.8972	13.178	15.7832		0	0	0	0	0	0	SP=-::-; UR=UniRef90_B7G8G2::Predicted protein; CDD=pfam01988::pfam01988 VIT1 VIT family. This family includes the vacuolar Fe2 /Mn2 uptake transporter Ccc1 and the vacuolar iron transporter VIT1.
PSNMU-V1.4_AUG-EV-PASAV3_0007150.1	16.506	9.31409	12.9679	41.9592	29.9416		-1.56031	-0.907729	-2.56062	-1.90803	-2.13381	-1.48123	SP=Q5R0B0::Serine--tRNA ligase; UR=UniRef90_B7G8G1::Predicted protein (Fragment); CDD=PRK05431]---[COG0172]---[TIGR00414]---[cd00770]---[PLN02678]---[PLN02320]---[pfam00587]---[cd00670]---[pfam02403]---[cd00768]---[TIGR00415::PRK05431 PRK05431 seryl-tRNA synthetase Provisional.]---[COG0172 SerS Seryl-tRNA synthetase Translation ribosomal structure and biogenesis .]---[TIGR00414 Serine--tRNA_ligas…
PSNMU-V1.4_AUG-EV-PASAV3_0007160.1	993.877	156.927	245.32	407.021	1249		1.07327	0	-1.7605	-3.2073	-1.17858	-2.62538	SP=-::-; UR=-::-; CDD=-::-
PSNMU-V1.4_AUG-EV-PASAV3_0007170.1	9.67092	11.3162	10.0036	10.8389	12.7076		-0.383083	-0.447147	0	-0.394065	-0.555712	-0.619776	SP=Q9UR17::Vacuolar transporter chaperone 1; UR=UniRef90_B7G8G4::Predicted protein (Fragment); CDD=COG5264]---[pfam02656]---[COG2149::COG5264 VTC1 Vacuolar transporter chaperone Posttranslational modification protein turnover chaperones .]---[pfam02656 DUF202 Domain of unknown function (DUF202). This family consists of hypothetical proteins some of which are putative membrane proteins. No functio…
PSNMU-V1.4_AUG-EV-PASAV3_0007180.1	0.0114181	1.94091	1.00392	0.00525985	0.00685943		0	0	7.66328	7.62315	6.65845	6.61834	SP=Q43083::Histone H4; UR=UniRef90_B3PAX8::Histone H4 (Fragment); CDD=PLN00035]---[PTZ00015]---[cd00076]---[smart00417]---[COG2036]---[pfam00125]---[PLN00163]---[smart00803::PLN00035 PLN00035 histone H4 Provisional.]---[PTZ00015 PTZ00015 histone H4 Provisional.]---[cd00076 H4 Histone H4 one of the four histones along with H2A H2B and H3 which forms the eukaryotic nucleosome core along with H3 it …
PSNMU-V1.4_AUG-EV-PASAV3_0007190.1	0.481429	48.2874	11.3347	0.164396	0.285951		1.29775	0	7.76625	7.17936	5.61826	5.03151	SP=-::-; UR=-::-; CDD=-::-
PSNMU-V1.4_AUG-EV-PASAV3_0007200.1	3.54186	5.53141	4.30343	2.94604	4.91554		0	0	0	0	0	0	SP=-::-; UR=UniRef90_B8BSB4::Uncharacterized protein; CDD=cd00204]---[cd00204::cd00204 ANK ankyrin repeats ankyrin repeats mediate protein-protein interactions in very diverse families of proteins. The number of ANK repeats in a protein can range from 2 to over 20 (ankyrins for example). ANK repeats may occur in combinations with other types of domains. The structural repeat unit contains two ant…
PSNMU-V1.4_AUG-EV-PASAV3_0007210.1	0.223784	0.819498	0.68415	0.494999	0.111417		-1.3397	0	0	2.62838	0	2.32407	SP=-::-; UR=-::-; CDD=-::-
PSNMU-V1.4_AUG-EV-PASAV3_0007220.1	12.9516	56.9213	33.915	6.77863	6.65999		0.716608	0.919813	2.67644	2.87965	1.8801	2.08332	SP=-::-; UR=UniRef90_B8C7C0::Uncharacterized protein; CDD=-::-
PSNMU-V1.4_AUG-EV-PASAV3_0007230.1	66.0413	90.1458	101.735	47.3114	45.0228		0	0.50534	0.541662	0.782548	0.664182	0.905067	SP=Q5D013::Protein-lysine N-methyltransferase mettl10; UR=UniRef90_B7G8G9::Predicted protein; CDD=PHA03307::PHA03307 PHA03307 transcriptional regulator ICP4 Provisional.
PSNMU-V1.4_AUG-EV-PASAV3_0007240.1	2.59896	6.4579	5.47275	2.04428	1.06118		0	1.24124	1.26858	2.3785	0.972518	2.08237	SP=Q07ZR3::Ribosomal RNA large subunit methyltransferase K/L; UR=UniRef90_B5Y5B8::Predicted protein; CDD=PRK11783]---[COG0116]---[cd11715]---[pfam01170::PRK11783 rlmL 23S rRNA m(2)G2445 methyltransferase Provisional.]---[COG0116 COG0116 Predicted N6-adenine-specific DNA methylase DNA replication recombination and repair .]---[cd11715 THUMP_AdoMetMT THUMP domain associated with S-adenosylmethionin…
PSNMU-V1.4_AUG-EV-PASAV3_0007250.1	83.6338	78.9278	62.4522	45.563	80.6279		0.658879	0	0.40405	0	0	-0.63167	SP=-::-; UR=UniRef90_B7G8T0::Predicted protein; CDD=-::-
PSNMU-V1.4_AUG-EV-PASAV3_0007260.1	1.46339	2.69508	1.95227	0.547557	1.19031		1.20223	0	1.90857	0.98276	1.38228	0	SP=Q0SMH1::tRNA-specific 2-thiouridylase MnmA; UR=UniRef90_K0SA79::Uncharacterized protein; CDD=PRK00143]---[pfam03054]---[cd01998]---[TIGR00420]---[COG0482]---[PRK14664]---[PRK14665]---[COG2166]---[pfam02657]---[TIGR03391]---[COG0037::PRK00143 mnmA tRNA-specific 2-thiouridylase MnmA Reviewed.]---[pfam03054 tRNA_Me_trans tRNA methyl transferase. This family represents tRNA(5-methylaminomethyl-2-t…
PSNMU-V1.4_AUG-EV-PASAV3_0007270.1	36.629	47.717	31.187	21.9127	30.4414		0.524062	0	0.734896	0.4204	0	0	SP=-::-; UR=UniRef90_B7G8R3::Predicted protein; CDD=-::-
PSNMU-V1.4_AUG-EV-PASAV3_0007280.1	4.94156	4.11756	6.74148	4.71148	7.69761		0	-0.685862	0	-1.12471	0	0	SP=P36993::Protein phosphatase 1B; UR=UniRef90_B7G8Q2::Predicted protein (Fragment); CDD=cd00143]---[smart00332]---[pfam00481]---[PTZ00224]---[COG0631]---[PLN03145::cd00143 PP2Cc Serine/threonine phosphatases family 2C catalytic domain The protein architecture and deduced catalytic mechanism of PP2C phosphatases are similar to the PP1 PP2A PP2B family of protein Ser/Thr phosphatases with which PP…
PSNMU-V1.4_AUG-EV-PASAV3_0007290.1	17.3579	15.5489	19.568	14.1633	17.5872		0	0	0	-0.391277	0	0	SP=Q9HLX1::Isopentenyl phosphate kinase; UR=UniRef90_B8LDF1::Predicted protein; CDD=cd04241]---[COG1608]---[pfam00696::cd04241 AAK_FomA-like AAK_FomA-like This CD includes a fosfomycin biosynthetic gene product FomA and similar proteins found in a wide range of organisms. Together the fomA and fomB genes in the fosfomycin biosynthetic gene cluster of Streptomyces wedmorensis confer high-level fos…
PSNMU-V1.4_AUG-EV-PASAV3_0007300.1	10.0139	8.94376	12.0368	8.92873	9.81193		0	0	-0.387922	0	0	0	SP=-::-; UR=-::-; CDD=-::-
PSNMU-V1.4_AUG-EV-PASAV3_0007310.1	26.2213	24.0156	26.9576	28.9979	46.0699		0	-0.84974	-0.660862	-1.15066	0	-1.0516	SP=-::-; UR=-::-; CDD=-::-
PSNMU-V1.4_AUG-EV-PASAV3_0007320.1	201.149	134.281	163.15	104.057	117.402		0.731469	0.727446	0	0	0	0	SP=-::-; UR=-::-; CDD=-::-
PSNMU-V1.4_AUG-EV-PASAV3_0007340.1	18.4125	24.6977	20.7808	13.502	13.908		0	0	0.482802	0.609494	0	0	SP=Q54V55::Probable prefoldin subunit 5; UR=UniRef90_B7FVU5::Predicted protein (Fragment); CDD=cd00584]---[pfam02996]---[COG1730]---[TIGR00293]---[cd00890]---[PRK03947]---[PRK14011::cd00584 Prefoldin_alpha Prefoldin alpha subunit Prefoldin is a hexameric molecular chaperone complex found in both eukaryotes and archaea that binds and stabilizes newly synthesized polypeptides allowing them to fold …
PSNMU-V1.4_AUG-EV-PASAV3_0007350.1	23.5838	20.676	24.7329	18.8613	23.5475		0	0	0	-0.413121	0	0	SP=-::-; UR=-::-; CDD=-::-
PSNMU-V1.4_AUG-EV-PASAV3_0007360.1	19.3046	5.79075	16.0464	16.2367	17.1004		0	0	-1.87422	-1.78317	-0.455274	0	SP=P40228::Casein kinase II subunit beta; UR=UniRef90_B8CEY5::Casein kinase II subunit beta (Fragment); CDD=smart01085]---[pfam01214]---[PTZ00396]---[COG5041::smart01085 CK_II_beta Casein kinase II regulatory subunit. ]---[pfam01214 CK_II_beta Casein kinase II regulatory subunit. ]---[PTZ00396 PTZ00396 Casein kinase II subunit beta Provisional.]---[COG5041 SKB2 Casein kinase II beta subunit Signa…
PSNMU-V1.4_AUG-EV-PASAV3_0007370.1	37.5561	19.8387	27.6995	62.1886	22.6924		-0.933421	0.69666	-2.0291	0	-1.59815	0	SP=Q2RQV7::Elongation factor G; UR=UniRef90_B7FVU7::Elongation factor G mitochondrial; CDD=PRK00007]---[PRK12739]---[PRK12740]---[COG0480]---[TIGR00484]---[PRK13351]---[cd01886]---[TIGR00490]---[cd04170]---[PRK07560]---[PRK07560]---[COG4108]---[PRK00741]---[cd01434]---[pfam00009]---[cd04168]---[cd04169]---[TIGR00503]---[smart00889]---[cd00881]---[pfam03764::PRK00007 PRK00007 elongation factor G R…
PSNMU-V1.4_AUG-EV-PASAV3_0007380.1	8.81992	13.4834	8.91713	11.4752	10.5036		-0.593939	0	0	0	-0.801854	-0.509674	SP=-::-; UR=-::-; CDD=-::-
PSNMU-V1.4_AUG-EV-PASAV3_0007390.1	2.07017	6.43887	8.6493	0.338375	0.391311		2.33351	2.29608	3.79464	3.75709	4.17163	4.13407	SP=-::-; UR=UniRef90_B7G9A3::Predicted protein; CDD=-::-
PSNMU-V1.4_AUG-EV-PASAV3_0007400.1	25.4038	27.9342	26.8127	40.05	43.8871		-0.871743	-0.836646	-0.909167	-0.874071	-1.01962	-0.984521	SP=-::-; UR=UniRef90_B7G2M8::Predicted protein; CDD=-::-
PSNMU-V1.4_AUG-EV-PASAV3_0007410.1	75.9973	83.4347	67.9457	57.7274	75.353		0	0	0	0	0	-0.41746	SP=-::-; UR=UniRef90_B7GD33::Predicted protein; CDD=-::-
PSNMU-V1.4_AUG-EV-PASAV3_0007420.1	71.2904	69.9407	80.573	30.3862	62.6085		1.01084	0	0.811508	0	0.9613	0	SP=Q60041::Endo-1 4-beta-xylanase B; UR=UniRef90_B7FTY0::Predicted protein; CDD=pfam00331]---[smart00633]---[COG3693::pfam00331 Glyco_hydro_10 Glycosyl hydrolase family 10. ]---[smart00633 Glyco_10 Glycosyl hydrolase family 10. ]---[COG3693 XynA Beta-1 4-xylanase Carbohydrate transport and metabolism .
PSNMU-V1.4_AUG-EV-PASAV3_0007430.1	0.808408	12.5689	6.70091	0.129314	0.372327		2.42896	1.03001	6.2047	4.80249	5.2468	3.84529	SP=-::-; UR=UniRef90_B7FTX9::Predicted protein; CDD=pfam12680]---[TIGR02096::pfam12680 SnoaL_2 SnoaL-like domain. This family contains a large number of proteins that share the SnoaL fold.]---[TIGR02096 putative_cyclase conserved hypothetical protein steroid delta-isomerase-related. This family of proteins about 135 amino acids in length largely restricted to the Proteobacteria. This family and a…
PSNMU-V1.4_AUG-EV-PASAV3_0007440.1	4.74875	4.41241	5.63369	0.412464	3.21803		3.31483	0	3.03232	0	3.34248	0	SP=Q4PER6::RNA exonuclease 4; UR=UniRef90_B7FTX8::Predicted protein (Fragment); CDD=cd06144]---[cd06145]---[cd06149]---[cd06137]---[smart00479]---[pfam00929]---[cd06143]---[cd06127::cd06144 REX4_like DEDDh 3'-5' exonuclease domain of RNA exonuclease 4 XPMC2 Interferon Stimulated Gene product of 20 kDa and similar proteins. This subfamily is composed of RNA exonuclease 4 (REX4 or Rex4p) XPMC2 Inte…
PSNMU-V1.4_AUG-EV-PASAV3_0007450.1	0.0171053	0.00728487	0.0420576	0	0		0	0	0	0	0	0	SP=-::-; UR=UniRef90_K0TBF7::Uncharacterized protein; CDD=cd09272::cd09272 RNase_HI_RT_Ty1 Ty1/Copia family of RNase HI in long-term repeat retroelements. Ribonuclease H (RNase H) enzymes are divided into two major families Type 1 and Type 2 based on amino acid sequence similarities and biochemical properties. RNase H is an endonuclease that cleaves the RNA strand of an RNA/DNA hybrid in a sequen…
PSNMU-V1.4_AUG-EV-PASAV3_0007460.1	14.3979	16.0731	15.8671	9.7123	15.1594		0.349804	0	0.337217	0	0	0	SP=-::-; UR=UniRef90_B7FTX7::Predicted protein; CDD=-::-
PSNMU-V1.4_AUG-EV-PASAV3_0007470.1	71.0522	58.1686	76.2777	46.7822	59.1073		0.386999	0	0	0	0	0	SP=Q6NYV9::RNA polymerase-associated protein LEO1; UR=UniRef90_B7FUI2::Predicted protein (Fragment); CDD=pfam04004::pfam04004 Leo1 Leo1-like protein. Members of this family are part of the Paf1/RNA polymerase II complex. The Paf1 complex probably functions during the elongation phase of transcription. The Leo1 subunit of the yeast Paf1-complex binds RNA and contributes to complex recruitment. The…
PSNMU-V1.4_AUG-EV-PASAV3_0007480.1	19.5288	36.0997	38.1035	18.8949	18.2378		0	0	0.541831	0.752866	0.569641	0.780674	SP=Q0V9R3::DIS3-like exonuclease 2; UR=UniRef90_B7FWN1::Predicted protein (Fragment); CDD=COG0557]---[pfam00773]---[TIGR02063]---[smart00955]---[TIGR00358]---[PRK05054]---[TIGR02062]---[COG4776]---[PRK11642::COG0557 VacB Exoribonuclease R Transcription .]---[pfam00773 RNB RNB domain. This domain is the catalytic domain of ribonuclease II.]---[TIGR02063 Ribonuclease_R ribonuclease R. This family c…
PSNMU-V1.4_AUG-EV-PASAV3_0007490.1	2.18358	4.75817	4.76174	5.49897	3.37775		-1.54593	-0.666721	-0.598319	0	-0.647148	0	SP=P32684::Ribosomal large subunit pseudouridine synthase F; UR=UniRef90_G7HS32::Chromosome 1 complete genome; CDD=COG1187]---[cd02555]---[cd02870]---[cd02553]---[TIGR00093]---[cd02550]---[PRK10475]---[PRK10839]---[cd02554]---[pfam00849]---[cd02566::COG1187 RsuA 16S rRNA uridine-516 pseudouridylate synthase and related pseudouridylate synthases Translation ribosomal structure and biogenesis .]---…
PSNMU-V1.4_AUG-EV-PASAV3_0007500.1	128.963	46.0041	106.025	139.816	109.129		0	0	-1.99078	-1.46565	-0.828844	0	SP=P00781::Subtilisin DY; UR=UniRef90_F7NU56::Subtilisin-like serine protease; CDD=cd07477]---[cd00306]---[cd07473]---[cd07484]---[pfam00082]---[cd07498]---[cd07489]---[cd07496]---[cd07485]---[TIGR03921]---[cd07487]---[cd04077]---[cd07474]---[cd07475]---[cd04848]---[COG1404]---[cd07481]---[cd07482]---[cd07490]---[cd07480::cd07477 Peptidases_S8_Subtilisin_subset Peptidase S8 family domain in Subti…
PSNMU-V1.4_AUG-EV-PASAV3_0007510.1	1.59589	16.1316	5.28099	5.79117	8.62403		-2.06737	-2.45975	1.08717	0	0	-0.96276	SP=-::-; UR=-::-; CDD=-::-
PSNMU-V1.4_AUG-EV-PASAV3_0007520.1	100.57	51.5444	89.6293	48.0234	49.7029		0.853519	0.975736	0	0	0.46605	0.588272	SP=-::-; UR=UniRef90_B7FXZ6::Predicted protein; CDD=pfam07690]---[cd06174]---[COG0477]---[TIGR00880]---[COG2814]---[TIGR00891]---[pfam13347]---[pfam00083::pfam07690 MFS_1 Major Facilitator Superfamily. ]---[cd06174 MFS The Major Facilitator Superfamily (MFS) is a large and diverse group of secondary transporters that includes uniporters symporters and antiporters. MFS proteins facilitate the tran…
PSNMU-V1.4_AUG-EV-PASAV3_0007530.1	21.2753	23.797	21.4925	20.4589	23.1655		0	0	0	0	-0.371168	-0.374454	SP=-::-; UR=UniRef90_B7FWM3::Predicted protein; CDD=-::-
PSNMU-V1.4_AUG-EV-PASAV3_0007540.1	34.7973	20.9792	31.6287	4.71701	6.13834		2.66504	2.45858	1.76074	1.55427	2.30006	2.09359	SP=Q40412::Zeaxanthin epoxidase chloroplastic; UR=UniRef90_B7FUR7::Zeaxanthin epoxidase; CDD=PLN02927]---[COG0654]---[PRK06753]---[PRK08163]---[PRK06847]---[PRK06475]---[PRK07538]---[TIGR03219]---[PRK07588]---[pfam01494]---[PRK06185::PLN02927 PLN02927 antheraxanthin epoxidase/zeaxanthin epoxidase.]---[COG0654 UbiH 2-polyprenyl-6-methoxyphenol hydroxylase and related FAD-dependent oxidoreductases …
PSNMU-V1.4_AUG-EV-PASAV3_0007550.1	10.0905	9.72352	18.5253	7.34263	11.5121		0	0	0	-0.473217	0.894738	0	SP=Q9SM43::Violaxanthin de-epoxidase chloroplastic; UR=UniRef90_B7FUR6::Violaxanthin deepoxidase; CDD=PLN02372]---[pfam07137::PLN02372 PLN02372 violaxanthin de-epoxidase.]---[pfam07137 VDE Violaxanthin de-epoxidase (VDE). This family represents a conserved region approximately 150 residues long within plant violaxanthin de-epoxidase (VDE). In higher plants violaxanthin de-epoxidase forms part of …
PSNMU-V1.4_AUG-EV-PASAV3_0007560.1	22.8433	13.4301	22.3962	11.5073	11.9447		0.770609	0.881408	0	0	0.521223	0.632026	SP=-::-; UR=UniRef90_B7FUR9::Predicted protein; CDD=-::-
PSNMU-V1.4_AUG-EV-PASAV3_0007570.1	13.8778	62.4459	27.1203	12.8644	20.7122		0	-0.622345	1.8869	1.37068	0.629126	0	SP=Q9H6A0::DENN domain-containing protein 2D; UR=UniRef90_B8BXM9::Uncharacterized protein; CDD=pfam02141]---[smart00799::pfam02141 DENN DENN (AEX-3) domain. DENN (after differentially expressed in neoplastic vs normal cells) is a domain which occurs in several proteins involved in Rab- mediated processes or regulation of MAPK signalling pathways.]---[smart00799 DENN Domain found in a variety of s…
PSNMU-V1.4_AUG-EV-PASAV3_0007580.1	61.4955	51.2018	36.4708	25.6899	31.2736		1.04221	0.927687	0.606132	0.491605	0	0	SP=Q9ZV53::Putative RING-H2 finger protein ATL49; UR=UniRef90_B7S4J1::Predicted protein; CDD=pfam13639]---[pfam12678]---[cd00162]---[pfam13923]---[COG5243]---[COG5540]---[smart00184]---[pfam12861::pfam13639 zf-RING_2 Ring finger domain. ]---[pfam12678 zf-rbx1 RING-H2 zinc finger. There are 8 cysteine/ histidine residues which are proposed to be the conserved residues involved in zinc binding. The…
PSNMU-V1.4_AUG-EV-PASAV3_0007590.1	215.628	114.838	173.282	129.958	287.411		0.50995	-0.465671	-0.568096	-1.54372	0	-0.99669	SP=Q9H063::Repressor of RNA polymerase III transcription MAF1 homolog; UR=UniRef90_B7G970::Repressor of RNA polymerase III transcription; CDD=pfam09174]---[COG5046::pfam09174 Maf1 Maf1 regulator. Maf1 is a negative regulator of RNA polymerase III. It targets the initiation factor TFIIIB.]---[COG5046 MAF1 Protein involved in Mod5 protein sorting Posttranslational modification protein turnover chap…
PSNMU-V1.4_AUG-EV-PASAV3_0007600.1	108.92	146.297	77.6769	3.6773	4.69344		4.66725	4.49538	4.9205	4.74861	3.9572	3.78532	SP=-::-; UR=-::-; CDD=-::-
PSNMU-V1.4_AUG-EV-PASAV3_0007610.1	13.3624	21.5689	16.7049	7.08989	10.7002		0.696649	0	1.21478	0.793008	0.794519	0.372753	SP=O60341::Lysine-specific histone demethylase 1A; UR=UniRef90_B7FUS6::Flavin-containing amine oxidase (Fragment); CDD=pfam01593]---[pfam01593]---[PLN02268]---[PLN02268]---[PLN02976]---[PLN02976]---[PLN03000]---[PLN03000]---[PLN02529]---[PLN02529]---[PLN02328]---[PLN02328]---[PLN02676]---[COG1231]---[COG1231]---[PLN02568]---[PLN02568]---[pfam13450]---[COG1233]---[COG3349]---[PRK11883]---[PRK07233…
PSNMU-V1.4_AUG-EV-PASAV3_0007620.1	2.01785	12.8598	7.65267	1.25998	0.536964		0	1.84548	2.95744	4.34688	2.15403	3.54336	SP=Q76C99::Protein Rf1 mitochondrial; UR=UniRef90_B7G969::Predicted protein; CDD=sd00004]---[sd00004]---[sd00004]---[sd00004]---[sd00004]---[sd00004]---[sd00004]---[sd00004]---[sd00004]---[sd00004]---[sd00004]---[PLN03218]---[PLN03218]---[PLN03218]---[pfam13041]---[pfam13041]---[pfam13041]---[pfam13041]---[pfam13041]---[pfam13041]---[pfam12854::sd00004 PPR Pentatricopeptide repeat an RNA-binding …
PSNMU-V1.4_AUG-EV-PASAV3_0007630.1	26.4759	22.2265	36.4844	19.3296	23.7393		0	0	0	0	0.47796	0.352503	SP=-::-; UR=UniRef90_K0SBI9::Uncharacterized protein; CDD=-::-
PSNMU-V1.4_AUG-EV-PASAV3_0007650.1	46.6905	21.2948	24.8981	13.3592	22.6734		1.58905	0.991031	0	0	0.464253	0	SP=P22813::Heat shock factor protein; UR=UniRef90_B7GD29::Predicted protein; CDD=pfam00447]---[smart00415]---[COG5169::pfam00447 HSF_DNA-bind HSF-type DNA-binding. ]---[smart00415 HSF heat shock factor. ]---[COG5169 HSF1 Heat shock transcription factor Transcription .
PSNMU-V1.4_AUG-EV-PASAV3_0007660.1	0	0	0	0	0		0	0	0	0	0	0	SP=-::-; UR=-::-; CDD=-::-
PSNMU-V1.4_AUG-EV-PASAV3_0007670.1	0.0603973	96.5904	8.94141	0.0586608	0.0506428		0	0	10.0831	10.5589	6.60035	7.07483	SP=-::-; UR=-::-; CDD=-::-
PSNMU-V1.4_AUG-EV-PASAV3_0007680.1	16.3756	23.6101	18.8133	9.97501	9.47884		0.498587	0.734836	0.854297	1.09056	0.481185	0.717447	SP=Q797A7::Uncharacterized amino acid permease YfnA; UR=UniRef90_K3WG32::Uncharacterized protein; CDD=TIGR00906]---[TIGR00906]---[TIGR00909]---[TIGR00909]---[COG0531]---[pfam13520]---[PRK11357]---[pfam00324]---[COG1113]---[TIGR00911]---[TIGR00905]---[COG0833]---[TIGR01773]---[pfam13906]---[PRK10238]---[TIGR03428]---[PRK10249]---[COG0814]---[PRK10197]---[PRK11021]---[TIGR04299]---[TIGR00908::TIGR0…
PSNMU-V1.4_AUG-EV-PASAV3_0007690.1	19.4185	17.2882	12.8601	11.2852	13.4233		0.564027	0.485144	0	0	0	0	SP=P0C7V8::DDB1- and CUL4-associated factor 8-like protein 2; UR=UniRef90_B8LE58::Predicted protein; CDD=-::-
PSNMU-V1.4_AUG-EV-PASAV3_0007700.1	333.218	193.633	359.793	1199.92	1051.89		-2.0633	-1.71767	-3.01688	-2.67124	-2.15264	-1.807	SP=Q03965::Chlorophyll a-b binding protein L1818 chloroplastic; UR=UniRef90_B7G502::Protein fucoxanthin chlorophyll a/c protein; CDD=PLN00089]---[pfam00504]---[PLN00120]---[PLN00100]---[PLN00100]---[PLN00187]---[PLN00025]---[PLN00098]---[PLN00098]---[PLN00099]---[PLN00170]---[PLN00170]---[PLN00097]---[PLN00097]---[PLN00147]---[PLN00147]---[PLN00171]---[PLN00101]---[PLN00101]---[PLN00048::PLN00089…
PSNMU-V1.4_AUG-EV-PASAV3_0007710.1	306.196	155.814	315.347	1010.78	937.166		-1.93787	-1.67179	-3.08129	-2.81521	-2.09595	-1.82988	SP=Q41094::Fucoxanthin-chlorophyll a-c binding protein F chloroplastic; UR=UniRef90_B7G503::Protein fucoxanthin chlorophyll a/c protein; CDD=PLN00089]---[pfam00504]---[pfam00504]---[PLN00120]---[PLN00100]---[PLN00098]---[PLN00170]---[PLN00147::PLN00089 PLN00089 fucoxanthin-chlorophyll a/c binding protein Provisional.]---[pfam00504 Chloroa_b-bind Chlorophyll A-B binding protein. ]---[PLN00120 PLN0…
PSNMU-V1.4_AUG-EV-PASAV3_0007720.1	39.7439	20.2953	72.7254	183.725	24.5851		-2.41991	0.635215	-3.56489	0	-1.76871	1.28646	SP=M1CZC0::ERBB-3 BINDING PROTEIN 1; UR=UniRef90_B7G5M4::Predicted protein; CDD=TIGR00495]---[cd01089]---[cd01089]---[cd01088]---[TIGR00501]---[PRK08671]---[COG0024]---[PTZ00053]---[pfam00557]---[cd01086]---[PRK05716]---[TIGR00500]---[cd01066]---[PRK12896::TIGR00495 Proliferation-associated_protein_2G4 42K curved DNA binding protein. Proteins identified by this model have been identified in a num…
PSNMU-V1.4_AUG-EV-PASAV3_0007730.1	14.5852	15.282	16.4159	34.7473	9.37998		-1.46722	0.588187	-1.5742	0.481241	-1.52236	0.533072	SP=P36428::Alanine--tRNA ligase; UR=UniRef90_B8C356::Alanine--tRNA ligase; CDD=PLN02900]---[PRK00252]---[COG0013]---[TIGR00344]---[pfam01411]---[cd00673]---[PRK01584]---[PRK01584]---[TIGR03683]---[PRK13902]---[PRK13902]---[COG2872]---[PLN02961]---[smart00863]---[pfam07973::PLN02900 PLN02900 alanyl-tRNA synthetase.]---[PRK00252 alaS alanyl-tRNA synthetase Reviewed.]---[COG0013 AlaS Alanyl-tRNA syn…
PSNMU-V1.4_AUG-EV-PASAV3_0007740.1	9.56799	34.1561	32.0387	55.2204	50.5325		-2.7413	-2.45546	-1.08102	-0.795184	-1.22472	-0.938892	SP=-::-; UR=UniRef90_B7FPH1::Predicted protein; CDD=-::-
PSNMU-V1.4_AUG-EV-PASAV3_0007750.1	23.9514	27.5936	30.0831	7.87048	12.7137		1.38896	0.866716	1.41981	0.897559	1.49274	0.970487	SP=Q28FH2::N-terminal kinase-like protein; UR=UniRef90_B7G5M2::Predicted protein; CDD=cd14011::cd14011 PK_SCY1_like Pseudokinase domain of Scy1-like proteins. The pseudokinase domain shows similarity to protein kinases but lacks crucial residues for catalytic activity. This subfamily is composed of the catalytically inactive kinases with similarity to yeast Scy1. It includes four mammalian protei…
PSNMU-V1.4_AUG-EV-PASAV3_0007760.1	44.5756	15.7436	16.163	43.2704	63.7409		0	-0.572317	-1.84427	-2.24476	-1.8601	-2.26059	SP=P0AC59::Glutaredoxin-2; UR=UniRef90_B8LE55::Predicted protein; CDD=PRK10387]---[TIGR02182]---[COG2999]---[cd03199]---[pfam04399]---[cd03037]---[pfam13417]---[cd00570]---[pfam13409::PRK10387 PRK10387 glutaredoxin 2 Provisional.]---[TIGR02182 Glutaredoxin-2_Grx2. Glutaredoxin GrxB family. Glutaredoxins are thioltransferases (disulfide reductases) which utilize glutathione and NADPH as cofactors.…
PSNMU-V1.4_AUG-EV-PASAV3_0007770.1	4.02724	11.1247	6.95113	9.46059	11.3259		-1.44391	-1.54722	0	0	-0.873957	-0.977274	SP=P07524::Tyrosinase; UR=UniRef90_W7TM70::Tyrosinase; CDD=pfam00264::pfam00264 Tyrosinase Common central domain of tyrosinase. This family also contains polyphenol oxidases and some hemocyanins. Binds two copper ions via two sets of three histidines. This family is related to pfam00372.
PSNMU-V1.4_AUG-EV-PASAV3_0007780.1	235.616	479.928	219.065	100.85	198.945		1.01332	0	1.86783	1.06754	0	0	SP=Q4WPF8::Cytochrome c peroxidase mitochondrial; UR=UniRef90_B7S491::Predicted protein; CDD=cd00691]---[PLN02608]---[COG0376]---[COG0376]---[cd00314]---[PLN02879]---[PLN02364]---[pfam00141]---[cd00649]---[PRK15061]---[PRK15061]---[TIGR00198]---[TIGR00198]---[cd08200]---[cd00693]---[cd00692]---[cd08201::cd00691 ascorbate_peroxidase Ascorbate peroxidases and cytochrome C peroxidases. Ascorbate per…
PSNMU-V1.4_AUG-EV-PASAV3_0007790.1	15.0204	13.2183	18.7926	11.561	14.1539		0	0	0	0	0	0	SP=-::-; UR=UniRef90_B8C2S7::Uncharacterized protein; CDD=pfam05721::pfam05721 PhyH Phytanoyl-CoA dioxygenase (PhyH). This family is made up of several eukaryotic phytanoyl-CoA dioxygenase (PhyH) proteins ectoine hydroxylases and a number of bacterial deoxygenases. PhyH is a peroxisomal enzyme catalyzing the first step of phytanic acid alpha-oxidation. PhyH deficiency causes Refsum's disease (RD)…
PSNMU-V1.4_AUG-EV-PASAV3_0007800.1	27.0845	17.3722	30.5954	19.2341	25.1841		0	0	-0.537166	-0.760768	0	0	SP=O75400::Pre-mRNA-processing factor 40 homolog A; UR=UniRef90_B8C2S7::Uncharacterized protein; CDD=COG5104]---[COG5104]---[COG5104]---[COG5104]---[COG5104]---[pfam00397]---[pfam00397]---[pfam00397]---[pfam00397]---[pfam00397]---[pfam00397]---[pfam00397]---[pfam00397]---[cd00201]---[cd00201]---[cd00201]---[cd00201]---[cd00201]---[cd00201]---[cd00201]---[smart00456]---[smart00456]---[smart00456]-…
PSNMU-V1.4_AUG-EV-PASAV3_0007810.1	15.2992	23.8579	29.3124	17.6944	15.3253		0	0	0	0.419377	0	0.665454	SP=Q5TGY1::Transmembrane and coiled-coil domain-containing protein 4; UR=UniRef90_B7FTD7::Predicted protein; CDD=pfam05277::pfam05277 DUF726 Protein of unknown function (DUF726). This family consists of several uncharacterized eukaryotic proteins.
PSNMU-V1.4_AUG-EV-PASAV3_0007820.1	11.8852	17.8699	22.3033	13.8276	10.5576		0	0	0	0.540227	0	0.809495	SP=P43564::Uncharacterized membrane protein YFL034W; UR=UniRef90_B7FSR2::Predicted protein; CDD=pfam05277::pfam05277 DUF726 Protein of unknown function (DUF726). This family consists of several uncharacterized eukaryotic proteins.
PSNMU-V1.4_AUG-EV-PASAV3_0007830.1	2.87452	5.87136	5.83274	6.84788	6.84602		-1.47103	-1.30424	-0.613563	-0.446783	-0.673338	-0.506558	SP=Q9LZG7::Glutathione S-transferase U27; UR=UniRef90_B7FZ32::Predicted protein; CDD=cd03185]---[COG0625]---[pfam13409]---[cd00299]---[pfam13417::cd03185 GST_C_Tau C-terminal alpha helical domain of Class Tau Glutathione S-transferases. Glutathione S-transferase (GST) C-terminal domain family Class Tau subfamily GSTs are cytosolic dimeric proteins involved in cellular detoxification by catalyzing…
PSNMU-V1.4_AUG-EV-PASAV3_0007840.1	16.561	17.4007	19.3368	7.2491	7.91105		0.975219	1.01005	0.872861	0.907693	0.983986	1.01882	SP=-::-; UR=UniRef90_B7GCJ7::Predicted protein; CDD=-::-
PSNMU-V1.4_AUG-EV-PASAV3_0007850.1	1.63302	2.11753	3.23374	3.5026	6.70022		-1.31618	-2.07719	-1.11012	-1.87117	-0.553909	-1.31495	SP=-::-; UR=UniRef90_B7G2D0::Predicted protein; CDD=-::-
PSNMU-V1.4_AUG-EV-PASAV3_0007860.1	3.22119	2.19775	2.17536	4.20769	4.7324		-0.601646	-0.597045	-1.3221	-1.3175	-1.39071	-1.3861	SP=-::-; UR=UniRef90_F0Y7I0::Putative uncharacterized protein; CDD=-::-
PSNMU-V1.4_AUG-EV-PASAV3_0007880.1	13.3384	21.1663	14.0229	12.0184	8.92952		0	0	0	1.0148	0	0	SP=-::-; UR=-::-; CDD=-::-
PSNMU-V1.4_AUG-EV-PASAV3_0007890.1	10.6101	15.3423	9.51053	17.2848	16.4233		-0.919234	-0.673013	-0.559333	0	-1.30137	-1.05514	SP=Q9HBH5::Retinol dehydrogenase 14; UR=UniRef90_B7FTD8::Predicted protein; CDD=cd05327]---[cd08951]---[cd09807]---[cd05233]---[PRK05854]---[COG1028]---[PRK06196]---[cd09810]---[COG0300]---[PRK09072]---[cd05329]---[PRK05565]---[cd08942]---[cd05344]---[PRK12746]---[cd05339]---[PRK12826]---[PRK06198]---[cd09808]---[PRK12429::cd05327 retinol-DH_like_SDR_c_like retinol dehydrogenase (retinol-DH) Ligh…
PSNMU-V1.4_AUG-EV-PASAV3_0007900.1	69.3623	17.4874	14.9835	43.8015	16.9989		0.445422	1.98252	-1.70993	0	-1.98552	-0.44836	SP=-::-; UR=UniRef90_B7FY69::Predicted protein; CDD=-::-
PSNMU-V1.4_AUG-EV-PASAV3_0007910.1	1.64473	7.94149	4.75932	3.06818	2.83407		-1.11477	-0.822912	0.984787	1.27664	0	0	SP=Q5U3W0::Serine/threonine-protein phosphatase CPPED1; UR=UniRef90_B8LDA0::Predicted protein; CDD=cd07395]---[cd07396::cd07395 MPP_CSTP1 Homo sapiens CSTP1 and related proteins metallophosphatase domain. CSTP1 (complete S-transactivated protein 1) is an uncharacterized Homo sapiens protein with a metallophosphatase domain that is transactivated by the complete S protein of hepatitis B virus. CST…
PSNMU-V1.4_AUG-EV-PASAV3_0007920.1	11.7404	13.3448	14.7515	11.7299	11.648		0	0	0	0	0	0	SP=Q3EBC2::Probable protein S-acyltransferase 17; UR=UniRef90_B8BUP3::Palmitoyltransferase; CDD=pfam01529]---[COG5273::pfam01529 zf-DHHC DHHC palmitoyltransferase. This family includes the well known DHHC zinc binding domain as well as three of the four conserved transmembrane regions found in this family of palmitoyltransferase enzymes.]---[COG5273 COG5273 Uncharacterized protein containing DHHC…
PSNMU-V1.4_AUG-EV-PASAV3_0007930.1	2.38953	3.41357	2.8944	4.12328	2.05109		-0.999637	0	-0.658077	0	-0.949986	0	SP=O01840::Peptide transporter 3; UR=UniRef90_B7G2N2::Predicted protein; CDD=pfam00854]---[COG3104]---[TIGR00926]---[TIGR00924]---[cd06174]---[cd06174]---[pfam07690]---[PRK15462::pfam00854 PTR2 POT family. The POT (proton-dependent oligopeptide transport) family all appear to be proton dependent transporters.]---[COG3104 PTR2 Dipeptide/tripeptide permease Amino acid transport and metabolism .]---…
PSNMU-V1.4_AUG-EV-PASAV3_0007940.1	1.03091	6.57334	3.97523	3.34488	0.987624		-1.9047	0	0.582399	2.49175	0	1.71634	SP=Q8EBZ8::Putative Holliday junction resolvase; UR=UniRef90_B7FTD6::Predicted protein (Fragment); CDD=pfam03652]---[PRK00109]---[COG0816]---[TIGR00250::pfam03652 UPF0081 Uncharacterized protein family (UPF0081). ]---[PRK00109 PRK00109 Holliday junction resolvase-like protein Reviewed.]---[COG0816 COG0816 Predicted endonuclease involved in recombination (possible Holliday junction resolvase in My…
PSNMU-V1.4_AUG-EV-PASAV3_0007950.1	7.37637	1.10563	1.96152	5.83116	6.28306		0	0	-2.78199	-2.7178	-2.00924	-1.94508	SP=-::-; UR=-::-; CDD=-::-
PSNMU-V1.4_AUG-EV-PASAV3_0007960.1	20.0167	37.7397	28.7327	11.7861	10.112		0.545899	0.928308	1.28923	1.67165	0.843465	1.22588	SP=-::-; UR=-::-; CDD=-::-
PSNMU-V1.4_AUG-EV-PASAV3_0007970.1	0.0824382	2.25832	0.477322	0.122668	0.060217		0	0	3.78745	4.95785	1.5008	2.67021	SP=-::-; UR=UniRef90_B7FST2::Predicted protein; CDD=PRK11713]---[pfam04452]---[COG1385::PRK11713 PRK11713 16S ribosomal RNA methyltransferase RsmE Provisional.]---[pfam04452 Methyltrans_RNA RNA methyltransferase. RNA methyltransferases modify nucleotides during ribosomal RNA maturation in a site-specific manner. The Escherichia coli member is specific for U1498 methylation.]---[COG1385 COG1385 Un…
PSNMU-V1.4_AUG-EV-PASAV3_0007980.1	10.4371	9.95474	14.2572	9.27237	10.5734		0	0	0	0	0	0	SP=-::-; UR=UniRef90_B8C2I1::Uncharacterized protein; CDD=-::-
PSNMU-V1.4_AUG-EV-PASAV3_0007990.1	5.2767	9.37886	5.22599	6.60314	7.00507		-0.541018	0	0	0	-0.779087	-0.690329	SP=P73245::Oxygen-independent coproporphyrinogen-III oxidase-like protein sll1917; UR=UniRef90_B8CFZ4::Uncharacterized protein; CDD=PRK07379]---[COG0635]---[COG0635]---[PRK05799]---[PRK05799]---[PRK06294]---[PRK09057]---[PRK08599]---[PRK08898]---[PRK05660]---[PRK08446]---[TIGR00539]---[smart00729]---[PRK05628]---[TIGR04107]---[PRK08208]---[PRK09249]---[PRK08207]---[PRK09058]---[PRK13347]---[PRK06…
PSNMU-V1.4_AUG-EV-PASAV3_0008000.1	27.717	47.1881	16.4355	23.1443	32.4646		0	0	0.639847	0	-0.941649	-1.26131	SP=Q981V0::Argininosuccinate lyase 2; UR=UniRef90_B7G2N1::Predicted protein; CDD=PRK07206]---[PRK07206]---[pfam13535]---[pfam13535]---[PRK02186]---[PRK02186]---[COG0439]---[COG0439]---[TIGR00877]---[TIGR00877]---[COG0151]---[pfam01071]---[pfam01071]---[PRK00885]---[PRK12767]---[PRK12767]---[pfam02655::PRK07206 PRK07206 hypothetical protein Provisional.]---[pfam13535 ATP-grasp_4 ATP-grasp domain. …
PSNMU-V1.4_AUG-EV-PASAV3_0008010.1	463.899	204.905	422.254	1399.13	1349.91		-1.80733	-1.60021	-3.15761	-2.95048	-2.14456	-1.93743	SP=P27525::Chlorophyll a-b binding protein CP24 10B chloroplastic; UR=UniRef90_B7FSP4::Protein fucoxanthin chlorophyll a/c protein; CDD=pfam00504]---[pfam00504]---[pfam00504]---[PLN00100]---[PLN00089]---[PLN00170]---[PLN00120]---[PLN00098]---[PLN00101]---[PLN00099]---[PLN00147]---[PLN00048]---[PLN00097::pfam00504 Chloroa_b-bind Chlorophyll A-B binding protein. ]---[PLN00100 PLN00100 light-harvest…
PSNMU-V1.4_AUG-EV-PASAV3_0008020.1	3.87849	2.96967	4.50334	8.32811	5.23828		-1.31682	0	-1.88067	-1.03721	-1.32477	0	SP=-::-; UR=-::-; CDD=-::-
PSNMU-V1.4_AUG-EV-PASAV3_0008030.1	41.0138	18.2218	28.9441	32.8721	22.3113		0	0.818519	-1.23985	0	-0.6191	0	SP=-::-; UR=-::-; CDD=-::-
PSNMU-V1.4_AUG-EV-PASAV3_0008040.1	20.7671	27.244	27.0858	11.9829	13.7541		0.575989	0.547549	0.794747	0.766306	0.738131	0.70969	SP=Q7K237::Glycoprotein-N-acetylgalactosamine 3-beta-galactosyltransferase 1; UR=UniRef90_B8BS86::UDP-galactose N-acetylgalactosamine-alpha-R beta 1 3-galactosyltransferase (Fragment); CDD=-::-
PSNMU-V1.4_AUG-EV-PASAV3_0008050.1	11.0091	46.2178	12.1268	25.1337	23.9511		-1.40552	-1.1548	0	0.735136	-1.4893	-1.23858	SP=-::-; UR=-::-; CDD=-::-
PSNMU-V1.4_AUG-EV-PASAV3_0008060.1	13.2861	54.576	13.2875	27.0069	30.7602		-1.23755	-1.2418	0.621237	0	-1.46327	-1.46752	SP=-::-; UR=-::-; CDD=-::-
PSNMU-V1.4_AUG-EV-PASAV3_0008070.1	51.3928	31.2446	42.5678	68.0267	66.9696		-0.620062	0	-1.50783	-1.30733	-1.11506	-0.914551	SP=-::-; UR=-::-; CDD=COG1196]---[COG1196]---[COG1196]---[COG1196]---[COG1196]---[COG1196]---[COG1196]---[COG1196]---[COG1196]---[COG1196]---[TIGR02169]---[TIGR02169]---[TIGR02169]---[TIGR02169]---[TIGR02169]---[TIGR02169]---[TIGR02169]---[TIGR02169]---[TIGR02169]---[TIGR02169]---[TIGR02169]---[TIGR02169]---[TIGR02169]---[TIGR02169]---[TIGR02169]---[TIGR02169]---[TIGR02169]---[TIGR02169]---[TIGR0…
PSNMU-V1.4_AUG-EV-PASAV3_0008080.1	5.66778	2.3407	3.25207	5.21982	7.01929		0	0	-1.54911	-1.81208	-1.12817	-1.39114	SP=P72926::UPF0187 protein sll1024; UR=UniRef90_B7GAS3::Predicted protein; CDD=pfam01062]---[COG3781::pfam01062 Bestrophin Bestrophin RFP-TM chloride channel. Bestrophin is a 68-kDa basolateral plasma membrane protein expressed in retinal pigment epithelial cells (RPE). It is encoded by the VMD2 gene which is mutated in Best macular dystrophy a disease characterized by a depressed light peak in t…
PSNMU-V1.4_AUG-EV-PASAV3_0008090.1	10.0718	21.5446	9.04254	3.02958	21.2604		1.52071	-1.10696	2.44243	0	1.13552	-1.49235	SP=-::-; UR=UniRef90_B8C3F8::Uncharacterized protein; CDD=-::-
PSNMU-V1.4_AUG-EV-PASAV3_0008100.1	17.4329	86.4155	36.5601	6.93173	19.3947		1.11163	0	3.24555	1.94144	1.94933	0.645249	SP=Q922X9::Protein arginine N-methyltransferase 7; UR=UniRef90_B8CG36::Uncharacterized protein; CDD=-::-
PSNMU-V1.4_AUG-EV-PASAV3_0008110.1	1.11546	3.76045	3.55364	0.362109	0.2264		1.39282	2.244	2.96546	3.81754	2.83707	3.68894	SP=Q76NW7::Protein HGH1 homolog; UR=UniRef90_B7G714::Predicted protein; CDD=pfam04063::pfam04063 DUF383 Domain of unknown function (DUF383).
PSNMU-V1.4_AUG-EV-PASAV3_0008120.1	6.23471	7.22142	7.75714	3.16688	4.97135		0.757111	0	0.798782	0	0.844878	0	SP=-::-; UR=-::-; CDD=-::-
PSNMU-V1.4_AUG-EV-PASAV3_0008130.1	1.5699	2.329	2.80454	2.04223	1.76588		-0.595187	0	0	0	0	0	SP=-::-; UR=-::-; CDD=-::-
PSNMU-V1.4_AUG-EV-PASAV3_0008140.1	4.49621	6.68499	5.46517	3.4316	3.79574		0	0	0.576061	0.609788	0	0	SP=-::-; UR=-::-; CDD=-::-
PSNMU-V1.4_AUG-EV-PASAV3_0008150.1	13.0206	8.97517	13.3346	16.5743	20.9071		-0.563957	-0.738107	-1.27392	-1.44807	-0.757953	-0.932107	SP=Q9FL12::Protease Do-like 9; UR=UniRef90_B8BQZ2::Trypsin-like serine protease (Fragment); CDD=COG0265]---[TIGR02037]---[pfam13365]---[cd00987::COG0265 DegQ Trypsin-like serine proteases typically periplasmic contain C-terminal PDZ domain Posttranslational modification protein turnover chaperones .]---[TIGR02037 Probable_periplasmic_serine_protease_do/HhoA-like periplasmic serine protease Do/Deq…
PSNMU-V1.4_AUG-EV-PASAV3_0008160.1	14.6401	8.98333	7.55922	13.8423	19.2991		0	-0.440356	-1.0088	-1.31361	-1.31308	-1.61789	SP=-::-; UR=UniRef90_K0SLL6::Uncharacterized protein (Fragment); CDD=pfam03457]---[pfam03457::pfam03457 HA Helicase associated domain. This short domain is found in multiple copies in bacterial helicase proteins. The domain is predicted to contain 3 alpha helices. The function of this domain may be to bind nucleic acid.
PSNMU-V1.4_AUG-EV-PASAV3_0008170.1	40.0245	32.9894	38.9294	34.8797	49.4941		0	0	-0.466436	-0.794197	0	-0.605914	SP=-::-; UR=UniRef90_R1FAJ4::Uncharacterized protein; CDD=pfam03457]---[pfam03457]---[pfam03457::pfam03457 HA Helicase associated domain. This short domain is found in multiple copies in bacterial helicase proteins. The domain is predicted to contain 3 alpha helices. The function of this domain may be to bind nucleic acid.
PSNMU-V1.4_AUG-EV-PASAV3_0008180.1	28.0465	29.9757	51.3077	23.7775	39.2132		0	-0.510207	0	-0.584058	0.668166	0	SP=-::-; UR=-::-; CDD=-::-
PSNMU-V1.4_AUG-EV-PASAV3_0008190.1	2.10437	4.76835	16.7253	11.8913	22.6326		-2.71256	-3.40378	-1.71353	-2.40483	0	0	SP=-::-; UR=-::-; CDD=-::-
PSNMU-V1.4_AUG-EV-PASAV3_0008200.1	4.34588	6.56773	8.76997	6.22335	8.45925		-0.736699	-1.00536	0	-0.583039	0	0	SP=Q9C0Y8::UPF0613 protein PB24D3.06c; UR=UniRef90_B7GB22::Predicted protein; CDD=pfam08538::pfam08538 DUF1749 Protein of unknown function (DUF1749). This is a plant and fungal family of unknown function. This family contains many hypothetical proteins.
PSNMU-V1.4_AUG-EV-PASAV3_0008210.1	14.1351	5.83497	9.62723	6.40034	13.6632		0.925509	0	0	-1.44396	0	-0.762494	SP=-::-; UR=UniRef90_C3YSE4::Putative uncharacterized protein; CDD=pfam01753]---[pfam01753::pfam01753 zf-MYND MYND finger.
PSNMU-V1.4_AUG-EV-PASAV3_0008220.1	18.5631	19.2466	17.6932	11.8565	21.3891		0.427236	0	0	0	0	-0.550096	SP=Q9UKK9::ADP-sugar pyrophosphatase; UR=UniRef90_R1D0U0::Uncharacterized protein; CDD=cd03424]---[pfam00293]---[cd02883]---[COG0494]---[PRK11762]---[PRK00714]---[PRK10776]---[cd04673]---[COG1051]---[cd03671]---[cd03428]---[cd03425]---[cd04665]---[cd03675]---[cd04667]---[cd04682]---[cd04690]---[cd04685]---[cd04681]---[cd04684::cd03424 ADPRase_NUDT5 ADP-ribose pyrophosphatase (ADPRase) catalyzes t…
PSNMU-V1.4_AUG-EV-PASAV3_0008230.1	10.2093	13.6334	11.3203	7.37191	9.561		0	0	0.498616	0	0	0	SP=-::-; UR=UniRef90_B7G850::Predicted protein; CDD=PHA03307::PHA03307 PHA03307 transcriptional regulator ICP4 Provisional.
PSNMU-V1.4_AUG-EV-PASAV3_0008240.1	38.4984	33.6375	40.0103	41.995	61.1369		0	-0.698385	-0.709968	-1.06598	-0.505846	-0.861856	SP=-::-; UR=UniRef90_K0TRA6::Uncharacterized protein; CDD=-::-
PSNMU-V1.4_AUG-EV-PASAV3_0008250.1	74.5138	52.7738	58.4483	50.102	83.9841		0	0	0	-0.882629	0	-0.787879	SP=-::-; UR=UniRef90_B8C7G3::Uncharacterized protein; CDD=COG0697]---[pfam00892]---[TIGR00950::COG0697 RhaT Permeases of the drug/metabolite transporter (DMT) superfamily Carbohydrate transport and metabolism / Amino acid transport and metabolism / General function prediction only .]---[pfam00892 EamA EamA-like transporter family. This family includes many hypothetical membrane proteins of unknow…
PSNMU-V1.4_AUG-EV-PASAV3_0008260.1	8.7627	10.7116	13.6158	19.9324	9.69258		-1.40256	0	-1.28596	0	-0.989478	0	SP=-::-; UR=-::-; CDD=cd04794]---[pfam13868::cd04794 euk_LANCL Eukaryotic Lanthionine synthetase C-like protein. This family contains the lanthionine synthetase C-like proteins 1 and 2 which are related to the bacterial lanthionine synthetase components C (LanC). LANCL1 and LANCL2 (testes-specific adriamycin sensitivity protein) were thought to be peptide-modifying enzyme components in eukaryotic…
PSNMU-V1.4_AUG-EV-PASAV3_0008270.1	2.84979	1.91207	1.26213	3.09335	2.4691		0	0	-1.08706	-0.600307	-1.72654	-1.23978	SP=-::-; UR=-::-; CDD=-::-
PSNMU-V1.4_AUG-EV-PASAV3_0008280.1	3.67987	5.55273	4.50868	6.34795	8.84075		-1.00092	-1.31011	-0.579729	-0.888941	-0.937066	-1.24627	SP=Q9HBH5::Retinol dehydrogenase 14; UR=UniRef90_K0R3N2::Uncharacterized protein; CDD=cd05327]---[cd09807]---[PRK06197]---[PRK05854]---[cd05233]---[COG1028]---[PRK06196]---[cd09809]---[cd09810]---[PRK07453]---[cd05324]---[PRK12826]---[cd08941]---[PRK05653]---[PRK07067]---[TIGR01289]---[COG4221]---[PRK06500]---[cd05374]---[PRK07231::cd05327 retinol-DH_like_SDR_c_like retinol dehydrogenase (retinol…
PSNMU-V1.4_AUG-EV-PASAV3_0008290.1	7.98251	13.2051	11.9547	11.577	17.9443		-0.753568	-1.20697	0	-0.65146	0	-0.852559	SP=-::-; UR=-::-; CDD=-::-
PSNMU-V1.4_AUG-EV-PASAV3_0008300.1	4.50404	3.30734	4.2391	24.4489	25.456		-2.65307	-2.5224	-3.27115	-3.14047	-2.97157	-2.8409	SP=-::-; UR=UniRef90_R1DLL5::Regulator of telomere elongation helicase; CDD=smart00254]---[PLN00052::smart00254 ShKT ShK toxin domain. ShK toxin domain.]---[PLN00052 PLN00052 prolyl 4-hydroxylase Provisional.
PSNMU-V1.4_AUG-EV-PASAV3_0008310.1	0.193675	0.0603612	0.289949	0.0779093	0.155366		1.0815	0	0	-1.55744	1.43169	0	SP=-::-; UR=-::-; CDD=-::-
PSNMU-V1.4_AUG-EV-PASAV3_0008320.1	1.60242	5.1981	5.23245	2.12689	3.85412		-0.628749	-1.32892	0.902637	0	0.853381	0	SP=-::-; UR=UniRef90_B7FWG4::Predicted protein; CDD=cd00204]---[cd00204]---[cd00204]---[pfam12796]---[pfam12796]---[COG0666]---[pfam13637::cd00204 ANK ankyrin repeats ankyrin repeats mediate protein-protein interactions in very diverse families of proteins. The number of ANK repeats in a protein can range from 2 to over 20 (ankyrins for example). ANK repeats may occur in combinations with other t…
PSNMU-V1.4_AUG-EV-PASAV3_0008330.1	0.131668	0.257338	0.489792	0.146923	0.208699		0	0	0	0	0	0	SP=-::-; UR=-::-; CDD=-::-
PSNMU-V1.4_AUG-EV-PASAV3_0008340.1	30.5232	12.2941	25.5657	15.3898	13.1539		0.76913	1.1596	-0.713023	0	0	0.683688	SP=-::-; UR=-::-; CDD=-::-
PSNMU-V1.4_AUG-EV-PASAV3_0008350.1	52.2623	39.8884	50.9128	31.6872	48.3779		0.50373	0	0	-0.49028	0	0	SP=-::-; UR=UniRef90_B7G707::Predicted protein; CDD=-::-
PSNMU-V1.4_AUG-EV-PASAV3_0008360.1	17.9732	22.9382	18.3866	8.79375	17.2616		0.814792	0	0.99517	0	0.619787	0	SP=-::-; UR=-::-; CDD=-::-
PSNMU-V1.4_AUG-EV-PASAV3_0008370.1	8.69823	7.05062	8.79263	5.56522	9.23569		0	0	0	-0.610104	0	0	SP=-::-; UR=-::-; CDD=-::-
PSNMU-V1.4_AUG-EV-PASAV3_0008380.1	13.0236	15.6802	15.9711	10.0431	11.1343		0	0	0	0	0	0	SP=-::-; UR=UniRef90_K8YXM4::Uncharacterized protein; CDD=-::-
PSNMU-V1.4_AUG-EV-PASAV3_0008390.1	3.3749	4.19793	4.66952	2.31807	2.86816		0	0	0	0	0.561295	0	SP=-::-; UR=UniRef90_UPI000346862E::hypothetical protein; CDD=-::-
PSNMU-V1.4_AUG-EV-PASAV3_0008400.1	13.4113	15.4725	13.3265	31.6998	38.9639		-1.45473	-1.5856	-1.42057	-1.55145	-1.6878	-1.81868	SP=-::-; UR=-::-; CDD=-::-
PSNMU-V1.4_AUG-EV-PASAV3_0008410.1	4.34686	0.698785	0.867142	4.12853	8.04037		0	-0.93853	-2.9399	-3.7337	-2.69632	-3.49012	SP=-::-; UR=-::-; CDD=-::-
PSNMU-V1.4_AUG-EV-PASAV3_0008420.1	8.60073	9.976	14.1376	8.77349	8.52363		0	0	0	0	0	0.459817	SP=F4IEM5::LanC-like protein GCR2; UR=UniRef90_B8LCM4::Predicted protein; CDD=cd04794]---[pfam05147]---[cd04434]---[cd04791]---[cd04791]---[cd04791]---[TIGR03897]---[TIGR03897]---[cd04792::cd04794 euk_LANCL Eukaryotic Lanthionine synthetase C-like protein. This family contains the lanthionine synthetase C-like proteins 1 and 2 which are related to the bacterial lanthionine synthetase components C…
PSNMU-V1.4_AUG-EV-PASAV3_0008430.1	26.6817	309.091	109.366	48.2889	37.3192		-1.07025	0	2.28395	2.83386	0.736029	1.28594	SP=-::-; UR=-::-; CDD=-::-
PSNMU-V1.4_AUG-EV-PASAV3_0008440.1	76.1439	46.6454	90.7834	69.5383	54.9761		0	0.424806	-0.963212	-0.452648	0	0.460205	SP=-::-; UR=-::-; CDD=-::-
PSNMU-V1.4_AUG-EV-PASAV3_0008450.1	3.88453	6.71088	10.6011	2.73583	5.25916		0	0	0.904237	0	1.51131	0.755466	SP=-::-; UR=UniRef90_B7G9N1::Predicted protein; CDD=pfam00447]---[smart00415::pfam00447 HSF_DNA-bind HSF-type DNA-binding. ]---[smart00415 HSF heat shock factor.
PSNMU-V1.4_AUG-EV-PASAV3_0008460.1	28.1453	19.3626	28.5057	22.87	22.6613		0	0	-0.633684	0	0	0	SP=-::-; UR=UniRef90_B5YM97::Predicted protein; CDD=-::-
PSNMU-V1.4_AUG-EV-PASAV3_0008470.1	27.071	62.2543	107.382	40.7361	41.073		-0.805812	-0.641163	0	0	0.951845	1.11649	SP=-::-; UR=UniRef90_B8C9H6::Uncharacterized protein; CDD=-::-
PSNMU-V1.4_AUG-EV-PASAV3_0008480.1	10.5371	15.0679	21.4935	2.56054	5.95565		1.82434	0.780561	2.16807	1.12416	2.62351	1.57963	SP=-::-; UR=UniRef90_B7G2W8::Predicted protein; CDD=-::-
PSNMU-V1.4_AUG-EV-PASAV3_0008490.1	17.5046	9.79446	14.3566	10.8405	15.5614		0.473389	0	-0.534571	-0.885812	0	-0.386668	SP=-::-; UR=-::-; CDD=-::-
PSNMU-V1.4_AUG-EV-PASAV3_0008510.1	6.57076	4.65455	7.38157	6.93522	11.1834		0	-0.810351	-0.963533	-1.48112	0	-0.866814	SP=-::-; UR=UniRef90_B7G967::Predicted protein; CDD=-::-
PSNMU-V1.4_AUG-EV-PASAV3_0008520.1	5.76252	8.67013	9.64238	4.98824	5.13966		0	0	0	0	0	0.626251	SP=-::-; UR=UniRef90_B7GAY0::Predicted protein; CDD=cd03390]---[cd03384]---[cd01610]---[pfam01569]---[smart00014]---[COG0671]---[cd03389::cd03390 PAP2_containing_1_like PAP2 subfamily similar to human phosphatidic_acid_phosphatase_type_2_domain_containing_1. Most likely membrane-associated phosphatidic acid phosphatases. Plant members of this group are constitutively expressed in many tissues and…
PSNMU-V1.4_AUG-EV-PASAV3_0008530.1	13.6066	24.3726	15.4758	6.6593	15.1581		0.811064	0	1.48385	0	0.766165	0	SP=Q5A950::Sterol 3-beta-glucosyltransferase; UR=UniRef90_K0TMB3::Uncharacterized protein (Fragment); CDD=cd03784]---[cd03784]---[COG1819::cd03784 GT1_Gtf_like This family includes the Gtfs a group of homologous glycosyltransferases involved in the final stages of the biosynthesis of antibiotics vancomycin and related chloroeremomycin. Gtfs transfer sugar moieties from an activated NDP-sugar dono…
PSNMU-V1.4_AUG-EV-PASAV3_0008540.1	3.25372	5.94276	2.89554	4.96032	4.63943		-0.81825	0	0	0	-1.21615	-0.940279	SP=-::-; UR=UniRef90_K0T1L3::Uncharacterized protein (Fragment); CDD=COG0790::COG0790 COG0790 FOG TPR repeat SEL1 subfamily General function prediction only .
PSNMU-V1.4_AUG-EV-PASAV3_0008550.1	4.11515	2.92255	10.6044	4.79756	8.2922		0	-1.04483	-1.0935	-1.70343	0.703429	0	SP=-::-; UR=UniRef90_R1BAH8::Uncharacterized protein; CDD=-::-
PSNMU-V1.4_AUG-EV-PASAV3_0008560.1	50.0465	36.802	23.743	41.0614	87.2258		0	-0.842318	-0.544396	-1.45665	-1.22199	-2.13423	SP=-::-; UR=UniRef90_B7G8L8::Predicted protein; CDD=-::-
PSNMU-V1.4_AUG-EV-PASAV3_0008570.1	12.7513	47.1162	23.6701	16.1279	26.3354		-0.553917	-1.09337	1.15807	0.618593	0	-0.433224	SP=-::-; UR=UniRef90_R1DJZ6::Uncharacterized protein; CDD=cd06231]---[pfam00246]---[smart00631]---[cd00596]---[cd06904]---[cd03862]---[cd06239]---[cd03857]---[cd06242::cd06231 M14-like_4 Peptidase M14-like domain uncharacterized subfamily. A functionally uncharacterized subgroup of the M14 family of metallocarboxypeptidases (MCPs). The M14 family are zinc-binding carboxypeptidases (CPs) which hyd…
PSNMU-V1.4_AUG-EV-PASAV3_0008580.1	38.76	36.8944	37.2877	32.0941	36.2995		0	0	0	0	0	0	SP=-::-; UR=-::-; CDD=-::-
PSNMU-V1.4_AUG-EV-PASAV3_0008590.1	50.4068	43.8991	52.4783	33.3428	46.3908		0.37989	0	0	0	0	0	SP=-::-; UR=-::-; CDD=-::-
PSNMU-V1.4_AUG-EV-PASAV3_0008600.1	61.8342	62.6724	59.7511	52.2895	81.3696		0	-0.438094	0	-0.590172	0	-0.709326	SP=-::-; UR=UniRef90_UPI00047FA516::hypothetical protein; CDD=smart00487]---[COG1074]---[pfam00270::smart00487 DEXDc DEAD-like helicases superfamily. ]---[COG1074 RecB ATP-dependent exoDNAse (exonuclease V) beta subunit (contains helicase and exonuclease domains) DNA replication recombination and repair .]---[pfam00270 DEAD DEAD/DEAH box helicase. Members of this family include the DEAD and DEAH …
PSNMU-V1.4_AUG-EV-PASAV3_0008610.1	18.3106	36.1645	54.7586	38.5641	74.8806		-1.28974	-2.08347	-0.480889	-1.27464	0	-0.730402	SP=Q8JFN7::Neuronal acetylcholine receptor subunit alpha-9-I; UR=UniRef90_B8BTK2::Uncharacterized protein; CDD=pfam02931]---[TIGR00860::pfam02931 Neur_chan_LBD Neurotransmitter-gated ion-channel ligand binding domain. This family is the extracellular ligand binding domain of these ion channels. This domain forms a pentameric arrangement in the known structure.]---[TIGR00860 Neuronal_acetylcholine…
PSNMU-V1.4_AUG-EV-PASAV3_0008620.1	0	0.153854	0.457469	0.0539421	0.00696353		-4.76534	0	0	3.95624	2.66961	5.46991	SP=P74309::Fructose-bisphosphate aldolase class 1; UR=UniRef90_H0HM65::Fructose-1 6-bisphosphate aldolase; CDD=PRK05377]---[cd00949]---[COG3588]---[cd00344]---[pfam00274]---[cd00948]---[PTZ00019]---[PLN02227::PRK05377 PRK05377 fructose-1 6-bisphosphate aldolase Reviewed.]---[cd00949 FBP_aldolase_I_bact Fructose-1.6-bisphosphate aldolase found in gram /- bacteria. Fructose-1.6-bisphosphate aldolas…
PSNMU-V1.4_AUG-EV-PASAV3_0008630.1	1.84945	5.31147	3.98225	3.04011	4.71274		-0.935145	-1.4002	0	0	0	-0.518634	SP=Q71KT5::Delta(14)-sterol reductase; UR=UniRef90_B7G6I8::Predicted protein; CDD=pfam01222]---[COG2020::pfam01222 ERG4_ERG24 Ergosterol biosynthesis ERG4/ERG24 family. ]---[COG2020 STE14 Putative protein-S-isoprenylcysteine methyltransferase Posttranslational modification protein turnover chaperones .
PSNMU-V1.4_AUG-EV-PASAV3_0008640.1	4.06214	5.14539	5.1623	3.12735	3.87712		0	0	0	0	0	0	SP=-::-; UR=-::-; CDD=-::-
PSNMU-V1.4_AUG-EV-PASAV3_0008670.1	16.925	16.1537	15.3349	9.56611	9.13355		0.60585	0.838097	0.367712	0.599968	0	0.474814	SP=-::-; UR=UniRef90_B8BRW3::Uncharacterized protein; CDD=-::-
PSNMU-V1.4_AUG-EV-PASAV3_0008680.1	28.2612	9.10009	23.7486	84.3334	207.141		-1.78116	-2.93845	-3.59061	-4.7479	-2.27219	-3.42948	SP=Q9LPV5::High affinity nitrate transporter 2.5; UR=UniRef90_B7FTV6::Predicted protein; CDD=PLN00028]---[TIGR00886]---[COG2223]---[cd06174]---[cd06174]---[pfam07690]---[pfam07690]---[TIGR00893]---[COG2271]---[TIGR00881]---[pfam00083]---[TIGR00890]---[TIGR00895]---[COG0477]---[pfam13347]---[PRK09556]---[TIGR00880]---[TIGR00879::PLN00028 PLN00028 nitrate transmembrane transporter Provisional.]---[…
PSNMU-V1.4_AUG-EV-PASAV3_0008690.1	29.4191	45.8272	27.8284	41.0788	45.5065		-0.694764	-0.679303	0	0	-1.00254	-0.987077	SP=-::-; UR=UniRef90_B7G0W9::Predicted protein; CDD=pfam05981]---[COG3045]---[PRK10756::pfam05981 CreA CreA protein. This family consists of several bacterial CreA proteins the function of which is unknown.]---[COG3045 CreA Uncharacterized protein conserved in bacteria Function unknown .]---[PRK10756 PRK10756 hypothetical protein Provisional.
PSNMU-V1.4_AUG-EV-PASAV3_0008700.1	0.0253641	12.3217	1.71339	0.00596575	0.00761872		0	0	10.177	10.1399	7.27979	7.24271	SP=-::-; UR=-::-; CDD=-::-
PSNMU-V1.4_AUG-EV-PASAV3_0008710.1	1.49283	21.3496	19.0356	0.225386	0.452153		2.42454	1.63668	6.08148	5.29083	5.86329	5.07322	SP=P59114::Phosphorylated CTD-interacting factor 1; UR=UniRef90_B8BR78::Uncharacterized protein; CDD=pfam12237::pfam12237 PCIF1_WW Phosphorylated CTD interacting factor 1 WW domain. This domain family is found in bacteria and eukaryotes and is approximately 180 amino acids in length. This domain is the WW domain of PCIF1. PCIF1 interacts with phosphorylated RNA polymerase II carboxy-terminal doma…
PSNMU-V1.4_AUG-EV-PASAV3_0008720.1	42.538	10.1722	6.80224	37.1908	32.0448		0	0	-2.25493	-1.86866	-2.87523	-2.48895	SP=Q8H7Y6::Heat stress transcription factor A-2d; UR=UniRef90_B7GB87::Predicted protein; CDD=pfam00447]---[COG5169]---[smart00415::pfam00447 HSF_DNA-bind HSF-type DNA-binding. ]---[COG5169 HSF1 Heat shock transcription factor Transcription .]---[smart00415 HSF heat shock factor.
PSNMU-V1.4_AUG-EV-PASAV3_0008730.1	1.49414	0.922378	1.30825	0.32137	0.485502		2.0037	1.58818	1.12794	0.712277	1.59225	1.17662	SP=-::-; UR=UniRef90_B5Y4D2::Predicted protein; CDD=pfam05548]---[smart00235::pfam05548 Peptidase_M11 Gametolysin peptidase M11. In the unicellular biflagellated alga Chlamydomonas reinhardtii gametolysin a zinc-containing metallo-protease is responsible for the degradation of the cell wall. Homologues of gametolysin have also been reported in the simple multicellular organism Volvox.]---[smart00…
PSNMU-V1.4_AUG-EV-PASAV3_0008740.1	259.349	239.24	407.646	567.476	677.931		-1.34782	-1.44842	-1.63291	-1.7335	-0.904211	-1.00481	SP=-::-; UR=-::-; CDD=-::-
PSNMU-V1.4_AUG-EV-PASAV3_0008750.1	29.5657	45.161	48.7405	36.5099	37.1399		-0.52167	-0.3718	0	0	0	0	SP=Q6AX45::Vacuolar protein-sorting-associated protein 25; UR=UniRef90_B7G749::Predicted protein; CDD=pfam05871::pfam05871 ESCRT-II ESCRT-II complex subunit. This family of conserved eukaryotic proteins are subunits of the endosome associated complex ESCRT-II which recruits transport machinery for protein sorting at the multivesicular body (MVB). This protein complex transiently associates with t…
PSNMU-V1.4_AUG-EV-PASAV3_0008760.1	1.05275	2.26408	1.79801	1.51128	2.10215		-0.731634	-1.04622	0	0	0	-0.502554	SP=-::-; UR=UniRef90_B7FT33::Predicted protein; CDD=-::-
PSNMU-V1.4_AUG-EV-PASAV3_0008770.1	17.2291	15.2994	24.308	7.46108	29.5654		0.985946	0	0	-1.18692	1.27199	0	SP=-::-; UR=UniRef90_B7G745::Predicted protein; CDD=-::-
PSNMU-V1.4_AUG-EV-PASAV3_0008780.1	0.0222207	0	0.0921554	0	0.384447		0	0	0	0	0	0	SP=-::-; UR=UniRef90_B5Y450::Predicted protein; CDD=-::-
PSNMU-V1.4_AUG-EV-PASAV3_0008790.1	0.524528	2.00873	7.94114	35.5294	5.40418		-6.27668	-3.42149	-4.53217	-1.67701	-2.58249	0	SP=-::-; UR=UniRef90_R1E9D6::Uncharacterized protein; CDD=-::-
PSNMU-V1.4_AUG-EV-PASAV3_0008800.1	11.0754	16.2039	17.7356	11.8502	13.9964		0	0	0	0	0	0	SP=-::-; UR=UniRef90_B8CFX6::Uncharacterized protein; CDD=-::-
PSNMU-V1.4_AUG-EV-PASAV3_0008810.1	18.0428	14.9751	14.7641	31.3372	32.1388		-1.01596	-0.880215	-1.46212	-1.32637	-1.52521	-1.38947	SP=-::-; UR=-::-; CDD=-::-
PSNMU-V1.4_AUG-EV-PASAV3_0008820.1	6.69102	12.0671	11.0921	6.09534	8.63579		0	0	0.591906	0	0	0	SP=-::-; UR=UniRef90_B7G0B5::Predicted protein; CDD=-::-
PSNMU-V1.4_AUG-EV-PASAV3_0008830.1	33.5601	28.3503	39.0649	27.3865	25.1932		0	0	0	0	0	0	SP=-::-; UR=UniRef90_B7G6S1::Predicted protein; CDD=-::-
PSNMU-V1.4_AUG-EV-PASAV3_0008840.1	90.9235	60.8379	72.3805	54.1989	107.248		0.527428	0	0	-1.03061	0	-0.836972	SP=-::-; UR=UniRef90_B7FZS3::Predicted protein; CDD=cd00229]---[COG2755]---[cd01833]---[pfam13472]---[cd01828]---[cd01830]---[cd04502::cd00229 SGNH_hydrolase SGNH_hydrolase or GDSL_hydrolase is a diverse family of lipases and esterases. The tertiary fold of the enzyme is substantially different from that of the alpha/beta hydrolase family and unique among all known hydrolases its active site clos…
PSNMU-V1.4_AUG-EV-PASAV3_0008860.1	6.74596	7.06048	6.32065	2.76097	2.71189		1.07492	1.26156	0.970351	1.15702	0.758004	0.944664	SP=-::-; UR=-::-; CDD=-::-
PSNMU-V1.4_AUG-EV-PASAV3_0008870.1	83.3787	99.0203	86.9403	39.1543	44.1419		0.8682	0.877554	0.948914	0.958268	0.702154	0.711508	SP=C0LGQ5::LRR receptor-like serine/threonine-protein kinase GSO1; UR=UniRef90_UPI000526D183::PREDICTED probable leucine-rich repeat receptor-like protein kinase At1g35710; CDD=sd00033]---[sd00033]---[sd00033]---[sd00033]---[sd00033]---[sd00033]---[PLN00113]---[PLN00113]---[PLN00113]---[PLN00113]---[PLN00113]---[PLN00113]---[PLN00113]---[sd00031]---[sd00031]---[COG4886]---[PLN03150]---[PLN03150::…
PSNMU-V1.4_AUG-EV-PASAV3_0008880.1	33.1326	43.1699	38.5855	31.0122	48.5635		0	-0.592621	0	0	0	-0.607348	SP=Q7S4N5::Metacaspase-1B; UR=UniRef90_B8CEU9::Uncharacterized protein; CDD=pfam00656::pfam00656 Peptidase_C14 Caspase domain.
PSNMU-V1.4_AUG-EV-PASAV3_0008890.1	0.0247842	0.343827	1.23563	0	0		0	0	6.12853	6.11273	7.8856	7.86927	SP=Q13868::Exosome complex component RRP4; UR=UniRef90_B7S458::Predicted protein; CDD=COG1097]---[cd05789]---[PRK04163]---[cd04454]---[pfam14382::COG1097 RRP4 RNA-binding protein Rrp4 and related proteins (contain S1 domain and KH domain) Translation ribosomal structure and biogenesis .]---[cd05789 S1_Rrp4 S1_Rrp4 Rrp4 S1-like RNA-binding domain. S1-like RNA-binding domains are found in a wide va…
PSNMU-V1.4_AUG-EV-PASAV3_0008900.1	9.09198	10.491	11.1766	19.4531	16.3072		-1.31705	-0.900608	-1.28282	-0.866374	-1.23492	-0.818473	SP=-::-; UR=UniRef90_B8BSY5::Uncharacterized protein; CDD=-::-
PSNMU-V1.4_AUG-EV-PASAV3_0008910.1	0.352545	0.608004	0.624969	0.426655	0.288094		0	0	0	0.846803	0	0.818346	SP=Q502P0::ADP-ribosylation factor-like protein 6-interacting protein 4; UR=UniRef90_U9UIE4::Uncharacterized protein; CDD=pfam10500::pfam10500 SR-25 Nuclear RNA-splicing-associated protein. SR-25 otherwise known as ADP-ribosylation factor-like factor 6-interacting protein 4 is expressed in virtually all tissues. At the N-terminus there is a repeat of serine-arginine (SR repeat) and towards the mi…
PSNMU-V1.4_AUG-EV-PASAV3_0008920.1	1.58778	1.59168	1.39303	1.39241	2.01048		0	0	0	0	0	-0.786947	SP=-::-; UR=-::-; CDD=-::-
PSNMU-V1.4_AUG-EV-PASAV3_0008940.1	3.72863	2.86806	5.22392	1.7331	0.767683		0	2.18475	0	1.63945	1.15578	2.45194	SP=-::-; UR=UniRef90_B8CE60::Uncharacterized protein; CDD=-::-
PSNMU-V1.4_AUG-EV-PASAV3_0008950.1	26.7982	19.7967	29.1795	18.9847	24.9899		0	0	0	-0.553759	0	0	SP=Q7Z6K3::Protein prenyltransferase alpha subunit repeat-containing protein 1; UR=UniRef90_B8C3B5::Uncharacterized protein; CDD=-::-
PSNMU-V1.4_AUG-EV-PASAV3_0008960.1	16.8497	7.19749	4.37753	15.7293	13.8048		0	0	-1.5115	-1.15738	-2.27976	-1.92563	SP=-::-; UR=UniRef90_B7GCM1::Predicted protein; CDD=cd11476]---[cd10322]---[COG0591]---[TIGR00813]---[cd11475]---[pfam00474]---[cd11474]---[cd11478]---[cd11477]---[COG4145]---[cd11492]---[cd11494]---[cd11493]---[cd10329]---[cd10327]---[cd11490]---[cd11489]---[cd11486]---[TIGR02121]---[cd11487::cd11476 SLC5sbd_DUR3 Na( )/urea-polyamine cotransporter DUR3 and related proteins solute-binding domain.…
PSNMU-V1.4_AUG-EV-PASAV3_0008970.1	28.1661	8.99954	23.7121	14.517	19.1813		0.737368	0.509155	-1.07617	-1.30438	0	0	SP=-::-; UR=UniRef90_B7FS61::Predicted protein; CDD=-::-
PSNMU-V1.4_AUG-EV-PASAV3_0008980.1	15.1616	11.0623	27.2719	84.1091	177.406		-2.69248	-3.59079	-3.31399	-4.2123	-2.06366	-2.96197	SP=-::-; UR=UniRef90_D7FMA8::Putative uncharacterized protein; CDD=-::-
PSNMU-V1.4_AUG-EV-PASAV3_0008990.1	25.4449	29.5924	24.4302	31.2765	42.0439		-0.514435	-0.772833	-0.468449	-0.726851	-0.803042	-1.06144	SP=Q94A34::Phosphatidylinositol/phosphatidylcholine transfer protein SFH12; UR=UniRef90_K0SWU8::Uncharacterized protein; CDD=pfam00650]---[cd00170]---[smart00516::pfam00650 CRAL_TRIO CRAL/TRIO domain. ]---[cd00170 SEC14 Sec14p-like lipid-binding domain. Found in secretory proteins such as S. cerevisiae phosphatidylinositol transfer protein (Sec14p) and in lipid regulated proteins such as RhoGAPs …
PSNMU-V1.4_AUG-EV-PASAV3_0009000.1	4.07013	7.58745	4.54291	4.33082	4.50673		0	0	0	0.531333	0	0	SP=-::-; UR=UniRef90_R1BHA4::Uncharacterized protein; CDD=-::-
PSNMU-V1.4_AUG-EV-PASAV3_0009010.1	45.6877	40.7015	58.4351	30.6224	49.2058		0.358832	0	0	-0.492114	0.489225	0	SP=Q4P683::Autophagy-related protein 9; UR=UniRef90_B7G1Q8::Predicted protein; CDD=pfam04109::pfam04109 APG9 Autophagy protein Apg9. In yeast 15 Apg proteins coordinate the formation of autophagosomes. Autophagy is a bulk degradation process induced by starvation in eukaryotic cells. Apg9 plays a direct role in the formation of the cytoplasm to vacuole targeting and autophagic vesicles possibly s…
PSNMU-V1.4_AUG-EV-PASAV3_0009020.1	176.056	136.562	121.694	65.0821	108.404		1.22031	0.654398	0.685155	0	0.465884	0	SP=-::-; UR=-::-; CDD=-::-
PSNMU-V1.4_AUG-EV-PASAV3_0009030.1	108.877	65.7596	43.8637	29.2552	46.561		1.68085	1.17221	0.784732	0	0	0	SP=-::-; UR=UniRef90_B8BRW3::Uncharacterized protein; CDD=-::-
PSNMU-V1.4_AUG-EV-PASAV3_0009040.1	74.7136	59.0644	92.4027	82.6387	97.301		0	-0.428463	-0.871861	-0.937835	0	0	SP=Q6BS08::Serine/threonine-protein kinase ATG1; UR=UniRef90_B7G1G1::Predicted protein (Fragment); CDD=cd14009]---[cd14121]---[smart00220]---[cd05117]---[cd14003]---[pfam00069]---[cd14120]---[cd06606]---[cd00180]---[cd14202]---[cd14201]---[cd13999]---[cd14095]---[cd14098]---[cd14006]---[cd14096]---[cd14663]---[cd14097]---[COG0515]---[cd14084::cd14009 STKc_ATG1_ULK_like Catalytic domain of the Ser…
PSNMU-V1.4_AUG-EV-PASAV3_0009050.1	266.087	404.102	292.868	418.552	481.552		-0.868225	-0.9009	-0.439601	-0.472276	-0.954802	-0.987477	SP=Q39291::V-type proton ATPase catalytic subunit A; UR=UniRef90_B7G162::Predicted protein; CDD=TIGR01042]---[COG1155]---[PRK04192]---[TIGR01043]---[cd01134]---[PRK14698]---[PRK14698]---[pfam00006]---[TIGR02546]---[TIGR02546]---[TIGR01039]---[COG1157]---[COG1157]---[cd01136]---[TIGR01026]---[TIGR01026]---[COG0055]---[PRK08149]---[TIGR03498]---[PRK06936]---[PRK06820]---[PRK06820]---[PRK12597]---[T…
PSNMU-V1.4_AUG-EV-PASAV3_0009060.1	158.011	113.479	106.806	118.895	93.5606		0	0.713797	-0.457201	0	-0.598954	0	SP=-::-; UR=-::-; CDD=-::-
PSNMU-V1.4_AUG-EV-PASAV3_0009070.1	26.9799	21.878	26.9889	13.8657	14.8077		0.741675	0.813518	0	0.340587	0.520906	0.592751	SP=P35182::Protein phosphatase 2C homolog 1; UR=UniRef90_B7FVW1::Predicted protein; CDD=cd00143]---[smart00332]---[pfam00481]---[COG0631]---[PLN03145]---[PTZ00224::cd00143 PP2Cc Serine/threonine phosphatases family 2C catalytic domain The protein architecture and deduced catalytic mechanism of PP2C phosphatases are similar to the PP1 PP2A PP2B family of protein Ser/Thr phosphatases with which PP2…
PSNMU-V1.4_AUG-EV-PASAV3_0009080.1	39.9631	32.5937	47.3731	19.8495	26.7336		0.793249	0.527474	0	0	0.814987	0.549201	SP=-::-; UR=UniRef90_R1F0Y2::Uncharacterized protein; CDD=pfam01490::pfam01490 Aa_trans Transmembrane amino acid transporter protein. This transmembrane region is found in many amino acid transporters including UNC-47 and MTR. UNC-47 encodes a vesicular amino butyric acid (GABA) transporter (VGAT). UNC-47 is predicted to have 10 transmembrane domains. MTR is a N system amino acid transporter syst…
PSNMU-V1.4_AUG-EV-PASAV3_0009090.1	352.983	559.089	159.362	4.01069	21.3831		6.23528	4.02497	6.72487	4.51433	4.8446	2.6341	SP=-::-; UR=-::-; CDD=-::-
PSNMU-V1.4_AUG-EV-PASAV3_0009100.1	3.76915	3.12504	4.5317	2.65283	1.92872		0	0.91909	0	0	0	0.959241	SP=-::-; UR=UniRef90_B7G1T0::Predicted protein; CDD=-::-
PSNMU-V1.4_AUG-EV-PASAV3_0009110.1	15.2586	16.2217	17.4346	6.95074	7.32938		0.917156	1.00258	0.834703	0.92013	0.891173	0.976599	SP=-::-; UR=UniRef90_B5YLV1::Predicted protein; CDD=-::-
PSNMU-V1.4_AUG-EV-PASAV3_0009120.1	11.8286	12.4763	13.156	5.01753	5.95356		1.02014	0.935268	0.926429	0.841556	0.955441	0.870568	SP=-::-; UR=UniRef90_B5YLV1::Predicted protein; CDD=-::-
PSNMU-V1.4_AUG-EV-PASAV3_0009130.1	1.25736	1.97382	1.23369	1.25315	1.13588		0	0	0	0.566417	0	0	SP=-::-; UR=UniRef90_B8BWK1::Uncharacterized protein; CDD=pfam13759]---[TIGR02466::pfam13759 2OG-FeII_Oxy_5 Putative 2OG-Fe(II) oxygenase. This family has structural similarity to the 2OG-Fe(II) oxygenase superfamily.]---[TIGR02466 hypothetical_protein_predicted_by_Glimmer/Critica conserved hypothetical protein. This family consists of uncharacterized proteins in Caulobacter crescentus CB15 Bdell…
PSNMU-V1.4_AUG-EV-PASAV3_0009140.1	14.499	57.0672	33.4875	6.79212	5.30949		0.879194	1.39853	2.68177	3.20115	1.85445	2.37382	SP=Q93W20::NifU-like protein 2 chloroplastic; UR=UniRef90_B7G1S7::Predicted protein; CDD=pfam01106]---[COG0694]---[TIGR02000::pfam01106 NifU NifU-like domain. This is an alignment of the carboxy-terminal domain. This is the only common region between the NifU protein from nitrogen-fixing bacteria and rhodobacterial species. The biochemical function of NifU is unknown.]---[COG0694 COG0694 Thioredo…
PSNMU-V1.4_AUG-EV-PASAV3_0009150.1	51.9543	58.9546	56.9318	10.7764	11.3731		2.0509	2.13646	2.06078	2.14635	1.95737	2.04293	SP=Q96G23::Ceramide synthase 2; UR=UniRef90_B8CFL6::Uncharacterized protein; CDD=pfam03798]---[smart00724]---[COG5058::pfam03798 TRAM_LAG1_CLN8 TLC domain. ]---[smart00724 TLC TRAM LAG1 and CLN8 homology domains. Protein domain with at least 5 transmembrane alpha-helices. Lag1p and Lac1p are essential for acyl-CoA-dependent ceramide synthesis TRAM is a subunit of the translocon and the CLN8 gene …
PSNMU-V1.4_AUG-EV-PASAV3_0009160.1	202.653	148.035	195.223	140.375	189.679		0	0	0	-0.575316	0	0	SP=O04539::Paired amphipathic helix protein Sin3-like 4; UR=UniRef90_K0T894::Uncharacterized protein (Fragment); CDD=COG5602]---[COG5602]---[COG5602]---[pfam08295]---[smart00761]---[pfam02671]---[pfam02671::COG5602 SIN3 Histone deacetylase complex SIN3 component Chromatin structure and dynamics .]---[pfam08295 Sin3_corepress Sin3 family co-repressor. This domain is found on transcriptional regula…
PSNMU-V1.4_AUG-EV-PASAV3_0009170.1	6.17073	42.9599	18.7833	16.3308	41.1146		-1.61624	-2.74236	1.00352	0	0	-1.36459	SP=-::-; UR=-::-; CDD=-::-
PSNMU-V1.4_AUG-EV-PASAV3_0009180.1	3.98172	99.4849	16.7852	0.390938	0.52289		3.09087	2.87129	7.56255	7.34267	4.93202	4.7122	SP=-::-; UR=-::-; CDD=-::-
PSNMU-V1.4_AUG-EV-PASAV3_0009190.1	9.14386	10.1339	11.0765	8.99629	12.6258		0	-0.505237	0	-0.531848	0	0	SP=Q7Y0F2::Probable nucleoredoxin 1-2; UR=UniRef90_B8BTC9::MYB DNA binding protein/ transcription factor-like protein; CDD=cd02964]---[cd03009]---[pfam13905::cd02964 TryX_like_family Tryparedoxin (TryX)-like family composed of TryX and related proteins including nucleoredoxin (NRX) rod-derived cone viability factor (RdCVF) and the nematode homolog described as a 16-kD class of TRX. Most members o…
PSNMU-V1.4_AUG-EV-PASAV3_0009200.1	13.2597	18.9975	48.1804	22.4371	14.956		-0.977358	0	-0.630635	0	0.6549	1.40468	SP=Q6ME07::Chaperone protein DnaJ; UR=UniRef90_R1CBP6::Uncharacterized protein; CDD=COG0484]---[PRK10767]---[TIGR02349]---[pfam00226]---[PRK14284]---[PRK14294]---[PRK14277]---[PRK14291]---[PRK14281]---[PRK14295]---[PRK14282]---[PRK14299]---[cd06257]---[smart00271]---[PRK14289]---[PRK14288]---[PRK14290]---[PRK14283]---[PRK14297]---[PRK14292::COG0484 DnaJ DnaJ-class molecular chaperone with C-termi…
PSNMU-V1.4_AUG-EV-PASAV3_0009210.1	32.8068	27.9888	21.9737	113.958	54.7287		-2.00976	-0.785245	-2.41724	-1.19272	-2.80484	-1.58032	SP=Q8L9C4::Very-long-chain 3-oxoacyl-CoA reductase 1; UR=UniRef90_B7FSQ7::Short-chain dehydrogenase/reductase acting with NAD or NADP as acceptor; CDD=cd05356]---[PLN02780]---[COG0300]---[cd05233]---[cd08939]---[cd05333]---[cd05347]---[PRK07666]---[COG4221]---[cd05332]---[COG1028]---[TIGR01830]---[PRK05653]---[cd05344]---[PRK07454]---[PRK05557]---[cd05339]---[PRK12824]---[cd05368]---[PRK12825::cd…
PSNMU-V1.4_AUG-EV-PASAV3_0009220.1	50.3014	51.2802	44.6238	86.9479	78.8063		-1.00524	-0.699561	-1.15211	-0.846423	-1.40025	-1.09457	SP=-::-; UR=UniRef90_B7FSS3::Predicted protein; CDD=-::-
PSNMU-V1.4_AUG-EV-PASAV3_0009230.1	10.5337	14.705	12.7533	11.0135	9.18227		0	0	0	0.459466	0	0	SP=Q93VM9::THO complex subunit 1; UR=UniRef90_B7G4T3::Predicted protein; CDD=pfam11957::pfam11957 efThoc1 THO complex subunit 1 transcription elongation factor. The THO complex plays a role in coupling transcription elongation to mRNA export. It is composed of subunits THP2 HPR1 THO2 and MFT1. The THO complex is a nuclear complex that is required for transcription elongation through genes contain…
PSNMU-V1.4_AUG-EV-PASAV3_0009240.1	37.6563	37.0591	45.0664	20.1394	21.265		0.683751	0.772694	0.491197	0.580144	0.720077	0.809023	SP=-::-; UR=UniRef90_B7G2N3::Predicted protein; CDD=pfam05983::pfam05983 Med7 MED7 protein. This family consists of several eukaryotic proteins which are homologues of the yeast MED7 protein. Activation of gene transcription in metazoans is a multi-step process that is triggered by factors that recognize transcriptional enhancer sites in DNA. These factors work with co-activators such as MED7 to …
PSNMU-V1.4_AUG-EV-PASAV3_0009250.1	10.5261	43.6094	93.9728	727.888	119.432		-6.32173	-3.57472	-4.45029	-1.70329	-3.35909	0	SP=Q5Z8V9::Delta-aminolevulinic acid dehydratase chloroplastic; UR=UniRef90_B7FSN7::Delta-aminolevulinic acid dehydratase; CDD=cd04823]---[pfam00490]---[PRK09283]---[smart01004]---[COG0113]---[cd00384]---[PRK13384]---[cd04824::cd04823 ALAD_PBGS_aspartate_rich Porphobilinogen synthase (PBGS) which is also called delta-aminolevulinic acid dehydratase (ALAD) catalyzes the condensation of two 5-amino…
PSNMU-V1.4_AUG-EV-PASAV3_0009260.1	0.375132	4.06562	2.05879	2.2485	0.413988		-2.7889	0	0	3.05099	0	2.01862	SP=-::-; UR=UniRef90_K0T795::Uncharacterized protein; CDD=-::-
PSNMU-V1.4_AUG-EV-PASAV3_0009270.1	0.253197	4.48572	5.89047	0.264788	0.117954		0	0	3.67425	4.99505	4.01157	5.3316	SP=Q55BR9::Probable ATP-dependent RNA helicase ddx49; UR=UniRef90_B7FSG2::Predicted protein (Fragment); CDD=cd00268]---[COG0513]---[COG0513]---[pfam00270]---[smart00487]---[PRK11776]---[PRK11776]---[cd00046]---[PTZ00110]---[PTZ00110]---[PRK11192]---[PRK11192]---[PRK01297]---[PRK01297]---[PLN00206]---[PRK10590]---[PRK10590]---[PRK11634]---[PRK11634]---[PRK04537]---[PRK04537]---[PTZ00424]---[PTZ004…
PSNMU-V1.4_AUG-EV-PASAV3_0009280.1	11.13	12.0395	12.8763	32.1381	45.2325		-1.74436	-2.08669	-1.80153	-2.14386	-1.75341	-2.09575	SP=Q28UR1::Probable GTP-binding protein EngB; UR=UniRef90_B7G2R4::Predicted protein (Fragment); CDD=PRK00454]---[TIGR03598]---[cd01876]---[COG0218]---[pfam01926]---[cd00880]---[cd00882]---[PRK04213]---[COG1161::PRK00454 engB GTP-binding protein YsxC Reviewed.]---[TIGR03598 GTPase_YsxC ribosome biogenesis GTP-binding protein YsxC/EngB. Members of this protein family are a GTPase associated with ri…
PSNMU-V1.4_AUG-EV-PASAV3_0009290.1	11.1981	28.3274	13.151	12.5689	15.7531		0	0	0.78774	0.631007	0	-0.532366	SP=Q7TS68::Putative methyltransferase NSUN6; UR=UniRef90_K0RHD7::Uncharacterized protein; CDD=COG0144]---[PRK14902]---[PRK14901]---[TIGR00446]---[pfam01189]---[PRK14904]---[PRK14903]---[TIGR00563]---[PRK10901]---[PRK11933::COG0144 Sun tRNA and rRNA cytosine-C5-methylases Translation ribosomal structure and biogenesis .]---[PRK14902 PRK14902 16S rRNA methyltransferase B Provisional.]---[PRK14901 P…
PSNMU-V1.4_AUG-EV-PASAV3_0009300.1	17.5532	29.1173	14.1851	14.5149	26.1259		0	-0.631066	0.618674	0	0	-1.16238	SP=Q5FWF4::DNA annealing helicase and endonuclease ZRANB3; UR=UniRef90_B8CAP7::Uncharacterized protein (Fragment); CDD=COG0553]---[PLN03142]---[pfam00176]---[smart00487]---[cd00046]---[COG1061::COG0553 HepA Superfamily II DNA/RNA helicases SNF2 family Transcription / DNA replication recombination and repair .]---[PLN03142 PLN03142 Probable chromatin-remodeling complex ATPase chain Provisional.]--…
PSNMU-V1.4_AUG-EV-PASAV3_0009310.1	6.98371	5.79498	5.01657	3.11249	5.74997		0.949368	0	0.513188	0	0	-0.465416	SP=-::-; UR=UniRef90_B8C7C4::Uncharacterized protein; CDD=-::-
PSNMU-V1.4_AUG-EV-PASAV3_0009320.1	26.3656	30.8668	30.4191	23.016	22.6283		0	0	0	0	0	0	SP=-::-; UR=UniRef90_B7FSH5::Predicted protein; CDD=-::-
PSNMU-V1.4_AUG-EV-PASAV3_0009330.1	25.1979	30.1718	22.73	17.2574	21.967		0	0	0.417111	0	0	0	SP=O15164::Transcription intermediary factor 1-alpha; UR=UniRef90_B7FSH6::Predicted protein; CDD=cd04369]---[pfam00439]---[smart00297]---[cd05504]---[cd05499]---[cd11726]---[cd15568]---[cd15532]---[cd15539]---[cd15567]---[cd05498]---[cd15531]---[cd05503]---[cd05500]---[cd15535]---[cd15489]---[cd15541]---[smart00249]---[cd15538]---[cd05509::cd04369 Bromodomain Bromodomain. Bromodomains are found i…
PSNMU-V1.4_AUG-EV-PASAV3_0009340.1	22.1968	24.7831	58.5675	89.224	14.5065		-2.21465	0.568483	-2.23214	0.551058	-1.03803	1.74515	SP=P26988::Glyceraldehyde-3-phosphate dehydrogenase; UR=UniRef90_Q2TSX1::Glyceraldehyde-3-phosphate dehydrogenase; CDD=PLN02272]---[PTZ00023]---[COG0057]---[PLN02358]---[TIGR01534]---[PRK15425]---[PRK07729]---[PTZ00434]---[PRK07403]---[PLN03096]---[PLN02237]---[PRK08955]---[pfam00044]---[PRK13535]---[smart00846]---[pfam02800]---[TIGR01532]---[PRK08289]---[PTZ00353::PLN02272 PLN02272 glyceraldehyd…
PSNMU-V1.4_AUG-EV-PASAV3_0009350.1	15.6384	14.4211	33.792	64.1619	17.0368		-2.24532	0	-2.53941	-0.45943	-1.35702	0.722956	SP=P26988::Glyceraldehyde-3-phosphate dehydrogenase; UR=UniRef90_Q9M7R5::Triosephosphate isomerase/glyceraldehyde-3-phosphate dehydrogenase; CDD=PLN02272]---[PTZ00023]---[COG0057]---[TIGR01534]---[PLN02358]---[PRK15425]---[PTZ00333]---[cd00311]---[PRK00042]---[PRK07729]---[PLN02561]---[PTZ00434]---[pfam00121]---[PLN03096]---[PRK07403]---[COG0149]---[PLN02237]---[PRK13962]---[pfam02800]---[PLN0242…
PSNMU-V1.4_AUG-EV-PASAV3_0009360.1	23.6594	20.5546	28.1723	23.8884	19.0238		0	0	-0.605895	0	0	0	SP=O74555::Branchpoint-bridging protein; UR=UniRef90_B8C249::Uncharacterized protein; CDD=cd02395]---[COG5176]---[cd00105]---[pfam00013]---[smart00322]---[COG5082::cd02395 SF1_like-KH Splicing factor 1 (SF1) K homology RNA-binding domain (KH). Splicing factor 1 (SF1) specifically recognizes the intron branch point sequence (BPS) UACUAAC in the pre-mRNA transcripts during spliceosome assembly. We …
PSNMU-V1.4_AUG-EV-PASAV3_0009370.1	178.052	196.809	331.996	466.61	568.589		-1.6103	-1.73259	-1.63272	-1.75501	-0.920239	-1.04253	SP=Q9LEV3::CBS domain-containing protein CBSX3 mitochondrial; UR=UniRef90_B7G2R8::Predicted protein; CDD=cd04623]---[cd02205]---[cd02205]---[cd02205]---[cd04802]---[cd04624]---[cd04800]---[cd04622]---[COG0517]---[COG0517]---[cd04611]---[cd04611]---[cd04637]---[cd04637]---[cd04629]---[cd04586]---[COG2905]---[cd04642]---[cd04630]---[cd04625]---[cd04626]---[cd04601]---[cd04613]---[cd04636]---[cd0460…
PSNMU-V1.4_AUG-EV-PASAV3_0009380.1	2.25695	13.9276	6.51032	8.21141	6.93253		-2.07251	-1.6614	0	0.785026	-0.772644	0	SP=A2BGR3::DNA excision repair protein ERCC-6-like; UR=UniRef90_B7G2R9::Predicted protein; CDD=COG0553]---[PLN03142]---[pfam00176]---[cd00079]---[smart00490]---[pfam00271]---[smart00487]---[pfam11496]---[cd00046::COG0553 HepA Superfamily II DNA/RNA helicases SNF2 family Transcription / DNA replication recombination and repair .]---[PLN03142 PLN03142 Probable chromatin-remodeling complex ATPase ch…
PSNMU-V1.4_AUG-EV-PASAV3_0009390.1	11.0969	14.0551	18.3057	37.5913	3.89072		-1.97247	1.45249	-1.80682	1.61822	-1.46629	1.95873	SP=Q6PC91::Transcription factor BTF3 homolog 4; UR=UniRef90_B7FTC4::Nascent polypeptide-associated complex subunit beta; CDD=pfam01849::pfam01849 NAC NAC domain.
PSNMU-V1.4_AUG-EV-PASAV3_0009400.1	47.4324	47.9334	50.0315	45.8688	50.8078		0	0	-0.323266	0	0	0	SP=-::-; UR=UniRef90_B7G2S0::Predicted protein; CDD=cd03562]---[smart00582::cd03562 CID CID (CTD-Interacting Domain) domain family CID is present in several RNA-processing factors such as Pcf11 and Nrd1. Pcf11 is a conserved and essential subunit of the yeast cleavage factor IA which is required for polyadenylation-dependent 3'-RNA processing and transcription termination. Nrd1 is implicated in p…
PSNMU-V1.4_AUG-EV-PASAV3_0009420.1	46.8371	48.0043	42.2682	42.4651	48.7527		0	0	0	0	-0.447056	-0.474869	SP=-::-; UR=UniRef90_B8BUG9::Uncharacterized protein; CDD=pfam06644::pfam06644 ATP11 ATP11 protein. This family consists of several eukaryotic ATP11 proteins. In Saccharomyces cerevisiae expression of functional F1-ATPase requires two proteins encoded by the ATP11 and ATP12 genes. Atp11p is a molecular chaperone of the mitochondrial matrix that participates in the biogenesis pathway to form F1 th…
PSNMU-V1.4_AUG-EV-PASAV3_0009430.1	58.1382	122.135	69.2859	40.6098	44.0568		0	0	1.19975	1.26658	0	0	SP=-::-; UR=UniRef90_B7FTC3::Predicted protein; CDD=PHA03247]---[pfam05109]---[pfam05109]---[pfam03154::PHA03247 PHA03247 large tegument protein UL36 Provisional.]---[pfam05109 Herpes_BLLF1 Herpes virus major outer envelope glycoprotein (BLLF1). This family consists of the BLLF1 viral late glycoprotein also termed gp350/220. It is the most abundantly expressed glycoprotein in the viral envelope o…
PSNMU-V1.4_AUG-EV-PASAV3_0009440.1	10.0384	13.0864	9.17449	9.1484	8.42518		0	0	0	0.420639	-0.438818	0	SP=-::-; UR=UniRef90_B7FTC2::Predicted protein; CDD=pfam02636]---[COG1565::pfam02636 Methyltransf_28 Putative S-adenosyl-L-methionine-dependent methyltransferase. This family is a putative S-adenosyl-L-methionine (SAM)-dependent methyltransferase. In eukaryotes it plays a role in mitochondrial complex I activity.]---[COG1565 COG1565 Uncharacterized conserved protein Function unknown .
PSNMU-V1.4_AUG-EV-PASAV3_0009450.1	26.5261	16.64	28.3712	37.7725	40.8702		-0.72673	0	-1.57136	-1.52847	-0.831436	-0.788551	SP=-::-; UR=UniRef90_B7GBB8::Predicted protein; CDD=-::-
PSNMU-V1.4_AUG-EV-PASAV3_0009460.1	0.814754	6.667	1.56138	1.72192	2.72853		-1.28516	-1.78546	1.56179	1.06133	0	-1.06968	SP=Q9UIF7::A/G-specific adenine DNA glycosylase; UR=UniRef90_B7G7W7::Predicted protein; CDD=COG1194]---[TIGR01084]---[smart00478]---[PRK10880]---[cd00056]---[pfam00730]---[PRK13910]---[COG0177]---[TIGR01083]---[cd03431::COG1194 MutY A/G-specific DNA glycosylase DNA replication recombination and repair .]---[TIGR01084 A/G-specific_adenine_glycosylase A/G-specific adenine glycosylase. This equivalo…
PSNMU-V1.4_AUG-EV-PASAV3_0009470.1	29.8717	38.4315	35.7188	28.606	31.6843		0	0	0	0	0	0	SP=-::-; UR=UniRef90_K0T2M3::Uncharacterized protein; CDD=-::-
PSNMU-V1.4_AUG-EV-PASAV3_0009480.1	47.6112	16.4819	52.1351	121.169	90.9026		-1.56433	-0.988091	-3.26573	-2.68948	-1.6504	-1.07415	SP=-::-; UR=UniRef90_B7FTB2::Predicted protein; CDD=-::-
PSNMU-V1.4_AUG-EV-PASAV3_0009490.1	52.2499	60.886	65.6256	41.7	51.4878		0	0	0	0	0	0	SP=Q1MTP1::THP3 homolog C2A9.11c; UR=UniRef90_K0RFU3::Uncharacterized protein; CDD=pfam03399::pfam03399 SAC3_GANP SAC3/GANP/Nin1/mts3/eIF-3 p25 family. This large family includes diverse proteins involved in large complexes. The alignment contains one highly conserved negatively charged residue and one highly conserved positively charged residue that are probably important for the function of the…
PSNMU-V1.4_AUG-EV-PASAV3_0009500.1	73.3738	100.423	76.5035	52.5895	64.1838		0	0	0.545709	0.426694	0	0	SP=Q8CBY3::Leukocyte receptor cluster member 8 homolog; UR=UniRef90_B7G0G9::Predicted protein; CDD=pfam03399::pfam03399 SAC3_GANP SAC3/GANP/Nin1/mts3/eIF-3 p25 family. This large family includes diverse proteins involved in large complexes. The alignment contains one highly conserved negatively charged residue and one highly conserved positively charged residue that are probably important for the…
PSNMU-V1.4_AUG-EV-PASAV3_0009510.1	70.9956	134.764	136.454	52.3064	47.6845		0	0.517791	0.975407	1.27098	0.944647	1.24022	SP=O15460::Prolyl 4-hydroxylase subunit alpha-2; UR=UniRef90_B8C9F1::Uncharacterized protein; CDD=smart00702]---[PLN00052]---[PLN00052]---[PLN00052]---[smart00254::smart00702 P4Hc Prolyl 4-hydroxylase alpha subunit homologues. Mammalian enzymes catalyse hydroxylation of collagen for example. Prokaryotic enzymes might catalyse hydroxylation of antibiotic peptides. These are 2-oxoglutarate-dependen…
PSNMU-V1.4_AUG-EV-PASAV3_0009510.2	49.7433	94.4229	95.607	36.6486	33.4103		0	0.517791	0.975407	1.27098	0.944647	1.24022	SP=Q5ZLK5::Prolyl 4-hydroxylase subunit alpha-2; UR=UniRef90_B7GAW7::Predicted protein; CDD=smart00702]---[PLN00052]---[PLN00052]---[smart00254::smart00702 P4Hc Prolyl 4-hydroxylase alpha subunit homologues. Mammalian enzymes catalyse hydroxylation of collagen for example. Prokaryotic enzymes might catalyse hydroxylation of antibiotic peptides. These are 2-oxoglutarate-dependent dioxygenases requ…
PSNMU-V1.4_AUG-EV-PASAV3_0009520.1	100.204	65.6507	99.7257	63.446	63.3019		0	0.608611	0	0	0	0	SP=Q04500::U3 small nucleolar RNA-associated protein 14; UR=UniRef90_B7GDF7::Predicted protein; CDD=pfam04615]---[COG5644]---[pfam00957]---[cd15843]---[cd15869]---[COG5143]---[cd15871]---[cd15868::pfam04615 Utp14 Utp14 protein. This protein is found to be part of a large ribonucleoprotein complex containing the U3 snoRNA. Depletion of the Utp proteins impedes production of the 18S rRNA indicating…
PSNMU-V1.4_AUG-EV-PASAV3_0009530.1	26.7756	21.4137	35.7669	20.0977	19.8836		0	0	0	0	0	0.571117	SP=P53619::Coatomer subunit delta; UR=UniRef90_B7GAY9::Predicted protein; CDD=cd09254]---[pfam00928]---[cd07954]---[cd09252::cd09254 AP_delta-COPI_MHD Mu homology domain (MHD) of adaptor protein (AP) coat protein I (COPI) delta subunit. COPI complex-coated vesicles function in the early secretory pathway. They mediate the retrograde transport from the Golgi to the ER and intra-Golgi transport. CO…
PSNMU-V1.4_AUG-EV-PASAV3_0009540.1	104.977	117.311	79.8785	63.4195	82.2842		0.509773	0	0.498685	0	0	0	SP=A6QGC0::Serine/threonine-protein kinase PrkC; UR=UniRef90_B7GAY8::Predicted protein; CDD=cd13999]---[cd14014]---[smart00220]---[cd08215]---[cd14058]---[cd05117]---[cd00180]---[cd00180]---[cd08217]---[pfam00069]---[cd13996]---[cd14007]---[cd08528]---[cd13979]---[cd14025]---[smart00219]---[smart00221]---[cd05122]---[COG0515]---[cd13978]---[cd14060::cd13999 STKc_MAP3K-like Catalytic domain of Mit…
PSNMU-V1.4_AUG-EV-PASAV3_0009550.1	80.6433	43.8588	64.8101	97.0866	159.805		-0.483085	-1.0397	-1.53243	-2.08905	-1.02034	-1.57696	SP=Q9AW48::Photosystem II stability/assembly factor HCF136 chloroplastic; UR=UniRef90_B7G3A6::Predicted protein; CDD=PLN00033]---[pfam14870]---[PRK13684]---[PTZ00127]---[pfam02628]---[COG4447]---[COG1612::PLN00033 PLN00033 photosystem II stability/assembly factor Provisional.]---[pfam14870 PSII_BNR Photosynthesis system II assembly factor YCF48. YCF48 is one of several assembly factors of the pho…
PSNMU-V1.4_AUG-EV-PASAV3_0009570.1	7.60872	5.17426	5.65112	5.85369	5.86914		0	0	-0.563675	0	-0.493857	0	SP=Q149F1::RNA pseudouridylate synthase domain-containing protein 2; UR=UniRef90_K0TI03::Uncharacterized protein; CDD=cd02557]---[cd02557]---[COG0564]---[TIGR00005]---[cd02869]---[pfam00849]---[cd02558]---[cd02563]---[TIGR01621]---[cd02550::cd02557 PseudoU_synth_ScRIB2 Pseudouridine synthases similar to Saccharomyces cerevisiae RIB2. Pseudouridine synthase Saccharomyces cerevisiae RIB2_like. This…
PSNMU-V1.4_AUG-EV-PASAV3_0009580.1	10.5528	9.29196	10.2314	9.25103	11.6651		0	0	0	-0.550274	0	-0.465413	SP=Q54DH7::DNA-directed RNA polymerase II subunit rpb3; UR=UniRef90_B7G229::Predicted protein; CDD=cd07031]---[PRK00783]---[cd07030]---[cd07032]---[smart00662]---[cd07028]---[COG0202]---[PRK14979]---[pfam01193]---[pfam01000::cd07031 RNAP_II_RPB3 RPB3 subunit of Eukaryotic RNA polymerase II. The eukaryotic RPB3 subunit of RNA polymerase (RNAP) II is involved in the assembly of RNAP subunits. RNAP …
PSNMU-V1.4_AUG-EV-PASAV3_0009600.1	46.5373	79.6338	62.5098	53.9084	38.263		-0.429382	0	0	0.839549	0	0.438929	SP=Q9W352::CXXC-type zinc finger protein 1; UR=UniRef90_K0SQA7::Uncharacterized protein (Fragment); CDD=cd15560]---[pfam08429]---[pfam08429]---[pfam08429]---[cd15552]---[cd15553]---[cd15554]---[cd16039]---[cd15518]---[cd15642]---[cd15639]---[smart00249]---[cd15641]---[cd15640]---[cd15489]---[pfam00628]---[cd15517]---[cd15613]---[cd15522]---[COG5034]---[cd15638]---[cd15542::cd15560 PHD2_3_BPTF PHD…
PSNMU-V1.4_AUG-EV-PASAV3_0009610.1	17.3626	63.1605	28.9749	16.7815	19.0487		0	0	1.51969	1.51104	0	0	SP=-::-; UR=UniRef90_B7FYR5::Predicted protein; CDD=-::-
PSNMU-V1.4_AUG-EV-PASAV3_0009620.1	23.4511	27.375	18.403	23.8651	22.4041		0	0	0	0	-0.817188	-0.556634	SP=P9WMN7::Probable adenylyltransferase/sulfurtransferase MoeZ; UR=UniRef90_B7FZ80::Predicted protein; CDD=PRK07411]---[PRK07878]---[cd00757]---[PRK08762]---[PRK05690]---[COG0476]---[PRK05597]---[TIGR02356]---[PRK05600]---[pfam00899]---[TIGR02355]---[PRK08328]---[PRK07688]---[cd01483]---[cd00755]---[PRK12475]---[pfam05237]---[COG1179]---[PRK08223]---[PRK08644::PRK07411 PRK07411 hypothetical prote…
PSNMU-V1.4_AUG-EV-PASAV3_0009630.1	104.725	176.578	305.516	290.337	77.9837		-1.68233	0	-1.10405	0.941587	0	1.69079	SP=Q23716::Elongation factor 2; UR=UniRef90_K0R0T3::Uncharacterized protein; CDD=PLN00116]---[PTZ00416]---[COG0480]---[PRK07560]---[PRK07560]---[TIGR00490]---[TIGR00490]---[cd01681]---[cd01885]---[cd01683]---[PRK13351]---[PRK13351]---[cd04167]---[cd03700]---[cd04096]---[pfam03764]---[pfam00009]---[PRK12740]---[PRK12740]---[PRK12740]---[cd01514]---[cd00881]---[cd04098]---[TIGR00484]---[TIGR00484]-…
PSNMU-V1.4_AUG-EV-PASAV3_0009640.1	5.21944	8.36384	7.25264	1.54382	2.35152		1.5385	1.10361	2.04497	1.61002	1.7847	1.34976	SP=Q5B778::Glucose-repressible alcohol dehydrogenase transcriptional effector; UR=UniRef90_B7G8N9::Predicted protein; CDD=cd09097]---[cd09097]---[pfam01927]---[COG1656]---[PLN03144::cd09097 Deadenylase_CCR4 C-terminal deadenylase domain of CCR4 and related domains. This subfamily contains the C-terminal catalytic domain of the deadenylases Saccharomyces cerevisiae Ccr4p and two vertebrate homolog…
PSNMU-V1.4_AUG-EV-PASAV3_0009650.1	55.9325	61.3827	80.9756	55.6685	79.0479		0	-0.553832	0	-0.591037	0	0	SP=Q9V3H2::26S proteasome non-ATPase regulatory subunit 14; UR=UniRef90_B8C0D0::26S proteasome regulatory subunit; CDD=cd08069]---[cd08058]---[smart00232]---[pfam01398]---[COG0484]---[PRK10767]---[TIGR02349]---[TIGR02349]---[PTZ00037]---[pfam13012]---[pfam00226]---[PRK14276]---[PRK14281]---[PRK14293]---[PRK14291]---[PRK14291]---[PRK14283]---[PRK14298]---[COG1310]---[smart00271]---[PRK14294]---[PR…
PSNMU-V1.4_AUG-EV-PASAV3_0009660.1	25.099	44.976	31.3223	28.1739	33.7945		0	-0.46969	0	0	0	0	SP=-::-; UR=UniRef90_B7FYR7::Predicted protein; CDD=pfam00650]---[cd00170::pfam00650 CRAL_TRIO CRAL/TRIO domain. ]---[cd00170 SEC14 Sec14p-like lipid-binding domain. Found in secretory proteins such as S. cerevisiae phosphatidylinositol transfer protein (Sec14p) and in lipid regulated proteins such as RhoGAPs RhoGEFs and neurofibromin (NF1). SEC14 domain of Dbl is known to associate with G protei…
PSNMU-V1.4_AUG-EV-PASAV3_0009670.1	1.15826	1.12278	1.38941	2.42169	0.721213		-1.28271	0	-1.49779	0	-1.24586	0	SP=-::-; UR=-::-; CDD=-::-
PSNMU-V1.4_AUG-EV-PASAV3_0009680.1	2.52646	1.21364	1.70081	3.65428	0.217791		-0.747438	3.47332	-1.96725	2.25575	-1.54808	2.67443	SP=-::-; UR=-::-; CDD=-::-
PSNMU-V1.4_AUG-EV-PASAV3_0009690.1	5.09042	9.68542	5.23026	11.087	2.74509		-1.33043	0.857931	-0.582505	1.60626	-1.5221	0.666585	SP=-::-; UR=-::-; CDD=-::-
PSNMU-V1.4_AUG-EV-PASAV3_0009700.1	3.46074	2.74811	2.65199	1.44977	3.5011		1.03436	0	0	0	0	-0.666563	SP=-::-; UR=UniRef90_A0A0C1JXN6::Uncharacterized protein; CDD=pfam13475]---[pfam13475]---[pfam13475]---[pfam13475]---[pfam13475]---[pfam13475]---[pfam13475::pfam13475 DUF4116 Domain of unknown function (DUF4116).
PSNMU-V1.4_AUG-EV-PASAV3_0009710.1	19.6574	10.0481	13.8406	0.376727	20.0945		5.45346	0	4.32412	-1.21737	4.73423	-0.806506	SP=-::-; UR=UniRef90_A0A0C1JXN6::Uncharacterized protein; CDD=pfam13475]---[pfam13475]---[pfam13475]---[pfam13475]---[pfam13475]---[pfam13475]---[pfam13475]---[pfam13475]---[pfam13475]---[pfam13475]---[pfam13475]---[pfam13475]---[pfam13475]---[pfam13475::pfam13475 DUF4116 Domain of unknown function (DUF4116).
PSNMU-V1.4_AUG-EV-PASAV3_0009720.1	5.24988	10.4352	7.11017	4.49938	1.80636		0	1.49895	0.821855	2.31805	0	1.7117	SP=Q1LWG4::Lysophosphatidylcholine acyltransferase 1; UR=UniRef90_UPI000498DDCC::PREDICTED LOW QUALITY PROTEIN lysophospholipid acyltransferase LPEAT1-like; CDD=cd07991]---[cd07989]---[COG0204::cd07991 LPLAT_LPCAT1-like Lysophospholipid Acyltransferases (LPLATs) of Glycerophospholipid Biosynthesis LPCAT1-like. Lysophospholipid acyltransferase (LPLAT) superfamily member acyltransferases of de novo…
PSNMU-V1.4_AUG-EV-PASAV3_0009730.1	30.0167	4.15916	5.25841	1.16129	17.2981		4.46824	0.746778	1.45649	-2.26548	1.74224	-1.97961	SP=-::-; UR=UniRef90_UPI0003827311::hypothetical protein; CDD=pfam03382]---[pfam03382]---[pfam03382]---[pfam03382::pfam03382 DUF285 Mycoplasma protein of unknown function DUF285. This region appears distantly related to leucine rich repeats.
PSNMU-V1.4_AUG-EV-PASAV3_0009740.1	4.33434	14.4564	8.29164	10.4503	7.68426		-1.48225	-0.865559	0	0.699298	-0.771224	0	SP=-::-; UR=-::-; CDD=-::-
PSNMU-V1.4_AUG-EV-PASAV3_0009750.1	36.037	70.108	52.6305	34.2843	13.8043		0	1.33682	0.641097	2.12293	0	1.6629	SP=-::-; UR=UniRef90_B8C3H9::Uncharacterized protein; CDD=-::-
PSNMU-V1.4_AUG-EV-PASAV3_0009760.1	15.0805	10.3931	17.3223	7.01845	10.2825		0	0	0	0	0	0	SP=Q9LEV3::CBS domain-containing protein CBSX3 mitochondrial; UR=UniRef90_B7G2R8::Predicted protein; CDD=cd04623]---[cd02205]---[cd02205]---[cd04802]---[cd04624]---[cd04800]---[cd04622]---[COG0517]---[cd04630]---[cd04611]---[cd04587]---[cd04625]---[cd04642]---[cd04637]---[COG2905]---[PRK05567]---[cd04586]---[cd04585]---[cd04638]---[cd04626]---[cd04633::cd04623 CBS_pair_10 The CBS domain named aft…
PSNMU-V1.4_AUG-EV-PASAV3_0009770.1	2.1117	0.890565	2.92314	3.74961	1.84996		-1.04339	0	-2.45614	-1.27203	-0.794986	0	SP=-::-; UR=UniRef90_B5Y3B4::Predicted protein; CDD=-::-
PSNMU-V1.4_AUG-EV-PASAV3_0009780.1	6.11564	5.01049	11.2803	9.85441	3.68811		-0.900515	0.696945	-1.36675	0	0	1.3482	SP=-::-; UR=UniRef90_B8C4Y3::Uncharacterized protein; CDD=-::-
PSNMU-V1.4_AUG-EV-PASAV3_0009790.1	3.54304	29.3297	27.616	5.86071	2.60908		-0.942917	0	1.93088	3.26955	1.78904	3.12768	SP=-::-; UR=-::-; CDD=-::-
PSNMU-V1.4_AUG-EV-PASAV3_0009800.1	15.8103	47.3997	48.8342	44.5591	11.7536		-1.70857	0	0	1.78161	0	1.77673	SP=-::-; UR=UniRef90_K0TDF6::Uncharacterized protein; CDD=-::-
PSNMU-V1.4_AUG-EV-PASAV3_0009810.1	6.59284	17.5786	8.44418	7.88136	3.55702		0	0.837931	0.765204	2.07446	0	0.97097	SP=-::-; UR=-::-; CDD=-::-
PSNMU-V1.4_AUG-EV-PASAV3_0009820.1	17.4434	21.5898	17.3613	17.0644	10.9625		0	0.62572	0	0.760495	-0.417561	0.393629	SP=-::-; UR=UniRef90_A0A0C5WFR5::Siansivirga zeaxanthinifaciens CC-SAMT-1 complete genome; CDD=pfam03382]---[pfam03382]---[pfam03382]---[pfam03382]---[pfam03382]---[pfam03382]---[pfam03382]---[COG1196::pfam03382 DUF285 Mycoplasma protein of unknown function DUF285. This region appears distantly related to leucine rich repeats.]---[COG1196 Smc Chromosome segregation ATPases Cell division and chrom…
PSNMU-V1.4_AUG-EV-PASAV3_0009830.1	19.1729	4.75984	2.40742	2.27145	8.05652		2.86018	1.20938	0.679099	-0.971781	0	-2.00307	SP=-::-; UR=UniRef90_UPI0005C782BB::hypothetical protein; CDD=smart00554]---[pfam02469]---[COG2335::smart00554 FAS1 Four repeated domains in the Fasciclin I family of proteins present in many other contexts. ]---[pfam02469 Fasciclin Fasciclin domain. This extracellular domain is found repeated four times in grasshopper fasciclin I as well as in proteins from mammals sea urchins plants yeast and b…
PSNMU-V1.4_AUG-EV-PASAV3_0009840.1	25.2118	21.242	8.48153	24.5145	15.5824		0	0.643352	-0.601303	0	-1.96883	-1.14657	SP=-::-; UR=UniRef90_F8KRT7::Main chromosome complete genome; CDD=pfam03382]---[pfam03382]---[pfam03382]---[pfam03382]---[pfam03382]---[pfam03382]---[pfam03382]---[pfam03382]---[pfam03382]---[pfam03382]---[pfam03382]---[pfam03382]---[pfam03382]---[pfam03382]---[pfam03382]---[pfam03382]---[pfam03382]---[pfam03382]---[pfam03382::pfam03382 DUF285 Mycoplasma protein of unknown function DUF285. This r…
PSNMU-V1.4_AUG-EV-PASAV3_0009850.1	14.13	10.0701	10.8823	6.89215	6.78205		0.819736	1.03029	0	0	0	0	SP=-::-; UR=-::-; CDD=-::-
PSNMU-V1.4_AUG-EV-PASAV3_0009860.1	28.1285	35.9941	49.7022	34.3382	23.7232		-0.507196	0	0	0.383928	0	0.800326	SP=-::-; UR=-::-; CDD=-::-
PSNMU-V1.4_AUG-EV-PASAV3_0009870.1	8.3146	3.18154	5.1939	8.20558	3.76799		0	1.08911	-1.75232	0	-1.1034	0	SP=Q8VZJ7::Probable prolyl 4-hydroxylase 9; UR=UniRef90_K0TCA8::Uncharacterized protein (Fragment); CDD=smart00702]---[PLN00052]---[pfam13640::smart00702 P4Hc Prolyl 4-hydroxylase alpha subunit homologues. Mammalian enzymes catalyse hydroxylation of collagen for example. Prokaryotic enzymes might catalyse hydroxylation of antibiotic peptides. These are 2-oxoglutarate-dependent dioxygenases requir…
PSNMU-V1.4_AUG-EV-PASAV3_0009880.1	0	0.0111503	0.0332719	0	0		0	0	0	0	0	0	SP=-::-; UR=-::-; CDD=-::-
PSNMU-V1.4_AUG-EV-PASAV3_0009890.1	0.621923	0.22065	0.185329	0.330703	0.975089		0	0	-0.955238	-2.32411	-1.28038	-2.64902	SP=-::-; UR=-::-; CDD=-::-
PSNMU-V1.4_AUG-EV-PASAV3_0009900.1	13.9879	8.85676	11.3476	17.9716	11.0639		-0.578674	0	-1.40669	-0.531368	-1.10421	0	SP=-::-; UR=UniRef90_B7FXE2::Predicted protein; CDD=-::-
PSNMU-V1.4_AUG-EV-PASAV3_0009910.1	6.04627	4.90614	5.75271	5.33336	3.19151		0	0.868034	-0.507226	0	0	0.569391	SP=-::-; UR=UniRef90_K2NFX7::Lipase putative (Fragment); CDD=cd00519]---[pfam01764]---[cd00741]---[PLN00413::cd00519 Lipase_3 Lipase (class 3). Lipases are esterases that can hydrolyze long-chain acyl-triglycerides into di- and monoglycerides glycerol and free fatty acids at a water/lipid interface. A typical feature of lipases is interfacial activation the process of becoming active at the lipid…
PSNMU-V1.4_AUG-EV-PASAV3_0009920.1	324.808	219.705	355.964	327.107	206.936		0	0.591339	-0.963709	0	0	0.505041	SP=-::-; UR=-::-; CDD=cd05379::cd05379 SCP_bacterial SCP_bacterial SCP-like extracellular protein domain as found in bacteria and archaea. The wider family of SCP containing proteins includes plant pathogenesis-related protein 1 (PR-1) CRISPs mammalian cysteine-rich secretory proteins and allergen 5 from vespid venom. It has been proposed that SCP domains may function as endopeptidases. Little is…
PSNMU-V1.4_AUG-EV-PASAV3_0009930.1	1.09403	1.54844	0.729853	0	0		8.56512	8.54745	9.03797	9.02197	7.8696	7.85327	SP=-::-; UR=UniRef90_B7FP56::Predicted protein; CDD=-::-
PSNMU-V1.4_AUG-EV-PASAV3_0009940.1	1.20861	0.658668	5.92563	2.68903	3.28407		-1.37886	-1.48267	-2.41592	-2.51967	0	0	SP=P14070::Flavodoxin; UR=UniRef90_B7GCM3::Flavodoxin; CDD=PRK09267]---[TIGR01752]---[PRK12359]---[COG0716]---[pfam00258]---[TIGR01753]---[PRK06703]---[PRK06756]---[pfam12641]---[PRK05568]---[PRK07308::PRK09267 PRK09267 flavodoxin FldA Validated.]---[TIGR01752 Flavodoxin_1. flavodoxin long chain. Flavodoxins are small redox-active proteins with a flavin mononucleotide (FMN) prosthetic group. They…
PSNMU-V1.4_AUG-EV-PASAV3_0009950.1	65.3239	34.2016	63.8727	67.9916	38.4117		0	0.718609	-1.37848	0	-0.524477	0.469617	SP=-::-; UR=-::-; CDD=-::-
PSNMU-V1.4_AUG-EV-PASAV3_0009960.1	6.23054	3.16206	1.53413	2.66713	2.01569		1.00743	1.57711	0	0	-1.23204	-0.662196	SP=-::-; UR=UniRef90_R8ZT69::Isochorismatase family protein; CDD=pfam01636]---[COG3173::pfam01636 APH Phosphotransferase enzyme family. This family consists of bacterial antibiotic resistance proteins which confer resistance to various aminoglycosides they include aminoglycoside 3'-phosphotransferase or kanamycin kinase / neomycin-kanamycin phosphotransferase and streptomycin 3''-kinase or strept…
PSNMU-V1.4_AUG-EV-PASAV3_0009970.1	2.86436	44.4479	23.6814	1.54125	1.40851		0.670196	0.959558	4.45209	4.74152	3.48515	3.77455	SP=-::-; UR=UniRef90_K0STJ7::Uncharacterized protein; CDD=-::-
PSNMU-V1.4_AUG-EV-PASAV3_0009980.1	8.44037	18.6374	14.3392	5.95437	2.44385		0	1.72169	1.25618	2.69221	0.82318	2.25917	SP=-::-; UR=UniRef90_UPI0003827311::hypothetical protein; CDD=pfam03382]---[pfam03382::pfam03382 DUF285 Mycoplasma protein of unknown function DUF285. This region appears distantly related to leucine rich repeats.
PSNMU-V1.4_AUG-EV-PASAV3_0009990.1	5.41113	12.259	23.3315	77.9069	68.3829		-4.06987	-3.69626	-3.05953	-2.68592	-2.17171	-1.79811	SP=-::-; UR=-::-; CDD=-::-
PSNMU-V1.4_AUG-EV-PASAV3_0010000.1	12.9249	14.1504	21.586	33.5097	31.4513		-1.59421	-1.32461	-1.63397	-1.36437	-1.0785	-0.808901	SP=P0C0L7::Proline/betaine transporter; UR=UniRef90_B7FPA3::Predicted protein (Fragment); CDD=TIGR00883]---[PRK09952]---[PRK10642]---[PRK10642]---[PRK15075]---[PRK10406]---[PRK03893]---[pfam00083]---[cd06174]---[cd06174]---[cd06174]---[TIGR00891]---[COG0477]---[TIGR00895]---[pfam07690]---[pfam07690]---[TIGR00898::TIGR00883 Putative_metabolite_transport_protein metabolite-proton symporter. This mo…
PSNMU-V1.4_AUG-EV-PASAV3_0010010.1	1371.15	602.438	589.496	12.6416	108.658		6.54519	3.59303	5.19309	2.24091	5.12505	2.17288	SP=-::-; UR=-::-; CDD=-::-
PSNMU-V1.4_AUG-EV-PASAV3_0010020.1	1.46507	5.32611	2.59876	1.96727	1.65851		-0.646359	0	1.04273	1.45506	0	0	SP=-::-; UR=UniRef90_A0A061S8J4::Uncharacterized protein (Fragment); CDD=pfam08547]---[PHA03247]---[PHA03247]---[PHA03247]---[PHA03247]---[PHA03247]---[PHA03307]---[PHA03307::pfam08547 CIA30 Complex I intermediate-associated protein 30 (CIA30). This protein is associated with mitochondrial Complex I intermediate-associated protein 30 (CIA30) in human and mouse. The family is also present in Schiz…
PSNMU-V1.4_AUG-EV-PASAV3_0010030.1	26.3538	14.8497	28.6016	26.8117	38.7191		0	-0.600283	-1.2398	-1.60007	0	-0.705228	SP=Q942D6::Heat stress transcription factor C-1b; UR=UniRef90_B7FPA2::Predicted protein; CDD=pfam00447]---[COG5169]---[smart00415::pfam00447 HSF_DNA-bind HSF-type DNA-binding. ]---[COG5169 HSF1 Heat shock transcription factor Transcription .]---[smart00415 HSF heat shock factor.
PSNMU-V1.4_AUG-EV-PASAV3_0010040.1	23.0588	14.9936	63.8672	189.302	11.9424		-3.24774	0.881843	-4.04297	0	-1.98269	2.14696	SP=Q9SMI3::40S ribosomal protein S12; UR=UniRef90_B7FPA1::40S ribosomal protein S12 (Fragment); CDD=pfam01248]---[COG1358]---[PRK04175]---[TIGR03677::pfam01248 Ribosomal_L7Ae Ribosomal protein L7Ae/L30e/S12e/Gadd45 family. This family includes Ribosomal L7A from metazoa Ribosomal L8-A and L8-B from fungi 30S ribosomal protein HS6 from archaebacteria 40S ribosomal protein S12 from eukaryotes Ribos…
PSNMU-V1.4_AUG-EV-PASAV3_0010060.1	71.1615	79.942	91.9277	67.808	84.766		0	0	0	0	0	0	SP=-::-; UR=-::-; CDD=-::-
PSNMU-V1.4_AUG-EV-PASAV3_0010070.1	32.5686	38.2196	44.9537	27.7753	40.6397		0	0	0	0	0	0	SP=O43396::Thioredoxin-like protein 1; UR=UniRef90_B7FQS5::Predicted protein; CDD=pfam06201::pfam06201 PITH PITH domain. This family was formerly known as DUF1000. The full-length Txnl1 protein which is a probable component of the 26S proteasome uses its C-terminal PITH domain to associate specifically with the 26S proteasome. PITH derives from proteasome-interacting thioredoxin domain.
PSNMU-V1.4_AUG-EV-PASAV3_0010080.1	748.748	221.125	170.925	611.115	336.809		0	1.09298	-1.85195	-0.829892	-2.26567	-1.24362	SP=-::-; UR=-::-; CDD=-::-
PSNMU-V1.4_AUG-EV-PASAV3_0010090.1	151.224	130.342	99.3811	127.639	88.0277		0	0.732089	0	0	-0.800482	0	SP=P10733::Severin; UR=UniRef90_B7FUJ2::Gelosin/severin like protein; CDD=cd11290]---[cd11293]---[smart00262]---[smart00262]---[cd11292]---[cd11291]---[pfam00626]---[cd11280::cd11290 gelsolin_S1_like Gelsolin sub-domain 1-like domain found in gelsolin severin villin and related proteins. Gelsolin repeats occur in gelsolin severin villin advillin villidin supervillin flightless quail fragmin and o…
PSNMU-V1.4_AUG-EV-PASAV3_0010100.1	40.0598	100.179	65.5161	42.6687	43.6817		0	0	0.8429	0.979764	0	0	SP=Q8BGE5::Fanconi anemia group M protein homolog; UR=UniRef90_B7G4A8::Predicted protein; CDD=COG1111]---[PRK13766]---[pfam00271]---[cd00079]---[smart00490]---[COG0513]---[smart00487]---[COG5141]---[pfam00270]---[cd00046]---[PRK11192]---[cd15492]---[cd05118]---[COG0515]---[pfam00069]---[smart00220]---[cd15499]---[cd15502]---[cd14019]---[cd15545::COG1111 MPH1 ERCC4-like helicases DNA replication r…
PSNMU-V1.4_AUG-EV-PASAV3_0010110.1	0.887363	4.39803	2.98361	1.29628	2.0792		-0.758536	-1.25485	1.37119	0.874667	0.757499	0	SP=-::-; UR=-::-; CDD=-::-
PSNMU-V1.4_AUG-EV-PASAV3_0010120.1	3.12034	20.2083	11.1907	4.4448	10.2382		-0.721445	-1.75074	1.7973	0.767914	0.888241	0	SP=-::-; UR=UniRef90_B7G5I0::Predicted protein; CDD=-::-
PSNMU-V1.4_AUG-EV-PASAV3_0010130.1	3.69286	10.1346	6.31373	5.77434	5.36633		-0.858303	-0.588744	0.424222	0.693786	0	0	SP=Q502L2::Serine/threonine-protein phosphatase PGAM5 mitochondrial; UR=UniRef90_K0TCW1::Uncharacterized protein (Fragment); CDD=PTZ00122]---[cd07067]---[COG0406]---[pfam00300]---[cd07040]---[smart00855]---[COG2062::PTZ00122 PTZ00122 phosphoglycerate mutase Provisional.]---[cd07067 HP_PGM_like Histidine phosphatase domain found in phosphoglycerate mutases and related proteins mostly phosphatases …
PSNMU-V1.4_AUG-EV-PASAV3_0010140.1	2.99984	2.09547	11.2094	9.44383	2.53117		-1.86829	0	-2.5572	0	0	1.86397	SP=-::-; UR=UniRef90_B8BQF9::Uncharacterized protein; CDD=-::-
PSNMU-V1.4_AUG-EV-PASAV3_0010150.1	25.4598	12.5329	24.8945	44.0832	37.7441		-1.00635	-0.610958	-2.19973	-1.80433	-1.26388	-0.868478	SP=Q9EPR2::Group XIIA secretory phospholipase A2; UR=UniRef90_B8BX83::Uncharacterized protein; CDD=pfam06951::pfam06951 PLA2G12 Group XII secretory phospholipase A2 precursor (PLA2G12). This family consists of several group XII secretory phospholipase A2 precursor (PLA2G12) (EC 3.1.1.4) proteins. Group XII and group V PLA(2)s are thought to participate in helper T cell immune response through rel…
PSNMU-V1.4_AUG-EV-PASAV3_0010160.1	26.4884	51.1136	41.959	34.0137	43.8209		-0.577881	-0.75939	0	0	0	0	SP=Q9LF97::CBS domain-containing protein CBSCBSPB3; UR=UniRef90_C6JVY2::Myosin 29; CDD=cd04587]---[cd04587]---[pfam03358]---[cd04800]---[cd04800]---[COG0431]---[cd04623]---[cd04623]---[cd04604]---[cd04604]---[cd04622]---[cd04622]---[cd02205]---[cd02205]---[cd02205]---[COG0517]---[COG0517]---[COG0517]---[COG0517]---[COG2905]---[COG2905]---[COG2524]---[COG2524]---[cd04585]---[cd04585]---[cd04624]--…
PSNMU-V1.4_AUG-EV-PASAV3_0010170.1	2.5517	6.07245	4.64171	3.87721	4.54835		-0.815315	-0.874212	0	0	0	0	SP=Q875X4::Myosin-2B; UR=UniRef90_C6JVY2::Myosin 29; CDD=cd14890]---[cd00124]---[smart00242]---[cd01380]---[COG5022]---[cd14883]---[pfam00063]---[cd01384]---[cd01377]---[cd01378]---[cd01383]---[cd01381]---[cd14892]---[cd01382]---[cd14872]---[cd14888]---[cd14873]---[cd14907]---[cd01387]---[cd14901::cd14890 MYSc_Myo29 class XXIX myosin motor domain. Class XXIX myosins are comprised of Stramenopiles…
PSNMU-V1.4_AUG-EV-PASAV3_0010180.1	12.5833	235.622	90.61	3.10576	3.60049		1.79379	1.76856	5.8467	5.82146	4.41085	4.3856	SP=-::-; UR=UniRef90_B7G2M4::Predicted protein; CDD=-::-
PSNMU-V1.4_AUG-EV-PASAV3_0010190.1	1.04904	2.50434	1.75686	1.82959	1.84821		-1.01666	-0.860916	0	0	-0.504076	0	SP=-::-; UR=-::-; CDD=-::-
PSNMU-V1.4_AUG-EV-PASAV3_0010200.1	155.513	153.664	190.521	120.472	183.537		0	0	0	-0.479356	0	0	SP=-::-; UR=UniRef90_B8BRW0::Uncharacterized protein; CDD=-::-
PSNMU-V1.4_AUG-EV-PASAV3_0010210.1	13.0815	1.41748	6.83243	5.71711	21.6766		0.976645	-0.774612	-2.3984	-4.14967	0	-1.93603	SP=-::-; UR=UniRef90_B7GAH2::Predicted protein; CDD=-::-
PSNMU-V1.4_AUG-EV-PASAV3_0010220.1	5.16445	1.43849	5.65618	5.60623	6.34199		0	0	-2.3503	-2.36282	0	0	SP=-::-; UR=UniRef90_B7G2P3::Predicted protein; CDD=pfam07386]---[COG4446::pfam07386 DUF1499 Protein of unknown function (DUF1499). This family consists of several hypothetical bacterial and plant proteins of around 125 residues in length. The function of this family is unknown.]---[COG4446 COG4446 Uncharacterized protein conserved in bacteria Function unknown .
PSNMU-V1.4_AUG-EV-PASAV3_0010230.1	30.8625	19.5768	23.2556	34.0533	54.9933		0	-0.877894	-1.18415	-1.7035	-0.994921	-1.51427	SP=Q55720::Ycf49-like protein; UR=UniRef90_K0SHU8::Uncharacterized protein; CDD=pfam10693]---[pfam12159::pfam10693 DUF2499 Protein of unknown function (DUF2499). Members of this family are found in plants lower eukaryotes and bacteria and the chloroplast where it is annotated as Ycf49 or Ycf49-like. The function is not known though several members are annotated as putative membrane proteins.]---[…
PSNMU-V1.4_AUG-EV-PASAV3_0010240.1	29.4798	11.5617	15.8145	15.01	43.8284		0.756605	-0.62251	-0.766341	-2.14548	0	-1.74338	SP=D5AR83::L-malyl-CoA/beta-methylmalyl-CoA lyase; UR=UniRef90_A0A0D6JCP2::Malyl-CoA lyase; CDD=COG2301::COG2301 CitE Citrate lyase beta subunit Carbohydrate transport and metabolism .
PSNMU-V1.4_AUG-EV-PASAV3_0010250.1	16.5458	22.8577	18.0071	9.94932	17.6241		0.514688	0	0.808586	0	0.408849	0	SP=Q6P0H6::COP9 signalosome complex subunit 4; UR=UniRef90_B7G2M1::COP9 SigNalosome subunit 4; CDD=pfam01399]---[smart00753]---[smart00088::pfam01399 PCI PCI domain. This domain has also been called the PINT motif (Proteasome Int-6 Nip-1 and TRIP-15).]---[smart00753 PAM PCI/PINT associated module. ]---[smart00088 PINT motif in proteasome subunits Int-6 Nip-1 and TRIP-15. Also called the PCI (Prot…
PSNMU-V1.4_AUG-EV-PASAV3_0010260.1	5.04597	11.8013	7.30768	3.57101	4.63339		0	0	1.33535	1.13647	0.59143	0	SP=Q8R344::Coiled-coil domain-containing protein 12; UR=UniRef90_D8LKM1::Putative uncharacterized protein; CDD=pfam08315::pfam08315 cwf18 cwf18 pre-mRNA splicing factor. The cwf18 family is involved in mRNA splicing. It has been isolated as a subcomplex of the splicosome in Schizosaccharomyces pombe.
PSNMU-V1.4_AUG-EV-PASAV3_0010270.1	0.111077	4.52783	1.73083	0.0608161	0.018378		0	2.37284	5.71304	7.51178	4.27221	6.06774	SP=-::-; UR=-::-; CDD=-::-
PSNMU-V1.4_AUG-EV-PASAV3_0010280.1	25.8645	68.3665	41.5953	18.2422	17.2104		0	0.534674	1.51291	1.76181	0.745125	0.994026	SP=-::-; UR=UniRef90_B7FVM6::Predicted protein; CDD=-::-
PSNMU-V1.4_AUG-EV-PASAV3_0010290.1	10.6992	17.3501	12.2342	9.63222	8.4861		0	0	0.458776	0.807782	0	0	SP=-::-; UR=UniRef90_B7FX13::Predicted protein; CDD=pfam09995::pfam09995 DUF2236 Uncharacterized protein conserved in bacteria (DUF2236). This domain found in various hypothetical bacterial proteins has no known function. This family contains a highly conserved arginine and histidine that may be active site residues for an as yet unknown catalytic activity.
PSNMU-V1.4_AUG-EV-PASAV3_0010300.1	49.1603	64.1688	66.4309	28.993	29.2191		0.544829	0.704367	0.756654	0.916198	0.751988	0.91153	SP=Q8LBM4::Iron-sulfur assembly protein IscA-like 1 mitochondrial; UR=UniRef90_B7FVM0::Predicted protein (Fragment); CDD=TIGR00049]---[COG0316]---[TIGR01997]---[TIGR02011]---[PRK09502]---[PRK13623]---[PRK09504]---[pfam01521]---[PLN03082::TIGR00049 Uncharacterized_protein_in_nifU_5'region Iron-sulfur cluster assembly accessory protein. Proteins in this subfamily appear to be associated with the pr…
PSNMU-V1.4_AUG-EV-PASAV3_0010310.1	8.63401	9.75648	9.59468	3.9893	6.53961		0.897755	0	0.898765	0	0.82847	0	SP=-::-; UR=UniRef90_B7FVL9::Predicted protein; CDD=-::-
PSNMU-V1.4_AUG-EV-PASAV3_0010320.1	0.162628	1.69912	1.79821	0.509367	0.17322		-1.82621	0	1.34568	3.01855	1.37852	3.05099	SP=-::-; UR=UniRef90_UPI00061B25C4::hydrolase; CDD=pfam12697::pfam12697 Abhydrolase_6 Alpha/beta hydrolase family. This family contains alpha/beta hydrolase enzymes of diverse specificity.
PSNMU-V1.4_AUG-EV-PASAV3_0010330.1	7.79937	7.36245	4.90318	7.11893	11.9376		0	-0.660336	0	-0.915086	-0.97672	-1.55196	SP=-::-; UR=UniRef90_B8CDC0::Uncharacterized protein; CDD=-::-
PSNMU-V1.4_AUG-EV-PASAV3_0010340.1	1.18668	2.92873	3.56952	2.86735	0.42442		-1.48708	1.40949	0	2.54735	0	2.77429	SP=Q6CHE9::Protein N-methyltransferase NNT1; UR=UniRef90_K0RPM3::Uncharacterized protein; CDD=pfam10294]---[COG3897::pfam10294 Methyltransf_16 Putative methyltransferase. ]---[COG3897 COG3897 Predicted methyltransferase General function prediction only .
PSNMU-V1.4_AUG-EV-PASAV3_0010350.1	8.43416	19.3416	19.065	14.8406	12.9917		-1.03117	-0.678965	0	0	0	0	SP=-::-; UR=UniRef90_B7GEA8::Predicted protein; CDD=-::-
PSNMU-V1.4_AUG-EV-PASAV3_0010360.1	1.43503	8.86017	5.26662	3.05723	3.75433		-1.29931	-1.42249	1.14643	1.02321	0	0	SP=-::-; UR=UniRef90_B7G2L7::Predicted protein; CDD=-::-
PSNMU-V1.4_AUG-EV-PASAV3_0010370.1	19.4399	24.4641	25.1698	13.7119	18.0884		0	0	0.447034	0	0.433947	0	SP=-::-; UR=UniRef90_B7FPH6::Dihydrolipoamide transferase; CDD=cd06849]---[COG0508]---[PRK11856::cd06849 lipoyl_domain Lipoyl domain of the dihydrolipoyl acyltransferase component (E2) of 2-oxo acid dehydrogenases. 2-oxo acid dehydrogenase multienzyme complexes like pyruvate dehydrogenase (PDH) 2-oxoglutarate dehydrogenase (OGDH) and branched-chain 2-oxo acid dehydrogenase (BCDH) contain at least…
PSNMU-V1.4_AUG-EV-PASAV3_0010380.1	15.8873	11.095	13.7298	8.2164	12.5919		0.733295	0	0	-0.404833	0	0	SP=Q8K4D3::Proton-coupled amino acid transporter 1; UR=UniRef90_B7FYT3::Predicted protein; CDD=pfam01490]---[pfam01490]---[COG0814::pfam01490 Aa_trans Transmembrane amino acid transporter protein. This transmembrane region is found in many amino acid transporters including UNC-47 and MTR. UNC-47 encodes a vesicular amino butyric acid (GABA) transporter (VGAT). UNC-47 is predicted to have 10 trans…
PSNMU-V1.4_AUG-EV-PASAV3_0010390.1	33.2755	13.7855	22.5538	8.76368	13.6704		1.71126	1.25707	0	0	0.927171	0	SP=-::-; UR=-::-; CDD=-::-
PSNMU-V1.4_AUG-EV-PASAV3_0010400.1	3.16769	6.15803	5.24478	4.23278	1.4987		0	1.02724	0	1.814	0	1.52984	SP=-::-; UR=UniRef90_B7FYQ2::Predicted protein; CDD=-::-
PSNMU-V1.4_AUG-EV-PASAV3_0010410.1	516.451	377.139	350.154	129.595	421.529		1.77395	0	1.15001	0	0.997906	-0.534674	SP=-::-; UR=UniRef90_B8C4W0::Uncharacterized protein; CDD=pfam07394]---[COG4102::pfam07394 DUF1501 Protein of unknown function (DUF1501). This family contains a number of hypothetical bacterial proteins of unknown function approximately 400 residues long.]---[COG4102 COG4102 Uncharacterized protein conserved in bacteria Function unknown .
PSNMU-V1.4_AUG-EV-PASAV3_0010420.1	332.818	224.653	216.799	79.6432	261.1		1.84373	0	1.10537	0	1.01167	-0.539651	SP=-::-; UR=UniRef90_R1EBM1::Uncharacterized protein; CDD=-::-
PSNMU-V1.4_AUG-EV-PASAV3_0010430.1	242.815	166.967	145.926	51.2581	180.732		2.02667	0	1.31295	0	1.07956	0	SP=-::-; UR=UniRef90_B8C9Y3::Uncharacterized protein; CDD=pfam08811]---[pfam08811]---[COG5267::pfam08811 DUF1800 Protein of unknown function (DUF1800). This is a family of large bacterial proteins of unknown function.]---[COG5267 COG5267 Uncharacterized protein conserved in bacteria Function unknown .
PSNMU-V1.4_AUG-EV-PASAV3_0010440.1	7.55491	5.28799	3.16058	2.48692	2.7715		1.38266	1.3867	0.695683	0.699734	0	0	SP=-::-; UR=UniRef90_B7FPD2::Predicted protein; CDD=-::-
PSNMU-V1.4_AUG-EV-PASAV3_0010450.1	250.936	360.868	519.379	292.266	252.672		-0.436105	0	0	0	0.38672	0.759229	SP=-::-; UR=-::-; CDD=-::-
PSNMU-V1.4_AUG-EV-PASAV3_0010460.1	90.2411	66.4246	34.3036	0.77508	6.73323		6.64204	3.68159	6.03493	3.07414	5.0498	2.08909	SP=-::-; UR=-::-; CDD=-::-
PSNMU-V1.4_AUG-EV-PASAV3_0010470.1	1.24128	4.33211	4.90247	0.270195	0.113217		1.96962	3.40102	3.59536	5.02918	3.71861	5.15189	SP=Q1DCU1::Dual-specificity RNA methyltransferase RlmN 1; UR=UniRef90_B7FZP4::Predicted protein (Fragment); CDD=COG0820]---[PRK14454]---[PRK14459]---[TIGR00048]---[PRK14457]---[PRK14461]---[PRK14469]---[PRK14467]---[PRK14455]---[PRK14460]---[PRK14462]---[PRK11194]---[TIGR04432]---[PRK14453]---[PRK14468]---[PRK14463]---[PRK14456]---[PRK14466]---[PRK14470]---[PRK14465::COG0820 COG0820 Predicted Fe-…
PSNMU-V1.4_AUG-EV-PASAV3_0010480.1	0.503269	4.38863	2.02014	1.32855	2.1652		-1.59664	-2.11676	1.32922	0.808902	0	0	SP=C3PFG5::Zinc transporter ZupT; UR=UniRef90_K0RVK9::Uncharacterized protein; CDD=PRK04201]---[PRK04201]---[COG0428]---[pfam02535::PRK04201 PRK04201 zinc transporter ZupT Provisional.]---[COG0428 COG0428 Predicted divalent heavy-metal cations transporter Inorganic ion transport and metabolism .]---[pfam02535 Zip ZIP Zinc transporter. The ZIP family consists of zinc transport proteins and many pu…
PSNMU-V1.4_AUG-EV-PASAV3_0010490.1	72.7852	32.4164	37.3533	30.9115	42.3402		1.01604	0.729767	0	-0.60598	0	-0.45439	SP=-::-; UR=UniRef90_B7FPE3::Predicted protein; CDD=pfam07885::pfam07885 Ion_trans_2 Ion channel. This family includes the two membrane helix type ion channels found in bacteria.
PSNMU-V1.4_AUG-EV-PASAV3_0010500.1	15.0781	16.4051	53.5659	22.0518	25.7541		-0.766618	-0.795827	-0.819268	-0.848478	0.837931	0.808716	SP=Q09859::Probable peptide methionine sulfoxide reductase; UR=UniRef90_B7FP23::Predicted protein; CDD=PRK14054]---[COG0225]---[PRK05550]---[pfam01625]---[TIGR00401]---[PRK13014]---[PRK00058]---[PRK14018]---[PRK05528::PRK14054 PRK14054 methionine sulfoxide reductase A Provisional.]---[COG0225 MsrA Peptide methionine sulfoxide reductase Posttranslational modification protein turnover chaperones .]…
PSNMU-V1.4_AUG-EV-PASAV3_0010510.1	326.04	188.648	351.944	937.799	785.801		-1.73855	-1.32327	-2.69967	-2.28438	-1.8368	-1.42151	SP=-::-; UR=UniRef90_B7FRI8::Predicted protein; CDD=-::-
PSNMU-V1.4_AUG-EV-PASAV3_0010520.1	18.3208	17.5167	39.5725	40.1482	35.2713		-1.34926	-1.00413	-1.58832	-1.24318	0	0	SP=Q21122::6-phosphofructo-2-kinase/fructose-2 6-bisphosphatase; UR=UniRef90_B7FPH5::Bifunctional 6-phosphofructo-2-kinase; CDD=pfam01591]---[PTZ00322]---[COG0406]---[pfam00300]---[smart00855]---[TIGR03162]---[cd07067]---[cd07040]---[pfam13671::pfam01591 6PF2K 6-phosphofructo-2-kinase. This enzyme occurs as a bifunctional enzyme with fructose-2 6-bisphosphatase. The bifunctional enzyme catalyses …
PSNMU-V1.4_AUG-EV-PASAV3_0010530.1	477.667	607.097	261.652	1059.83	913.532		-1.36281	-0.984543	-1.19459	-0.816321	-2.44613	-2.06786	SP=-::-; UR=UniRef90_O81202::Silicon transporter; CDD=TIGR00811]---[pfam03842::TIGR00811 silicon_transporter silicon transporter. Marine diatoms such as Cylindrotheca fusiformis encode at least six silicon transport protein homologues which exhibit similar size and topology. One characterized member of the family (Sit1) functions in the energy-dependent uptake of either Silicic acid Si(OH)4 or Si…
PSNMU-V1.4_AUG-EV-PASAV3_0010540.1	30.2523	7.72604	15.331	25.8062	31.376		0	0	-2.12478	-2.2328	-1.18458	-1.29259	SP=-::-; UR=-::-; CDD=-::-
PSNMU-V1.4_AUG-EV-PASAV3_0010550.1	0.727425	5.50065	11.7227	1.8677	0.72807		-1.57072	0	1.16891	2.68742	2.20449	3.72293	SP=Q12522::Eukaryotic translation initiation factor 6; UR=UniRef90_B7FP24::Eukaryotic translation initiation factor 6; CDD=PTZ00136]---[cd00527]---[cd00527]---[smart00654]---[smart00654]---[pfam01912]---[pfam01912]---[COG1976]---[COG1976]---[TIGR00323]---[PRK04046]---[PRK04046::PTZ00136 PTZ00136 eukaryotic translation initiation factor 6-like protein Provisional.]---[cd00527 IF6 Ribosome anti-ass…
PSNMU-V1.4_AUG-EV-PASAV3_0010560.1	115.302	120.04	167.008	60.5515	77.2287		0.708731	0.532609	0.597996	0.421873	1.01614	0.840016	SP=-::-; UR=UniRef90_B8BUN6::Uncharacterized protein; CDD=-::-
PSNMU-V1.4_AUG-EV-PASAV3_0010570.1	28.7127	26.0376	33.4668	15.805	13.959		0.64185	0.993917	0	0.680816	0.636721	0.988799	SP=-::-; UR=-::-; CDD=-::-
PSNMU-V1.4_AUG-EV-PASAV3_0010580.1	21.012	10.9432	15.1091	3.97893	4.74855		2.1852	2.11647	1.07016	1.00142	1.48558	1.41684	SP=-::-; UR=-::-; CDD=-::-
PSNMU-V1.4_AUG-EV-PASAV3_0010590.1	1.81017	1.28752	2.27489	1.06847	1.75475		0	0	0	-0.671025	0.657931	0	SP=-::-; UR=-::-; CDD=-::-
PSNMU-V1.4_AUG-EV-PASAV3_0010600.1	15.7043	9.59807	15.697	66.5487	71.4841		-2.30109	-2.243	-3.18137	-3.12327	-2.52909	-2.471	SP=P73548::Phosphatidate cytidylyltransferase; UR=UniRef90_B7G3Q8::Phosphatidate cytidylyltransferase; CDD=pfam01148]---[COG0575]---[PLN02953]---[COG4589]---[PRK11624]---[PLN02594::pfam01148 CTP_transf_1 Cytidylyltransferase family. The members of this family are integral membrane protein cytidylyltransferases. The family includes phosphatidate cytidylyltransferase EC 2.7.7.41 as well as Sec59 fr…
PSNMU-V1.4_AUG-EV-PASAV3_0010610.1	6.41975	213.671	68.3045	1.8509	4.98965		1.57331	0	6.45209	5.20336	4.75543	3.50675	SP=-::-; UR=-::-; CDD=-::-
PSNMU-V1.4_AUG-EV-PASAV3_0010630.1	4.39603	3.52964	8.86136	1.99867	2.43623		0.916474	0.810101	0	0	1.69897	1.59258	SP=P04146::Copia protein; UR=UniRef90_K0R914::Uncharacterized protein (Fragment); CDD=cd09272]---[pfam07727::cd09272 RNase_HI_RT_Ty1 Ty1/Copia family of RNase HI in long-term repeat retroelements. Ribonuclease H (RNase H) enzymes are divided into two major families Type 1 and Type 2 based on amino acid sequence similarities and biochemical properties. RNase H is an endonuclease that cleaves the R…
PSNMU-V1.4_AUG-EV-PASAV3_0010640.1	5.067	7.74004	7.0374	8.01311	6.61269		-0.877916	-0.436067	-0.437086	0	-0.628342	0	SP=P0A9T5::Protein tas; UR=UniRef90_B7G8U4::Predicted protein; CDD=PRK10625]---[COG0667]---[cd06660]---[pfam00248]---[COG0656]---[PRK09912]---[TIGR01293]---[COG4989]---[COG1453]---[PLN02587]---[PRK10376]---[PRK11172::PRK10625 tas putative aldo-keto reductase Provisional.]---[COG0667 Tas Predicted oxidoreductases (related to aryl-alcohol dehydrogenases) Energy production and conversion .]---[cd066…
PSNMU-V1.4_AUG-EV-PASAV3_0010650.1	45.0244	22.3544	26.0295	53.5671	57.8521		-0.467393	-0.410567	-1.65373	-1.5969	-1.47749	-1.42066	SP=-::-; UR=UniRef90_K0R3J2::Uncharacterized protein; CDD=-::-
PSNMU-V1.4_AUG-EV-PASAV3_0010660.1	36.1636	44.2619	41.2982	31.6149	45.7798		0	-0.390132	0	0	0	-0.42348	SP=-::-; UR=UniRef90_K0T6L2::Uncharacterized protein; CDD=pfam01490::pfam01490 Aa_trans Transmembrane amino acid transporter protein. This transmembrane region is found in many amino acid transporters including UNC-47 and MTR. UNC-47 encodes a vesicular amino butyric acid (GABA) transporter (VGAT). UNC-47 is predicted to have 10 transmembrane domains. MTR is a N system amino acid transporter syst…
PSNMU-V1.4_AUG-EV-PASAV3_0010670.1	12.0932	4.45998	10.7404	23.7314	22.8025		-1.19151	-0.970562	-2.79947	-2.57851	-1.57313	-1.35218	SP=Q5ZM91::cAMP-dependent protein kinase type I-alpha regulatory subunit; UR=UniRef90_K0QZ03::Uncharacterized protein (Fragment); CDD=cd00038]---[pfam00027]---[pfam01062]---[smart00100]---[COG0664::cd00038 CAP_ED effector domain of the CAP family of transcription factors members include CAP (or cAMP receptor protein (CRP)) which binds cAMP FNR (fumarate and nitrate reduction) which uses an iron-s…
PSNMU-V1.4_AUG-EV-PASAV3_0010680.1	0.0478156	0.829308	4.36082	0.330952	0.139986		-2.7838	0	0	2.31075	3.24701	4.63992	SP=-::-; UR=UniRef90_B7FXA4::Predicted protein; CDD=-::-
PSNMU-V1.4_AUG-EV-PASAV3_0010690.1	0.742906	4.46641	1.93916	1.43123	1.77116		-1.15966	-1.29914	1.24825	1.10872	0	0	SP=P27431::50S ribosomal protein L16 arginine hydroxylase; UR=UniRef90_B7FZB3::Predicted protein; CDD=COG2850]---[pfam08007::COG2850 COG2850 Uncharacterized conserved protein Function unknown .]---[pfam08007 Cupin_4 Cupin superfamily protein. This family contains many hypothetical proteins that belong to the cupin superfamily.
PSNMU-V1.4_AUG-EV-PASAV3_0010700.1	122.616	48.9388	131.3	109.546	132.011		0	0	-1.55259	-1.65633	0	0	SP=-::-; UR=UniRef90_B7GEC6::Predicted protein; CDD=-::-
PSNMU-V1.4_AUG-EV-PASAV3_0010710.1	15.1002	12.739	15.4926	10.1767	8.48581		0	0.778828	0	0.364649	0	0.594461	SP=-::-; UR=UniRef90_B7G1W3::Predicted protein; CDD=-::-
PSNMU-V1.4_AUG-EV-PASAV3_0010720.1	54.8788	54.2826	68.9446	34.7192	39.7881		0.441948	0.4137	0	0	0.548267	0.520019	SP=-::-; UR=UniRef90_B7FS51::Predicted protein; CDD=pfam02204]---[pfam01062]---[smart00167]---[COG3781::pfam02204 VPS9 Vacuolar sorting protein 9 (VPS9) domain. This domain acts as a GDP-GTP exchange factor (GEF). It activates Rab GTPases by stimulating the release of GDP and allowing GTP to bind.]---[pfam01062 Bestrophin Bestrophin RFP-TM chloride channel. Bestrophin is a 68-kDa basolateral plas…
PSNMU-V1.4_AUG-EV-PASAV3_0010730.1	2.84138	3.06169	2.10761	2.24758	2.87989		0	0	0	0	0	-0.721551	SP=-::-; UR=UniRef90_B7FS51::Predicted protein; CDD=pfam01062::pfam01062 Bestrophin Bestrophin RFP-TM chloride channel. Bestrophin is a 68-kDa basolateral plasma membrane protein expressed in retinal pigment epithelial cells (RPE). It is encoded by the VMD2 gene which is mutated in Best macular dystrophy a disease characterized by a depressed light peak in the electrooculogram. VMD2 encodes a 585…
PSNMU-V1.4_AUG-EV-PASAV3_0010740.1	72.2918	69.2612	80.172	148.49	141.515		-1.25678	-1.03261	-1.49136	-1.26719	-1.32252	-1.09834	SP=Q5L289::Foldase protein PrsA; UR=UniRef90_K0SIN8::Flavin-containing monooxygenase; CDD=PTZ00356]---[pfam00639]---[PRK02998]---[pfam00743]---[COG2072]---[pfam13616]---[COG0760]---[PRK15441]---[PRK03095]---[TIGR02933::PTZ00356 PTZ00356 peptidyl-prolyl cis-trans isomerase (PPIase) Provisional.]---[pfam00639 Rotamase PPIC-type PPIASE domain. Rotamases increase the rate of protein folding by cataly…
PSNMU-V1.4_AUG-EV-PASAV3_0010750.1	14.8095	9.93447	5.84642	0.135093	2.56748		6.54552	2.47562	5.80278	1.72751	4.98333	0.909244	SP=-::-; UR=UniRef90_D7G1A3::Putative uncharacterized protein; CDD=cd05243]---[pfam13460]---[PLN00141]---[pfam04321]---[COG1091]---[cd05226]---[TIGR01214::cd05243 SDR_a5 atypical (a) SDRs subgroup 5. This subgroup contains atypical SDRs some of which are identified as putative NAD(P)-dependent epimerases one as a putative NAD-dependent epimerase/dehydratase. Atypical SDRs are distinct from classi…
PSNMU-V1.4_AUG-EV-PASAV3_0010760.1	44.8593	81.2182	56.848	36.9469	58.384		0	-0.426929	0.748441	0	0	0	SP=-::-; UR=UniRef90_B7FU13::Predicted protein; CDD=COG0654::COG0654 UbiH 2-polyprenyl-6-methoxyphenol hydroxylase and related FAD-dependent oxidoreductases Coenzyme metabolism / Energy production and conversion .
PSNMU-V1.4_AUG-EV-PASAV3_0010770.1	0.599396	1.31448	11.4923	6.65828	19.2146		-3.67748	-5.03757	-2.72597	-4.08625	0	-1.01162	SP=-::-; UR=-::-; CDD=-::-
PSNMU-V1.4_AUG-EV-PASAV3_0010780.1	1.49568	4.92375	2.65752	0.636755	0.490388		1.00758	1.54371	2.55375	3.09006	1.61611	2.15237	SP=-::-; UR=-::-; CDD=-::-
PSNMU-V1.4_AUG-EV-PASAV3_0010790.1	14.1745	25.0143	15.1513	14.752	20.6643		0	-0.585403	0.372215	0	-0.406075	-0.717239	SP=Q7Z401::C-myc promoter-binding protein; UR=UniRef90_K0RQ49::Uncharacterized protein; CDD=pfam02141]---[smart00799]---[pfam03455]---[smart00801]---[pfam03456::pfam02141 DENN DENN (AEX-3) domain. DENN (after differentially expressed in neoplastic vs normal cells) is a domain which occurs in several proteins involved in Rab- mediated processes or regulation of MAPK signalling pathways.]---[smart0…
PSNMU-V1.4_AUG-EV-PASAV3_0010800.1	120.271	40.5631	83.2699	75.1496	106.108		0.46148	0	-1.27656	-1.60471	0	-0.6192	SP=Q10LJ2::Metal tolerance protein 2; UR=UniRef90_B7FWI7::Predicted protein; CDD=COG0053]---[pfam01545]---[TIGR01297]---[COG1230]---[cd00051]---[COG5126]---[pfam13499]---[PRK03557]---[PTZ00184::COG0053 MMT1 Predicted Co/Zn/Cd cation transporters Inorganic ion transport and metabolism .]---[pfam01545 Cation_efflux Cation efflux family. Members of this family are integral membrane proteins that are…
PSNMU-V1.4_AUG-EV-PASAV3_0010810.1	793.684	746.393	649.499	527.125	329.339		0	1.21768	0	0.957007	0	0.700463	SP=-::-; UR=-::-; CDD=-::-
PSNMU-V1.4_AUG-EV-PASAV3_0010820.1	9.69279	7.97161	11.0699	8.41853	5.70357		0	0.713443	-0.46509	0	0	0.683082	SP=Q96EP1::E3 ubiquitin-protein ligase CHFR; UR=UniRef90_A0A024UBS4::Uncharacterized protein; CDD=TIGR00599]---[cd00162]---[pfam13923::TIGR00599 rad18 DNA repair protein rad18. All proteins in this family for which functions are known are involved in nucleotide excision repair.This family is based on the phylogenomic analysis of JA Eisen (1999 Ph.D. Thesis Stanford University). DNA metabolism DNA…
PSNMU-V1.4_AUG-EV-PASAV3_0010830.1	23.1543	14.7425	18.246	38.1356	38.4726		-0.934127	-0.785022	-1.75874	-1.60963	-1.49811	-1.349	SP=P45127::Energy-dependent translational throttle protein EttA; UR=UniRef90_B7FUW2::Predicted protein; CDD=PRK11819]---[TIGR03719]---[COG0488]---[COG0488]---[PRK11147]---[PRK11147]---[PRK10636]---[PRK10636]---[PRK10636]---[PRK15064]---[PRK15064]---[PLN03073]---[PLN03073]---[cd03221]---[cd03221]---[cd03221]---[COG1131]---[COG1131]---[cd03230]---[cd03230]---[COG2274]---[COG2274]---[COG1123]---[COG…
PSNMU-V1.4_AUG-EV-PASAV3_0010840.1	4.40347	5.23366	8.98498	5.58248	5.66736		-0.56008	0	-0.480414	0	0	0	SP=Q9D291::Desumoylating isopeptidase 2; UR=UniRef90_K0RID0::Uncharacterized protein; CDD=pfam05903::pfam05903 Peptidase_C97 PPPDE putative peptidase domain. The PPPDE superfamily (after Permuted Papain fold Peptidases of DsRNA viruses and Eukaryotes) consists of predicted thiol peptidases with a circularly permuted papain-like fold. The inference of the likely DUB function of the PPPDE superfami…
PSNMU-V1.4_AUG-EV-PASAV3_0010850.1	148.553	252.14	203.234	115.92	91.4831		0	0.654063	0.732269	1.24614	0.36741	0.881282	SP=Q9SYA6::DNA-directed RNA polymerase subunit 10-like protein; UR=UniRef90_B7FTZ0::Predicted protein; CDD=PLN00032]---[pfam01194]---[COG1644]---[PRK04016::PLN00032 PLN00032 DNA-directed RNA polymerase Provisional.]---[pfam01194 RNA_pol_N RNA polymerases N / 8 kDa subunit. ]---[COG1644 RPB10 DNA-directed RNA polymerase subunit N (RpoN/RPB10) Transcription .]---[PRK04016 PRK04016 DNA-directed RNA …
PSNMU-V1.4_AUG-EV-PASAV3_0010860.1	13.7854	21.5617	26.0705	14.7029	11.7384		0	0	0	0.660795	0	0.878442	SP=Q9S7T1::Transcription factor GTE3 chloroplastic; UR=UniRef90_B7FTY9::Predicted protein; CDD=cd05498]---[cd05506]---[cd04369]---[cd05500]---[cd05499]---[smart00297]---[cd05509]---[COG5076]---[cd05495]---[cd05503]---[cd05497]---[cd05507]---[cd05502]---[cd05511]---[cd05504]---[pfam00439]---[cd05510]---[cd05513]---[cd05496]---[cd05512::cd05498 Bromo_Brdt_II_like Bromodomain Brdt_like subfamily rep…
PSNMU-V1.4_AUG-EV-PASAV3_0010870.1	12.7666	8.66009	15.5623	18.1598	13.9564		-0.721463	0	-1.45301	-0.92354	-0.650373	0	SP=-::-; UR=-::-; CDD=TIGR04523]---[TIGR04523]---[TIGR04523]---[TIGR04523]---[TIGR04523]---[COG0419]---[COG0419]---[COG0419]---[COG0419]---[COG0419]---[PRK03918]---[PRK03918]---[PRK03918]---[TIGR02168]---[TIGR02168]---[TIGR02168]---[TIGR02168]---[TIGR02168]---[TIGR02168]---[TIGR02168]---[TIGR02168]---[TIGR02168]---[COG1196]---[COG1196]---[COG1196]---[COG1196]---[COG1196]---[COG1196]---[COG1196]--…
PSNMU-V1.4_AUG-EV-PASAV3_0010880.1	22.2114	65.1421	27.071	26.1526	18.1678		-0.448192	0	0.927438	1.62396	0	0	SP=P54689::Branched-chain-amino-acid aminotransferase; UR=UniRef90_B7FTZ3::Predicted protein; CDD=PRK13357]---[TIGR01123]---[cd01557]---[PLN02782]---[PLN03117]---[cd00449]---[PLN02259]---[COG0115]---[PLN02883]---[PRK06606]---[TIGR01122]---[pfam01063]---[cd01558]---[PRK08320]---[cd01559]---[PRK07544]---[PRK06680::PRK13357 PRK13357 branched-chain amino acid aminotransferase Provisional.]---[TIGR011…
PSNMU-V1.4_AUG-EV-PASAV3_0010890.1	1.96819	3.76991	2.40684	1.45007	1.52576		0	0	0.99108	1.08611	0	0	SP=A2R5A0::Mitochondrial thiamine pyrophosphate carrier 1; UR=UniRef90_D0NCY4::Mitochondrial Carrier (MC) Family; CDD=pfam00153]---[pfam00153]---[pfam00153]---[PTZ00169]---[PTZ00169]---[PTZ00169::pfam00153 Mito_carr Mitochondrial carrier protein. ]---[PTZ00169 PTZ00169 ADP/ATP transporter on adenylate translocase Provisional.
PSNMU-V1.4_AUG-EV-PASAV3_0010900.1	3.8046	16.9578	13.0751	61.9285	18.3492		-4.23941	-2.33355	-2.25728	0	-2.66853	-0.762662	SP=-::-; UR=UniRef90_B7FTZ2::Predicted protein; CDD=cd05266]---[COG0451::cd05266 SDR_a4 atypical (a) SDRs subgroup 4. Atypical SDRs in this subgroup are poorly defined one member is identified as a putative NAD-dependent epimerase/dehydratase. Atypical SDRs are distinct from classical SDRs. Members of this subgroup have a glycine-rich NAD(P)-binding motif that is related to but is different from …
PSNMU-V1.4_AUG-EV-PASAV3_0010910.1	32.4354	18.4504	7.73477	190.291	105.739		-2.76732	-1.76669	-3.75811	-2.75746	-5.03459	-4.03392	SP=-::-; UR=-::-; CDD=-::-
PSNMU-V1.4_AUG-EV-PASAV3_0010920.1	71.0297	44.406	17.6157	450.381	188.949		-2.87993	-1.46624	-3.7316	-2.3179	-5.09017	-3.67646	SP=O49523::Phospholipase A1-IIgamma; UR=UniRef90_B7FSS0::Predicted protein; CDD=cd00519]---[pfam01764]---[cd00741]---[PLN02571]---[PLN02408]---[PLN02802]---[PLN02310]---[PLN02454]---[PLN02934]---[PLN03037]---[PLN02753]---[PLN02719::cd00519 Lipase_3 Lipase (class 3). Lipases are esterases that can hydrolyze long-chain acyl-triglycerides into di- and monoglycerides glycerol and free fatty acids at …
PSNMU-V1.4_AUG-EV-PASAV3_0010930.1	0.542464	0.610578	0.627175	2.43626	1.21374		-2.37055	-1.20146	-2.3903	-1.22101	-2.40036	-1.23111	SP=-::-; UR=UniRef90_B5Y3M6::Predicted protein; CDD=-::-
PSNMU-V1.4_AUG-EV-PASAV3_0010940.1	22.3307	28.6043	22.2094	16.8043	24.7907		0	0	0.380811	0	0	-0.433783	SP=-::-; UR=UniRef90_B7FUZ6::Predicted protein; CDD=pfam14736::pfam14736 N_Asn_amidohyd Protein N-terminal asparagine amidohydrolase. This family of enzymes catalyse the deamindation of N-terminal asparagines in peptides and proteins to aspartic acid.
PSNMU-V1.4_AUG-EV-PASAV3_0010950.1	174.652	97.6737	189.415	747.634	586.675		-2.31187	-1.80743	-3.32063	-2.81618	-2.39661	-1.89217	SP=P10708::Chlorophyll a-b binding protein 7 chloroplastic; UR=UniRef90_B8BYV3::Member of fucoxanthin chlorophyll a/c family lhca clade; CDD=pfam00504]---[pfam00504]---[PLN00147]---[PLN00089]---[PLN00098]---[PLN00048]---[PLN00097]---[PLN00100]---[PLN00099]---[PLN00101]---[PLN00170]---[PLN00025]---[PLN00120::pfam00504 Chloroa_b-bind Chlorophyll A-B binding protein. ]---[PLN00147 PLN00147 light-har…
PSNMU-V1.4_AUG-EV-PASAV3_0010960.1	34.2222	66.1138	79.9816	41.0529	40.7156		-0.48029	0	0	0.478789	0.517888	0.696626	SP=Q9DE14::Serine/threonine-protein kinase atr; UR=UniRef90_K0TNQ7::Uncharacterized protein (Fragment); CDD=cd00892]---[cd05171]---[COG5032]---[smart00146]---[cd05169]---[cd05164]---[cd05170]---[pfam00454]---[cd05172]---[cd00142]---[pfam02259]---[cd05163]---[cd00891]---[cd00896]---[cd00894]---[cd05168]---[cd05165]---[cd05173]---[cd05166]---[cd05167::cd00892 PIKKc_ATR Catalytic domain of Ataxia te…
PSNMU-V1.4_AUG-EV-PASAV3_0010970.1	5.21312	8.97387	5.72431	5.03075	5.94585		0	0	0.442597	0	0	0	SP=-::-; UR=-::-; CDD=-::-
PSNMU-V1.4_AUG-EV-PASAV3_0010980.1	17.8591	29.184	15.4131	16.9219	28.2052		0	-0.70262	0	0	-0.58284	-1.14639	SP=-::-; UR=UniRef90_B7FUZ5::Predicted protein; CDD=cd14479]---[pfam03105::cd14479 SPX-MFS_plant SPX domain of proteins found in plants and stramenopiles most have a C-terminal MFS domain. This region has been named the SPX domain after (Syg1 Pho81 and XPR1). The SPX domain is found at the amino terminus of a variety of proteins. This family mostly found in plants contains a C-terminal MFS domain…
PSNMU-V1.4_AUG-EV-PASAV3_0010990.1	104.97	133.651	108.638	42.9825	86.8434		1.06997	0	1.24704	0.404359	0.895592	0	SP=-::-; UR=-::-; CDD=-::-
PSNMU-V1.4_AUG-EV-PASAV3_0011000.1	4.63429	13.3428	6.4976	12.9928	7.31958		-1.69605	0	0	0	-1.4345	0	SP=Q0VC03::Molybdate-anion transporter; UR=UniRef90_B7FTZ4::Transport protein; CDD=pfam05631]---[pfam07690]---[cd06174]---[cd06174]---[TIGR00880]---[pfam00083::pfam05631 DUF791 Protein of unknown function (DUF791). This family consists of several eukaryotic proteins of unknown function.]---[pfam07690 MFS_1 Major Facilitator Superfamily. ]---[cd06174 MFS The Major Facilitator Superfamily (MFS) is …
PSNMU-V1.4_AUG-EV-PASAV3_0011010.1	7.59037	15.2833	11.9051	14.4965	17.3227		-1.14913	-1.23526	0	0	-0.722922	-0.809064	SP=A1U1Y5::Soluble pyridine nucleotide transhydrogenase; UR=UniRef90_B7FXN2::Predicted protein; CDD=COG1249]---[PRK05249]---[TIGR01350]---[PRK06416]---[PRK06292]---[TIGR02053]---[PRK06327]---[PRK06370]---[PRK06467]---[PRK06116]---[TIGR01424]---[pfam07992]---[PRK14727]---[PRK05976]---[PRK06912]---[PRK07845]---[PRK07846]---[PTZ00153]---[PRK13748]---[TIGR03452::COG1249 Lpd Pyruvate/2-oxoglutarate de…
PSNMU-V1.4_AUG-EV-PASAV3_0011020.1	124.568	86.507	117.039	64.383	114.859		0.735028	0	0	-0.620745	0.418399	0	SP=P41938::Probable 3-hydroxyacyl-CoA dehydrogenase B0272.3; UR=UniRef90_B7G9C0::3-hydroxyacyl-coenzyme A dehydrogenase; CDD=PLN02545]---[COG1250]---[PRK07819]---[PRK05808]---[PRK07530]---[PRK08268]---[PRK08268]---[PRK08293]---[TIGR02279]---[TIGR02279]---[PRK09260]---[PRK11730]---[PRK06130]---[TIGR02437]---[pfam00725]---[PRK06035]---[PRK08269]---[TIGR02440]---[TIGR02441]---[pfam02737]---[PRK11154…
PSNMU-V1.4_AUG-EV-PASAV3_0011030.1	192.216	196.299	206.706	194.121	205.652		0	0	0	0	0	0	SP=-::-; UR=UniRef90_B7G9C2::Predicted protein; CDD=PLN02545]---[PLN02545]---[COG1250]---[pfam02737]---[PRK05808]---[PRK07819::PLN02545 PLN02545 3-hydroxybutyryl-CoA dehydrogenase.]---[COG1250 FadB 3-hydroxyacyl-CoA dehydrogenase Lipid metabolism .]---[pfam02737 3HCDH_N 3-hydroxyacyl-CoA dehydrogenase NAD binding domain. This family also includes lambda crystallin.]---[PRK05808 PRK05808 3-hydroxy…
PSNMU-V1.4_AUG-EV-PASAV3_0011040.1	0.441566	7.63492	3.16789	1.66625	1.3148		-2.10816	-1.59961	1.81493	2.32345	0	0	SP=P20664::DNA primase small subunit; UR=UniRef90_B8BRG9::DNA primase; CDD=cd04860]---[cd04860]---[COG1467]---[pfam01896]---[pfam01896]---[TIGR00335]---[PRK00419]---[cd00525::cd04860 AE_Prim_S AE_Prim_S primase domain similar to that found in the small subunit of archaeal and eukaryotic (A/E) DNA primases. Primases are DNA-dependent RNA polymerases which synthesis the short RNA primers required f…
PSNMU-V1.4_AUG-EV-PASAV3_0011050.1	89.5132	177.071	81.4514	46.9544	87.2086		0.712285	0	1.52638	0.79481	0	0	SP=O50314::Magnesium-chelatase subunit H; UR=UniRef90_B7FSF7::Predicted protein; CDD=PLN03241]---[PLN03241]---[TIGR02025]---[TIGR02025]---[PRK12493]---[PRK12493]---[pfam02514]---[pfam02514]---[COG1429]---[COG1429]---[PLN03069]---[PLN03069]---[cd10150]---[cd10150]---[PRK13405]---[PRK13405]---[PRK05989]---[PRK05989]---[TIGR02257]---[TIGR02257]---[pfam11965]---[PRK12321]---[PRK12321::PLN03241 PLN032…
[truncated: 11,061 more rows]

## Sheet: crossT1_vs_controls
Gene ID	logFC_T1vsPlus	logCPM_T1vsPlus	PValue_T1vsPlus	FDR_T1vsPlus	logFC_T1vsMinus	logCPM_T1vsMinus	PValue_T1vsMinus	FDR_T1vsMinus	Annotation
[truncated: 2,020 more rows]

[truncated: 2 more sheets: crossT2_vs_controls, crossT3_vs_controls]
