# Supplementary material for: Trade-off between sex and growth in diatoms: Molecular mechanisms and demographic implications
Source: Sci Adv. 2022 Jan 19;8(3):eabj9466. doi: 10.1126/sciadv.abj9466 (PMC8769554; doi:10.1126/sciadv.abj9466)
Supplement: Supplementary file 2 — Data files S1 to S5 [file sciadv.abj9466_data_files_s1_to_s5.zip › sciadv.abj9466_data_file_s2.xlsx]

## Sheet: inverted Fc at T1
Data file S2_Genes showing opposite regulation at T1 compared to T2 and T3.
Gene ID	T1vsMT+	T1vsMT-	T2vsMT+	T2vsMT-	T3vsMT+	T3vsMT-	DescriptionSP	CDDesc
PSNMU-V1.4_AUG-EV-PASAV3_073250.1	-3.08205	-3.49852	1.91911	1.49662	3.08468	2.66234	Myosin heavy chain kinase A	pfam02816 Alpha_kinase Alpha-kinase family. This family is a novel family of eukaryotic protein kinase catalytic domains which have no detectable similarity to conventional kinases. The family contains myosin heavy chain kinases and Elongation Factor-2 kinase and a bifunctional ion channel. This family is known as the alpha-kinase family. The structure of the kinase domain revealed unexpected sim…
PSNMU-V1.4_AUG-EV-PASAV3_119830.1	-2.68709	-2.70976	4.10875	4.08447	2.3685	2.34425	Probable plastid-lipid-associated protein 4 chloroplastic	pfam04755 PAP_fibrillin PAP_fibrillin. This family identifies a conserved region found in a number of plastid lipid-associated proteins (PAPs) and in a number of putative fibrillin proteins.
PSNMU-V1.4_AUG-EV-PASAV3_088620.1	-2.13895	-1.84044	3.75991	4.05835	1.70668	2.00512	DNA repair and recombination protein RAD52	pfam04098 Rad52_Rad22 Rad52/22 family double-strand break repair protein. The DNA single-strand annealing proteins (SSAPs) such as RecT Red-beta ERF and Rad52 function in RecA-dependent and RecA-independent DNA recombination pathways. This family includes proteins related to Rad52. These proteins contain two helix-hairpin-helix motifs.]---[COG5055 RAD52 Recombination DNA repair protein (RAD52 pat…
PSNMU-V1.4_AUG-EV-PASAV3_117430.1	-1.89892	-2.00591	5.25364	5.14628	4.24198	4.13463	-	TIGR00811 silicon_transporter silicon transporter. Marine diatoms such as Cylindrotheca fusiformis encode at least six silicon transport protein homologues which exhibit similar size and topology. One characterized member of the family (Sit1) functions in the energy-dependent uptake of either Silicic acid Si(OH)4 or Silicate Si(OH)3O- by a Na symport mechanism. The system is found in marine diato…
PSNMU-V1.4_AUG-EV-PASAV3_099470.1	-1.81081	-2.25867	1.64191	1.19356	1.62584	1.17753	-	-
PSNMU-V1.4_AUG-EV-PASAV3_073890.1	-1.73796	-2.92611	3.12994	1.94162	3.38506	2.19676	Nephrocystin-3	pfam13424 TPR_12 Tetratricopeptide repeat. ]---[TIGR02917 TPR_domain_protein putative PEP-CTERM system TPR-repeat lipoprotein. This protein family occurs in strictly within a subset of Gram-negative bacterial species with the proposed PEP-CTERM/exosortase system analogous to the LPXTG/sortase system common in Gram-positive bacteria. This protein occurs in a species if and only if a transmembrane …
PSNMU-V1.4_AUG-EV-PASAV3_086820.1	-1.71379	-1.40162	3.79367	4.10582	1.53344	1.84559	Actin-related protein 2-A	smart00268 ACTIN Actin. ACTIN subfamily of ACTIN/mreB/sugarkinase/Hsp70 superfamily.]---[pfam00022 Actin Actin. ]---[PTZ00004 PTZ00004 actin-2 Provisional.]---[PTZ00281 PTZ00281 actin Provisional.]---[COG5277 COG5277 Actin and related proteins Cytoskeleton .]---[PTZ00452 PTZ00452 actin Provisional.]---[PTZ00466 PTZ00466 actin-like protein Provisional.]---[PTZ00280 PTZ00280 Actin-related protein 3…
PSNMU-V1.4_AUG-EV-PASAV3_075050.1	-1.67488	-1.13467	1.03833	1.57857	1.08945	1.62967	-	pfam05022 SRP40_C SRP40 C-terminal domain. This presumed domain is found at the C-terminus of the S. cerevisiae SRP40 protein and its homologues. SRP40/nopp40 is a chaperone involved in nucleocytoplasmic transport. SRP40 is also a suppressor of mutant AC40 subunit of RNA polymerase I and III.
PSNMU-V1.4_AUG-EV-PASAV3_081490.1	-1.47177	-1.33641	1.2607	1.396	1.14957	1.28486	Protein RFT1 homolog	cd13130 MATE_rft1 Rft1-like subfamily of the multidrug and toxic compound extrusion family (MATE). This eukaryotic family may function as a transporter shuttling phospholipids lipopolysaccharides or oligosaccharides from cytoplasmic to the lumenal side of the endoplasmic reticulum. Proteins from the MATE family are involved in exporting metabolites across the cell membrane and are responsible for…
PSNMU-V1.4_AUG-EV-PASAV3_013590.1	-1.42496	-1.61556	4.56626	4.3754	1.3727	1.18188	-	pfam02518 HATPase_c Histidine kinase- DNA gyrase B- and HSP90-like ATPase. This family represents the structurally related ATPase domains of histidine kinase DNA gyrase B and HSP90.
PSNMU-V1.4_AUG-EV-PASAV3_058170.1	-1.12195	-1.68032	2.13427	1.57583	1.66088	1.10245	-	pfam06912 DUF1275 Protein of unknown function (DUF1275). This family consists of several hypothetical bacterial proteins of around 200 residues in length. The function of this family is unknown although a few members are thought to be membrane proteins.
PSNMU-V1.4_AUG-EV-PASAV3_029210.1	1.27438	1.55997	-3.1815	-2.89591	-2.45054	-2.16495	-	COG4894 COG4894 Uncharacterized conserved protein Function unknown .
PSNMU-V1.4_AUG-EV-PASAV3_032990.1	1.33773	1.00917	-2.98788	-3.31642	-2.96361	-3.29215	-	pfam00447 HSF_DNA-bind HSF-type DNA-binding. ]---[COG5169 HSF1 Heat shock transcription factor Transcription .]---[smart00415 HSF heat shock factor.
PSNMU-V1.4_AUG-EV-PASAV3_096920.1	1.38482	1.02499	-4.12053	-4.48016	-2.71284	-3.0726	-	-
PSNMU-V1.4_AUG-EV-PASAV3_101210.1	1.70121	1.10824	-1.0975	-1.69048	-1.44138	-2.03435	-	-
PSNMU-V1.4_AUG-EV-PASAV3_039140.1	2.39608	1.69403	-2.44477	-3.14681	-1.63625	-2.3383	RING finger protein B	sd00038 Kelch Kelch repeat. Kelch repeats are 44 to 56 amino acids in length and form a four-stranded beta-sheet corresponding to a single blade of five to seven bladed beta propellers. The Kelch superfamily is a large evolutionary conserved protein family whose members are present throughout the cell and extracellularly and have diverse activities. Kelch repeats are often in combination with oth…
PSNMU-V1.4_AUG-EV-PASAV3_029310.1	2.9925	2.37762	-1.68711	-2.30198	-2.09236	-2.70723	ABC transporter B family member 2	COG1132 MdlB ABC-type multidrug transport system ATPase and permease components Defense mechanisms .]---[cd03249 ABC_MTABC3_MDL1_MDL2 ATP-binding cassette domain of a mitochondrial protein MTABC3 and related proteins. MTABC3 (also known as ABCB6) is a mitochondrial ATP-binding cassette protein involved in iron homeostasis and one of four ABC transporters expressed in the mitochondrial inner membr…
PSNMU-V1.4_AUG-EV-PASAV3_036800.1	4.06461	2.43416	-1.56801	-3.1985	-1.77546	-3.40592	Autolysin	pfam05548 Peptidase_M11 Gametolysin peptidase M11. In the unicellular biflagellated alga Chlamydomonas reinhardtii gametolysin a zinc-containing metallo-protease is responsible for the degradation of the cell wall. Homologues of gametolysin have also been reported in the simple multicellular organism Volvox.
