# Supplementary material for: Trade-off between sex and growth in diatoms: Molecular mechanisms and demographic implications
Source: Sci Adv. 2022 Jan 19;8(3):eabj9466. doi: 10.1126/sciadv.abj9466 (PMC8769554; doi:10.1126/sciadv.abj9466)
Supplement: Supplementary file 2 — Data files S1 to S5 [file sciadv.abj9466_data_files_s1_to_s5.zip › sciadv.abj9466_data_file_s3.xlsx]

## Sheet: GO enrichment analysis
Data file S3_Gene Ontology enrichment analysis
GO ID	count.x	count.y	pval	definition	division	padj	% of affected genes/total
GO:0009765	36	50	6.7626e-33	Photosynthesis, light harvesting	BP	3.41657e-32	72
GO:0016168	36	51	2.19607e-32	Chlorophyll binding	MF	2.85489e-31	70.5882
GO:0018298	37	53	5.69428e-33	Protein-chromophore linkage	BP	3.41657e-32	69.8113
GO:0009523	37	53	5.69428e-33	Photosystem II	CC	1.70828e-32	69.8113
GO:0009507	36	72	6.81967e-24	Chloroplast	CC	1.36393e-23	50
GO:0006351	13	64	0.00187944	Transcription, DNA-dependent	BP	0.00751774	20.3125
GO:0006281	11	63	0.0149135	DNA repair	BP	0.0447406	17.4603
GO:0003755	15	90	0.00728606	Peptidyl-prolyl cis-trans isomerase activity	MF	0.0874327	16.6667
GO:0006457	18	136	0.0353304	Protein folding	BP	0.0706607	13.2353
GO:0005975	13	103	0.0924623	Carbohydrate metabolic process	BP	0.0924623	12.6214
GO:0016021	94	823	0.000792989	Integral to membrane	CC	0.000792989	11.4216
