# Supplementary material for: Trade-off between sex and growth in diatoms: Molecular mechanisms and demographic implications
Source: Sci Adv. 2022 Jan 19;8(3):eabj9466. doi: 10.1126/sciadv.abj9466 (PMC8769554; doi:10.1126/sciadv.abj9466)
Supplement: Supplementary file 2 — Data files S1 to S5 [file sciadv.abj9466_data_files_s1_to_s5.zip › sciadv.abj9466_data_file_s4.xlsx]

## Sheet: NITROGEN-PHOSPHATE-SILICON
Data file S4_ Mean LogFC of genes in the heatmaps
Gene ID	Mean Fc			Abbreviation	Annotation
NITROGEN	T1	T2	T3
PSNMU-V1.4_AUG-EV-PASAV3_0008680	-2.3598	-4.16925	-2.85094	NarK	Nitrate/nitrite_transporter_NarK
PSNMU-V1.4_AUG-EV-PASAV3_0019780	-1.3917	-3.5283	-1.69681	Ntr	Nitroreductase
PSNMU-V1.4_AUG-EV-PASAV3_0048930	-0.151867	-3.23286	-3.0249	NarU	Nitrate/nitrite transporter NarU
PSNMU-V1.4_AUG-EV-PASAV3_0098930	-1.65584	-3.10997	-1.91506	NirD	nitrite reductase (NirD)
PSNMU-V1.4_AUG-EV-PASAV3_0112320	0.57596	-2.59487	-2.8382	FNT	formate/nitrite transporter
PSNMU-V1.4_AUG-EV-PASAV3_0009940	-1.43055	-2.46674	0.637704	Fld	Flavodoxin (nitrogen fixation)
PSNMU-V1.4_AUG-EV-PASAV3_0098310	0.953566	-2.40462	-1.25638	UT	urea transporter
PSNMU-V1.4_AUG-EV-PASAV3_0011820	-1.18832	-1.87528	-0.5624	HANT	High affinity nitrate transporter
PSNMU-V1.4_AUG-EV-PASAV3_0034340	0.169847	-1.85236	-1.17768	Ntr	Nitroreductase
PSNMU-V1.4_AUG-EV-PASAV3_0005130	-0.0261998	-1.78877	-0.841528	Amt	Ammonium_transporter
PSNMU-V1.4_AUG-EV-PASAV3_0012680	0.942392	-1.33786	0.360678	Amt	Ammonium transporter 1, member 5
PSNMU-V1.4_AUG-EV-PASAV3_0008960	0.0625764	-1.33442	-2.10264	UT	Urea transporter
PSNMU-V1.4_AUG-EV-PASAV3_0043070	-0.705283	-1.22802	-1.61343	NR	nitrate reductase
PSNMU-V1.4_AUG-EV-PASAV3_0102470	0.451854	-1.22239	-0.724796	FdGOGAT	Ferredoxin-dependent glutamate synthase 2
PSNMU-V1.4_AUG-EV-PASAV3_0030340	0.0101658	-1.06779	-0.613561	Amt	Ammonium_transporter
PSNMU-V1.4_AUG-EV-PASAV3_0016780	-1.60165	-0.150903	-1.78893	NiR	Nitrite reductase
PSNMU-V1.4_AUG-EV-PASAV3_0043080	-0.147764	-0.135903	-0.731004	NR	nitrate reductase
PSNMU-V1.4_AUG-EV-PASAV3_0035320	-0.0897466	0.0886142	-0.343503	HANT	High affinity nitrate transporter
PSNMU-V1.4_AUG-EV-PASAV3_0074550	0.138573	0.113519	-0.643031	HANT	High affinity nitrate transporter
PSNMU-V1.4_AUG-EV-PASAV3_0116890	0.0990107	0.503616	0.00368465	Amt	Ammonium transporter 1, member 2
PSNMU-V1.4_AUG-EV-PASAV3_0021300	2.09292	3.36798	1.9632	HANT	High affinity nitrate transporter
PHOSPHATE	T1	T2	T3
PSNMU-V1.4_AUG-EV-PASAV3_0112270	-2.06554	-3.01205	-3.01312	PPT2	Phosphoenolpyruvate/phosphate translocator 2 chloroplastic
PSNMU-V1.4_AUG-EV-PASAV3_0046200	-0.957656	-2.85792	-1.86282	PPT2	Phosphoenolpyruvate/phosphate translocator 2 chloroplastic
PSNMU-V1.4_AUG-EV-PASAV3_0069050	-1.91259	-2.39071	-1.33127	TPT	Triose phosphate/phosphate translocator chloroplastic
PSNMU-V1.4_AUG-EV-PASAV3_0066080	-0.79786	-2.26245	-2.08305	PPT3	Phosphoenolpyruvate/phosphate translocator 3 chloroplastic
PSNMU-V1.4_AUG-EV-PASAV3_0084340	-0.788216	-2.25646	-2.07398	PPT3	Phosphoenolpyruvate/phosphate translocator 3 chloroplastic
PSNMU-V1.4_AUG-EV-PASAV3_0112260	-1.73032	-2.15391	-2.21102	XPT	Xylulose 5-phosphate/phosphate translocator chloroplastic
PSNMU-V1.4_AUG-EV-PASAV3_0048890	-0.794148	-1.2531	-0.971445	IMP3	phosphorus recycling from nucleic acids
PSNMU-V1.4_AUG-EV-PASAV3_0083590	-2.50204	-1.00947	-1.3623	SLC	Sodium-dependent phosphate transport protein 2A
PSNMU-V1.4_AUG-EV-PASAV3_0094530	-1.82682	-0.717018	-0.540352	PstS	Phosphate-binding protein PstS
PSNMU-V1.4_AUG-EV-PASAV3_0109750	0	-0.464889	0	IPT1	Inorganic phosphate transporter 1-1
PSNMU-V1.4_AUG-EV-PASAV3_0095130	-0.765194	-0.35311	-0.760957	MPT	Mitochondrial phosphate carrier protein
PSNMU-V1.4_AUG-EV-PASAV3_0058180	0	0	0	PIT	Probable Inorganic phosphate transporter
PSNMU-V1.4_AUG-EV-PASAV3_0063350	1.09057	0	0.867661	TPT	Triose_phosphate/phosphate_translocator
PSNMU-V1.4_AUG-EV-PASAV3_0070160	-2.27884	0.523278	-0.518396	IMPA	phosphorus recycling from nucleic acids
PSNMU-V1.4_AUG-EV-PASAV3_0101510	0	0.699106	3.01732	MPT	Mitochondrial phosphate carrier protein
PSNMU-V1.4_AUG-EV-PASAV3_0010890	0	1.0386	0	MPT	Mitochondrial phosphate carrier protein
PSNMU-V1.4_AUG-EV-PASAV3_0019190	2.0771	1.66797	2.66206	MPT	Mitochondrial phosphate carrier protein
SILICON	T1	T2	T3
PSNMU-V1.4_AUG-EV-PASAV3_0040330	-1.73778	-1.45543	-2.62463	SIT	silicon transporter
PSNMU-V1.4_AUG-EV-PASAV3_0083020	-1.18023	-1.24515	-3.00085	SIT	silicon transporter
PSNMU-V1.4_AUG-EV-PASAV3_0032110	-1.2558	-1.11823	-2.34518	SIT	silicon transporter
PSNMU-V1.4_AUG-EV-PASAV3_0010530	-1.17368	-1.00546	-2.25699	SIT	silicon transporter
PSNMU-V1.4_AUG-EV-PASAV3_0041790	-1.19656	-0.357034	-1.86601	SIT	silicon transporter
PSNMU-V1.4_AUG-EV-PASAV3_0043770	0.144243	-0.212193	-0.909511	SIT	silicon transporter
PSNMU-V1.4_AUG-EV-PASAV3_0032770	0	0	-0.842051	SIT	silic acid transporter
PSNMU-V1.4_AUG-EV-PASAV3_0052940	0	0.866939	0.555141	SIT	silic acid transporter
PSNMU-V1.4_AUG-EV-PASAV3_0117430	-1.95217	5.19989	4.18835	SIT	silicon transporter

## Sheet: CYCLINS_CDKs
Gene ID	Mean Fc
CYCLINS	T1	T2	T3	Abbreviation	Annotation
PSNMU-V1.4_AUG-EV-PASAV3_0062130	0	-2.07635	-1.41418	G1/S CYC	SP=P24864::G1/S-specific cyclin-E1; UR=UniRef90_B7FX62::Predicted protein; CDD=pfam00134]---[COG5024::pfam00134 Cyclin_N Cyclin N-terminal domain. Cyclins regulate cyclin dependent kinases (CDKs). Human cyclin-O is a Uracil-DNA glycosylase that is related to other cyclins. Cyclins contain two domains of similar all-alpha fold of which this family corresponds with the N-terminal domain.]---[COG502…
PSNMU-V1.4_AUG-EV-PASAV3_0005510	-0.234535	-1.80961	-2.05307	G1/S CYC	SP=O01501::G1/S-specific cyclin-E; UR=UniRef90_B7GAD7::Predicted protein; CDD=pfam00134]---[cd00043]---[smart00385::pfam00134 Cyclin_N Cyclin N-terminal domain. Cyclins regulate cyclin dependent kinases (CDKs). Human cyclin-O is a Uracil-DNA glycosylase that is related to other cyclins. Cyclins contain two domains of similar all-alpha fold of which this family corresponds with the N-terminal doma…
PSNMU-V1.4_AUG-EV-PASAV3_0030110	-0.323916	-1.59309	0	G2/M CYC	SP=P34801::G2/mitotic-specific cyclin-2; UR=UniRef90_B7FR87::Predicted protein; CDD=pfam00134]---[COG5024]---[cd00043]---[smart00385::pfam00134 Cyclin_N Cyclin N-terminal domain. Cyclins regulate cyclin dependent kinases (CDKs). Human cyclin-O is a Uracil-DNA glycosylase that is related to other cyclins. Cyclins contain two domains of similar all-alpha fold of which this family corresponds with t…
PSNMU-V1.4_AUG-EV-PASAV3_0032020	-1.57505	-1.05805	-1.7998	CYC-J	SP=Q3TZI6::Cyclin-J; UR=UniRef90_K0RL28::Uncharacterized protein; CDD=pfam00134]---[COG5024]---[smart00385]---[cd00043]---[pfam02984::pfam00134 Cyclin_N Cyclin N-terminal domain. Cyclins regulate cyclin dependent kinases (CDKs). Human cyclin-O is a Uracil-DNA glycosylase that is related to other cyclins. Cyclins contain two domains of similar all-alpha fold of which this family corresponds with t…
PSNMU-V1.4_AUG-EV-PASAV3_0120730	0.720708	-0.74402	-0.59784	CYC-U4-1	SP=O80513::Cyclin-U4-1; UR=UniRef90_B8C1I9::Uncharacterized protein; CDD=pfam08613]---[pfam00134::pfam08613 Cyclin Cyclin. This family includes many different cyclin proteins. Members include the G1/S-specific cyclin pas1 and the phosphate system cyclin PHO80/PHO85.]---[pfam00134 Cyclin_N Cyclin N-terminal domain. Cyclins regulate cyclin dependent kinases (CDKs). Human cyclin-O is a Uracil-DNA gl…
PSNMU-V1.4_AUG-EV-PASAV3_0074230	0	-0.707616	0	CYC-A2-1	SP=Q39071::Cyclin-A2-1; UR=UniRef90_B7FPS2::Predicted protein; CDD=pfam00134]---[cd00043::pfam00134 Cyclin_N Cyclin N-terminal domain. Cyclins regulate cyclin dependent kinases (CDKs). Human cyclin-O is a Uracil-DNA glycosylase that is related to other cyclins. Cyclins contain two domains of similar all-alpha fold of which this family corresponds with the N-terminal domain.]---[cd00043 CYCLIN Cyc…
PSNMU-V1.4_AUG-EV-PASAV3_0100250	-2.27335	0	-1.69675	CYC-B2-1	SP=Q01J96::Cyclin-B2-1; UR=UniRef90_B8BZ02::Uncharacterized protein; CDD=COG5024]---[pfam00134]---[cd00043]---[cd00043]---[smart00385]---[smart00385]---[pfam02984::COG5024 COG5024 Cyclin Cell division and chromosome partitioning .]---[pfam00134 Cyclin_N Cyclin N-terminal domain. Cyclins regulate cyclin dependent kinases (CDKs). Human cyclin-O is a Uracil-DNA glycosylase that is related to other c…
PSNMU-V1.4_AUG-EV-PASAV3_0122920	-1.77876	0	-1.26192	CYC-B2-2	SP=Q0D9C7::Cyclin-B2-2; UR=UniRef90_B8BZ02::Uncharacterized protein; CDD=COG5024]---[pfam00134]---[pfam02984]---[cd00043]---[cd00043]---[smart00385]---[smart00385]---[COG5333::COG5024 COG5024 Cyclin Cell division and chromosome partitioning .]---[pfam00134 Cyclin_N Cyclin N-terminal domain. Cyclins regulate cyclin dependent kinases (CDKs). Human cyclin-O is a Uracil-DNA glycosylase that is relate…
PSNMU-V1.4_AUG-EV-PASAV3_0029880	0.519713	0	0	CYC-Y	SP=Q8ND76::Cyclin-Y; UR=UniRef90_B8BQF5::Uncharacterized protein; CDD=-::-
PSNMU-V1.4_AUG-EV-PASAV3_0045150	0	0	0	CYC-H1-1	SP=Q10D80::Cyclin-H1-1; UR=UniRef90_B8BX23::Uncharacterized protein; CDD=TIGR00569]---[COG5333::TIGR00569 Cyclin_CCL1 cyclin ccl1. All proteins in this family for which functions are known are cyclins that are components of TFIIH a complex that is involved in nucleotide excision repair and transcription initiation. This family is based on the phylogenomic analysis of JA Eisen (1999 Ph.D. Thesis S…
PSNMU-V1.4_AUG-EV-PASAV3_0076220	-0.226098	0	0	G2/M CYC	SP=P51986::G2/mitotic-specific cyclin-A (Fragment); UR=UniRef90_UPI0003594BA9::PREDICTED G2/mitotic-specific cyclin-A-like; CDD=COG5024]---[pfam02984]---[pfam00134]---[cd00043]---[smart00385::COG5024 COG5024 Cyclin Cell division and chromosome partitioning .]---[pfam02984 Cyclin_C Cyclin C-terminal domain. Cyclins regulate cyclin dependent kinases (CDKs). Human CCNO is a Uracil-DNA glycosylase th…
PSNMU-V1.4_AUG-EV-PASAV3_0113980	0	0	0	G2/M CYC	SP=P41179::G2/mitotic-specific cyclin-1; UR=UniRef90_R1EUI9::Uncharacterized protein; CDD=cd03146]---[cd03129]---[pfam03575]---[COG3340::cd03146 GAT1_Peptidase_E Type 1 glutamine amidotransferase (GATase1)-like domain found in peptidase E. Type 1 glutamine amidotransferase (GATase1)-like domain found in peptidase E. This group contains proteins similar to the aspartyl dipeptidases Salmonella typh…
PSNMU-V1.4_AUG-EV-PASAV3_0054510	1.319	0.179994	0.960911	G1/S CYC	SP=A4IKU2::Foldase protein PrsA; UR=UniRef90_B7GDG4::Predicted protein; CDD=pfam00639]---[COG0760]---[PRK03095]---[PTZ00356]---[pfam13616]---[PRK02998]---[PRK03002]---[PRK00059]---[TIGR02933]---[PRK15441::pfam00639 Rotamase PPIC-type PPIASE domain. Rotamases increase the rate of protein folding by catalyzing the interconversion of cis-proline and trans-proline.]---[COG0760 SurA Parvulin-like pept…
PSNMU-V1.4_AUG-EV-PASAV3_0031450	1.26429	0.509846	0.53906	CYC-B1-5	SP=Q0DH40::Cyclin-B1-5; UR=UniRef90_K0T3V1::Uncharacterized protein; CDD=COG5024]---[pfam00134]---[cd00043::COG5024 COG5024 Cyclin Cell division and chromosome partitioning .]---[pfam00134 Cyclin_N Cyclin N-terminal domain. Cyclins regulate cyclin dependent kinases (CDKs). Human cyclin-O is a Uracil-DNA glycosylase that is related to other cyclins. Cyclins contain two domains of similar all-alpha…
PSNMU-V1.4_AUG-EV-PASAV3_0081540	0	0.513537	0.441647	G2/M CYC	SP=P25011::G2/mitotic-specific cyclin S13-6; UR=UniRef90_B7FQE4::Predicted protein; CDD=pfam00134]---[COG5024::pfam00134 Cyclin_N Cyclin N-terminal domain. Cyclins regulate cyclin dependent kinases (CDKs). Human cyclin-O is a Uracil-DNA glycosylase that is related to other cyclins. Cyclins contain two domains of similar all-alpha fold of which this family corresponds with the N-terminal domain.]-…
PSNMU-V1.4_AUG-EV-PASAV3_0031440	-0.333687	0.558584	-0.917361	CYC-O	SP=P0C242::Cyclin-O; UR=UniRef90_K0T3V1::Uncharacterized protein; CDD=pfam00134]---[COG5024]---[cd00043]---[pfam02984]---[COG5333::pfam00134 Cyclin_N Cyclin N-terminal domain. Cyclins regulate cyclin dependent kinases (CDKs). Human cyclin-O is a Uracil-DNA glycosylase that is related to other cyclins. Cyclins contain two domains of similar all-alpha fold of which this family corresponds with the …
PSNMU-V1.4_AUG-EV-PASAV3_0031570	0.594949	0.589955	0.779759	CYC-T1-4	SP=Q2QQS5::Cyclin-T1-4; UR=UniRef90_B7GDK3::Predicted protein (Fragment); CDD=-::-
PSNMU-V1.4_AUG-EV-PASAV3_0066450	0	1.14111	0	CYC-B1-4	SP=O48790::Cyclin-B1-4; UR=UniRef90_B8C951::Uncharacterized protein (Fragment); CDD=pfam00134]---[pfam00134]---[pfam02984]---[COG5024]---[COG5024]---[cd00043::pfam00134 Cyclin_N Cyclin N-terminal domain. Cyclins regulate cyclin dependent kinases (CDKs). Human cyclin-O is a Uracil-DNA glycosylase that is related to other cyclins. Cyclins contain two domains of similar all-alpha fold of which this …
PSNMU-V1.4_AUG-EV-PASAV3_0095090	0	1.53942	0.370679	CYC-B2-2	SP=Q0D9C7::Cyclin-B2-2; UR=UniRef90_B7FQ62::Predicted protein; CDD=pfam00134]---[COG5024]---[cd00043::pfam00134 Cyclin_N Cyclin N-terminal domain. Cyclins regulate cyclin dependent kinases (CDKs). Human cyclin-O is a Uracil-DNA glycosylase that is related to other cyclins. Cyclins contain two domains of similar all-alpha fold of which this family corresponds with the N-terminal domain.]---[COG502…
PSNMU-V1.4_AUG-EV-PASAV3_0042380	-0.615225	1.74359	0	CYC-B1-3	SP=Q39069::Cyclin-B1-3; UR=UniRef90_B8BZQ6::Cyclin putative cyclin (Fragment); CDD=pfam00134]---[COG5024]---[cd00043]---[smart00385::pfam00134 Cyclin_N Cyclin N-terminal domain. Cyclins regulate cyclin dependent kinases (CDKs). Human cyclin-O is a Uracil-DNA glycosylase that is related to other cyclins. Cyclins contain two domains of similar all-alpha fold of which this family corresponds with th…
PSNMU-V1.4_AUG-EV-PASAV3_0066060	0.91601	2.92521	1.91364	G1/S CYC	SP=-::-; UR=UniRef90_B7FPR9::Predicted protein; CDD=-::-
CDKs
PSNMU-V1.4_AUG-EV-PASAV3_0055330	0	-0.746748	0	CDK-5	SP=P34117::Cyclin-dependent kinase 5 homolog; UR=UniRef90_B8BWY0::Cyclin dependent kinase; CDD=cd07829]---[cd07835]---[cd07860]---[PLN00009]---[cd07839]---[cd07861]---[cd07836]---[cd07844]---[cd07837]---[cd07843]---[cd07838]---[cd07840]---[cd07841]---[cd07873]---[cd07871]---[cd07872]---[cd07845]---[smart00220]---[cd07832]---[cd05118::cd07829 STKc_CDK_like Catalytic domain of Cyclin-Dependent prot…
PSNMU-V1.4_AUG-EV-PASAV3_0064150	0.500112	-0.401133	-0.862453	CDK-11	SP=Q54RB2::Cyclin-dependent kinase 11; UR=UniRef90_B7GAG4::Predicted protein; CDD=cd07843]---[cd07829]---[cd07840]---[cd07845]---[cd07841]---[cd07866]---[cd07835]---[cd07842]---[cd07834]---[PLN00009]---[cd07860]---[cd07838]---[cd07832]---[cd07861]---[cd07830]---[PTZ00024]---[cd07865]---[cd07836]---[cd07864]---[cd07837::cd07843 STKc_CDC2L1 Catalytic domain of the Serine/Threonine Kinase Cell Divis…
PSNMU-V1.4_AUG-EV-PASAV3_0067920	0	0	0	CDK-D3	SP=Q9LMT0::Cyclin-dependent kinase D-3; UR=UniRef90_K0RCI4::Uncharacterized protein; CDD=cd07841]---[cd07829]---[cd07840]---[cd07843]---[PTZ00024]---[cd07835]---[cd07845]---[cd07836]---[cd07866]---[cd07832]---[cd07834]---[cd07860]---[cd07861]---[cd07838]---[cd07842]---[PLN00009]---[cd07830]---[cd07839]---[cd07864]---[cd07844::cd07841 STKc_CDK7 Catalytic domain of the Serine/Threonine Kinase Cycli…
PSNMU-V1.4_AUG-EV-PASAV3_0047430	-0.205493	0.176774	-0.70767	CDK-2	SP=Q5E9Y0::Cyclin-dependent kinase 2; UR=UniRef90_B7FUX2::Predicted protein; CDD=cd07829]---[cd07835]---[cd07860]---[cd07861]---[PLN00009]---[cd07840]---[cd07836]---[cd07838]---[cd07841]---[cd07844]---[cd07832]---[cd07843]---[cd07839]---[cd07837]---[smart00220]---[cd07842]---[cd07833]---[cd07845]---[cd07873]---[cd05118::cd07829 STKc_CDK_like Catalytic domain of Cyclin-Dependent protein Kinase-lik…
PSNMU-V1.4_AUG-EV-PASAV3_0104690	-1.39337	0.286485	-1.14826	CDK-1	SP=P51958::Cyclin-dependent kinase 1; UR=UniRef90_B7GDW6::Predicted protein; CDD=cd07829]---[cd07835]---[cd07861]---[cd07860]---[PLN00009]---[cd07837]---[cd07839]---[cd07843]---[cd07840]---[cd07836]---[cd07841]---[cd07844]---[cd07838]---[cd07872]---[cd07871]---[cd07873]---[cd07832]---[cd07845]---[cd07833]---[cd07830::cd07829 STKc_CDK_like Catalytic domain of Cyclin-Dependent protein Kinase-like S…
PSNMU-V1.4_AUG-EV-PASAV3_0111800	-0.367062	0.33234	-0.344833	CDK-20	SP=Q8IZL9::Cyclin-dependent kinase 20; UR=UniRef90_UPI0004CDB6FE::PREDICTED cyclin-dependent kinase 2; CDD=cd07832]---[cd07829]---[cd07841]---[cd07840]---[cd07843]---[cd07835]---[cd07836]---[cd07839]---[cd07844]---[pfam00069]---[cd07861]---[smart00220]---[cd07834]---[cd05118]---[PLN00009]---[cd07830]---[cd07860]---[cd07852]---[cd07833]---[cd07845::cd07832 STKc_CCRK Catalytic domain of the Serine/…
PSNMU-V1.4_AUG-EV-PASAV3_0093540	0.644067	0.921572	0.600869	CDK-C1	SP=Q6I5Y0::Cyclin-dependent kinase C-1; UR=UniRef90_B7FXA8::Predicted protein; CDD=cd07840]---[cd07829]---[cd07843]---[cd07865]---[cd07841]---[cd07845]---[cd07864]---[cd07866]---[cd07835]---[cd07844]---[cd07836]---[cd07832]---[cd07838]---[cd07861]---[cd07839]---[PLN00009]---[cd07834]---[cd07837]---[cd07860]---[smart00220::cd07840 STKc_CDK9_like Catalytic domain of Cyclin-Dependent protein Kinase …
PSNMU-V1.4_AUG-EV-PASAV3_0114820	1.32865	1.63892	1.48089	CDK-C2	SP=Q5JK68::Cyclin-dependent kinase C-2; UR=UniRef90_K0TE09::Uncharacterized protein (Fragment); CDD=cd07840]---[cd07840]---[cd07840]---[cd07829]---[cd07829]---[cd07829]---[cd07843]---[cd07843]---[cd07843]---[cd07841]---[cd07841]---[cd07841]---[cd07866]---[cd07866]---[cd07866]---[cd07834]---[cd07834]---[cd07834]---[PTZ00024]---[PTZ00024]---[PTZ00024]---[cd07864]---[cd07864]---[cd07864]---[cd07865]…

## Sheet: MEIOTIC GENES
MEIOTIC GENES	Mean Fc
Gene ID	T1	T2	T3	Abbreviation	Annotation
PSNMU-V1.4_AUG-EV-PASAV3_0078600	-0.111293	-0.524106	-0.784358	Mcm4	smart00350 MCM minichromosome maintenance proteins. ]---[COG1241 MCM2 Predicted ATPase involved in replication control Cdc46/Mcm family DNA replication recombination and repair .]---[pfam00493 MCM MCM2/3/5 family. ]---[PTZ00111 PTZ00111 DNA replication licensing factor MCM4 Provisional.]---[pfam14551 MCM_N MCM N-terminal domain. This family contains the N-terminal region of MCM proteins. This reg…
PSNMU-V1.4_AUG-EV-PASAV3_0100930	-0.284832	-0.251306	-0.301873	Mus81	pfam15469 Sec5 Exocyst complex component Sec5. This Sec5 family of eukaryotic proteins conserved is not representing the Sec5-Ral binding site.]---[pfam02732 ERCC4 ERCC4 domain. This domain is a family of nucleases. The family includes EME1 which is an essential component of a Holliday junction resolvase. EME1 interacts with MUS81 to form a DNA structure-specific endonuclease.]---[COG1948 MUS81 E…
PSNMU-V1.4_AUG-EV-PASAV3_0117080	-0.160926	-0.083185	-0.0519184	Pms1	TIGR00585 DNA_mismatch_repair_protein_MutL DNA mismatch repair protein MutL. All proteins in this family for which the functions are known are involved in the process of generalized mismatch repair. This family is based on the phylogenomic analysis of JA Eisen (1999 Ph.D. Thesis Stanford University). DNA metabolism DNA replication recombination and repair .]---[COG0323 MutL DNA mismatch repair en…
PSNMU-V1.4_AUG-EV-PASAV3_0081370	0.307258	-0.0518047	-0.304968	Spo11-3/Top	PRK04342 PRK04342 DNA topoisomerase VI subunit A Provisional.]---[COG1697 COG1697 DNA topoisomerase VI subunit A DNA replication recombination and repair .]---[cd00223 TOPRIM_TopoIIB_SPO TOPRIM_TopoIIB_SPO topoisomerase-primase (TOPRIM) nucleotidyl transferase/hydrolase domain of the type found in the type IIB family of DNA topoisomerases and Spo11. This subgroup contains proteins similar to Sulf…
PSNMU-V1.4_AUG-EV-PASAV3_0125040	0.751978	-0.0344745	0.311278	Mlh1	COG0323 MutL DNA mismatch repair enzyme (predicted ATPase) DNA replication recombination and repair .]---[TIGR00585 DNA_mismatch_repair_protein_MutL DNA mismatch repair protein MutL. All proteins in this family for which the functions are known are involved in the process of generalized mismatch repair. This family is based on the phylogenomic analysis of JA Eisen (1999 Ph.D. Thesis Stanford Univ…
PSNMU-V1.4_AUG-EV-PASAV3_0074360	0.20552	0.0478951	-0.0698118	Rad1	TIGR00596 DNA_repair_endonuclease_XPF DNA repair protein (rad1). All proteins in this family for which functions are known are components in a multiprotein endonuclease complex (usually made up of Rad1 and Rad10 homologs). This complex is used primarily for nucleotide excision repair but also for some aspects of recombinational repair in some species. Most Archaeal species also have homologs of t…
PSNMU-V1.4_AUG-EV-PASAV3_0030660	-2.06443	0.152199	-2.04175	Smc4	COG1196 Smc Chromosome segregation ATPases Cell division and chromosome partitioning .]---[pfam02463 SMC_N RecF/RecN/SMC N terminal domain. This domain is found at the N terminus of SMC proteins. The SMC (structural maintenance of chromosomes) superfamily proteins have ATP-binding domains at the N- and C-termini and two extended coiled-coil domains separated by a hinge in the middle. The eukaryot…
PSNMU-V1.4_AUG-EV-PASAV3_0022580	-0.303283	0.404517	0.184536	Mcm6	smart00350 MCM minichromosome maintenance proteins. ]---[pfam00493 MCM MCM2/3/5 family. ]---[COG1241 MCM2 Predicted ATPase involved in replication control Cdc46/Mcm family DNA replication recombination and repair .]---[PTZ00111 PTZ00111 DNA replication licensing factor MCM4 Provisional.]---[COG0714 COG0714 MoxR-like ATPases General function prediction only .]---[PRK09862 PRK09862 putative ATP-dep…
PSNMU-V1.4_AUG-EV-PASAV3_0004850	-1.19697	0.418407	-0.799377	Mcm3	smart00350 MCM minichromosome maintenance proteins. ]---[COG1241 MCM2 Predicted ATPase involved in replication control Cdc46/Mcm family DNA replication recombination and repair .]---[pfam00493 MCM MCM2/3/5 family. ]---[PTZ00111 PTZ00111 DNA replication licensing factor MCM4 Provisional.]---[pfam14551 MCM_N MCM N-terminal domain. This family contains the N-terminal region of MCM proteins. This reg…
PSNMU-V1.4_AUG-EV-PASAV3_0109820	0.379799	0.453468	-0.251499	Mcm7	smart00350 MCM minichromosome maintenance proteins. ]---[COG1241 MCM2 Predicted ATPase involved in replication control Cdc46/Mcm family DNA replication recombination and repair .]---[pfam00493 MCM MCM2/3/5 family. ]---[PTZ00111 PTZ00111 DNA replication licensing factor MCM4 Provisional.]---[COG0714 COG0714 MoxR-like ATPases General function prediction only .
PSNMU-V1.4_AUG-EV-PASAV3_0116300	-2.0329	0.792279	0.85823	Msh4	TIGR01408 ubiquitin_activating_enzyme ubiquitin-activating enzyme E1. This model represents the full length over a thousand amino acids of a multicopy family of eukaryotic proteins many of which are designated ubiquitin-activating enzyme E1. Members have two copies of the ThiF family domain (pfam00899) a repeat found in ubiquitin-activating proteins (pfam02134) and other regions.]---[cd01490 Ube1…
PSNMU-V1.4_AUG-EV-PASAV3_0067080	0.0455286	0.835484	-0.0480196	Exo1	cd09857 PIN_EXO1 PIN domain of Exonuclease-1 a structure-specific divalent-metal-ion dependent 5' nuclease and homologs. Exonuclease-1 (EXO1) is involved in multiple eukaryotic DNA metabolic pathways including DNA replication processes (5' flap DNA endonuclease activity and double stranded DNA 5'-exonuclease activity) DNA repair processes (DNA mismatch repair (MMR) and post-replication repair (PR…
PSNMU-V1.4_AUG-EV-PASAV3_0010100	-0.241382	0.911387	0.246685	Fancm	COG1111 MPH1 ERCC4-like helicases DNA replication recombination and repair .]---[PRK13766 PRK13766 Hef nuclease Provisional.]---[pfam00271 Helicase_C Helicase conserved C-terminal domain. The Prosite family is restricted to DEAD/H helicases whereas this domain family is found in a wide variety of helicases and helicase related proteins. It may be that this is not an autonomously folding unit but …
PSNMU-V1.4_AUG-EV-PASAV3_0086370	0.70661	0.925611	0.543321	Mre11	TIGR00583 Double-strand_break_repair_protein_MRE11 DNA repair protein (mre11). All proteins in this family for which functions are known are subunits of a nuclease complex made up of multiple proteins including MRE11 and RAD50 homologs. The functions of this nuclease complex include recombinational repair and non-homolgous end joining. This family is based on the phylogenomic analysis of JA Eisen…
PSNMU-V1.4_AUG-EV-PASAV3_0068370	1.04222	0.927786	1.24888	Mcm8	COG1241 MCM2 Predicted ATPase involved in replication control Cdc46/Mcm family DNA replication recombination and repair .]---[pfam00493 MCM MCM2/3/5 family. ]---[smart00350 MCM minichromosome maintenance proteins. ]---[PTZ00111 PTZ00111 DNA replication licensing factor MCM4 Provisional.
PSNMU-V1.4_AUG-EV-PASAV3_0086180	-1.81325	1.03284	0.0162429	Rad51-A2	PLN03186 PLN03186 DNA repair protein RAD51 homolog Provisional.]---[PTZ00035 PTZ00035 Rad51 protein Provisional.]---[TIGR02239 DNA_repair_protein_RAD51 DNA repair protein RAD51. This eukaryotic sequence family consists of RAD51 a protein involved in DNA homologous recombination and repair. It is similar in sequence the exclusively meiotic recombinase DMC1 (TIGR02238) to archaeal families RadA (TI…
PSNMU-V1.4_AUG-EV-PASAV3_0105810	0.160946	1.06258	0.272044	Rad51-B	cd01123 Rad51_DMC1_radA Rad51_DMC1_radA B. This group of recombinases includes the eukaryotic proteins RAD51 RAD55/57 and the meiosis-specific protein DMC1 and the archaeal proteins radA and radB. They are closely related to the bacterial RecA group. Rad51 proteins catalyze a similiar recombination reaction as RecA using ATP-dependent DNA binding activity and a DNA-dependent ATPase. However this …
PSNMU-V1.4_AUG-EV-PASAV3_0096310	-2.35004	1.08908	-1.15522	Smc2	COG1196 Smc Chromosome segregation ATPases Cell division and chromosome partitioning .]---[cd03273 ABC_SMC2_euk ATP-binding cassette domain of eukaryotic SMC2 proteins. The structural maintenance of chromosomes (SMC) proteins are large (approximately 110 to 170 kDa) and each is arranged into five recognizable domains. Amino-acid sequence homology of SMC proteins between species is largely confine…
PSNMU-V1.4_AUG-EV-PASAV3_0063260	1.54496	1.16245	1.09861	Rec-A	PRK09354 recA recombinase A Provisional.]---[pfam00154 RecA recA bacterial DNA recombination protein. RecA is a DNA-dependent ATPase and functions in DNA repair systems. RecA protein catalyses an ATP-dependent DNA strand-exchange reaction that is the central step in the repair of dsDNA breaks by homologous recombination.]---[cd00983 recA RecA is a bacterial enzyme which has roles in homologous re…
PSNMU-V1.4_AUG-EV-PASAV3_0056900	-0.319752	1.26567	0.443528	Mcm9	pfam00493 MCM MCM2/3/5 family. ]---[COG1241 MCM2 Predicted ATPase involved in replication control Cdc46/Mcm family DNA replication recombination and repair .]---[smart00350 MCM minichromosome maintenance proteins. ]---[PTZ00111 PTZ00111 DNA replication licensing factor MCM4 Provisional.]---[pfam07728 AAA_5 AAA domain (dynein-related subfamily). This Pfam entry includes some of the AAA proteins no…
PSNMU-V1.4_AUG-EV-PASAV3_0027070	0.652996	1.27267	0.708037	Dna2	TIGR00376 DNA-binding_protein_SMUBP-2 DNA helicase putative. The gene product may represent a DNA helicase. Eukaryotic members of this family have been characterized as binding certain single-stranded G-rich DNA sequences (GGGGT and GGGCT). A number of related proteins are characterized as helicases. DNA metabolism DNA replication recombination and repair .]---[COG1112 COG1112 Superfamily I DNA a…
PSNMU-V1.4_AUG-EV-PASAV3_0067160	0.662868	1.34351	0.939753	Brca2	pfam09103 BRCA-2_OB1 BRCA2 oligonucleotide/oligosaccharide-binding domain 1. Members of this family assume an OB fold which consists of a highly curved five-stranded beta-sheet that closes on itself to form a beta-barrel. OB1 has a shallow groove formed by one face of the curved sheet and is demarcated by two loops one between beta 1 and beta 2 and another between beta 4 and beta 5 which allows f…
PSNMU-V1.4_AUG-EV-PASAV3_0061270	-0.128674	1.35912	0.756319	Mcm2	smart00350 MCM minichromosome maintenance proteins. ]---[COG1241 MCM2 Predicted ATPase involved in replication control Cdc46/Mcm family DNA replication recombination and repair .]---[pfam00493 MCM MCM2/3/5 family. ]---[PTZ00111 PTZ00111 DNA replication licensing factor MCM4 Provisional.]---[pfam14551 MCM_N MCM N-terminal domain. This family contains the N-terminal region of MCM proteins. This reg…
PSNMU-V1.4_AUG-EV-PASAV3_0001820	-0.0992178	1.38444	0.442606	Rad50	TIGR00606 RAD50_homologue_ceRAD50 rad50. All proteins in this family for which functions are known are involvedin recombination recombinational repair and/or non-homologous end joining.They are components of an exonuclease complex with MRE11 homologs. This family is distantly related to the SbcC family of bacterial proteins.This family is based on the phylogenomic analysis of JA Eisen (1999 Ph.D.…
PSNMU-V1.4_AUG-EV-PASAV3_0084190	-0.173086	1.49366	0.558914	Msh6	COG0249 MutS Mismatch repair ATPase (MutS family) DNA replication recombination and repair .]---[PRK05399 PRK05399 DNA mismatch repair protein MutS Provisional.]---[pfam00488 MutS_V MutS domain V. This domain is found in proteins of the MutS family (DNA mismatch repair proteins) and is found associated with pfam01624 pfam05188 pfam05192 and pfam05190. The mutS family of proteins is named after th…
PSNMU-V1.4_AUG-EV-PASAV3_0118810	-0.400091	1.49738	0.819094	Mcm5	smart00350 MCM minichromosome maintenance proteins. ]---[COG1241 MCM2 Predicted ATPase involved in replication control Cdc46/Mcm family DNA replication recombination and repair .]---[pfam00493 MCM MCM2/3/5 family. ]---[PTZ00111 PTZ00111 DNA replication licensing factor MCM4 Provisional.
PSNMU-V1.4_AUG-EV-PASAV3_0080640	-0.114171	1.58716	-0.0763449	Mnd1	pfam03962 Mnd1 Mnd1 family. This family of proteins includes MND1 from S. cerevisiae. The mnd1 protein forms a complex with hop2 to promote homologous chromosome pairing and meiotic double-strand break repair.]---[COG5124 COG5124 Protein predicted to be involved in meiotic recombination Cell division and chromosome partitioning / General function prediction only .
PSNMU-V1.4_AUG-EV-PASAV3_0090050	-0.910215	2.3684	0.230357	Smc6	COG1196 Smc Chromosome segregation ATPases Cell division and chromosome partitioning .]---[cd03276 ABC_SMC6_euk ATP-binding cassette domain of eukaryotic SM6 proteins. The structural maintenance of chromosomes (SMC) proteins are large (approximately 110 to 170 kDa) and each is arranged into five recognizable domains. Amino-acid sequence homology of SMC proteins between species is largely confined…
PSNMU-V1.4_AUG-EV-PASAV3_0072170	1.32375	2.41031	1.35919	Rad21	pfam04825 Rad21_Rec8_N N terminus of Rad21 / Rec8 like protein. This family represents a conserved N-terminal region found in eukaryotic cohesins of the Rad21 Rec8 and Scc1 families. Members of this family mediate sister chromatid cohesion during mitosis and meiosis as part of the cohesin complex. Cohesion is necessary for homologous recombination (including double-strand break repair) and correc…
PSNMU-V1.4_AUG-EV-PASAV3_0006800	-0.727298	2.44081	1.64963	Fen1	PTZ00217 PTZ00217 flap endonuclease-1 Provisional.]---[cd09867 PIN_FEN1 PIN domain of Flap Endonuclease-1 a structure-specific divalent-metal-ion dependent 5' nuclease and homologs. Flap endonuclease-1 (FEN1) is involved in multiple DNA metabolic pathways including DNA replication processes (5' flap DNA endonuclease activity and double stranded DNA 5'-exonuclease activity) and DNA repair processe…
PSNMU-V1.4_AUG-EV-PASAV3_0079810	2.23194	2.58137	1.9886	Smc3	COG1196 Smc Chromosome segregation ATPases Cell division and chromosome partitioning .]---[TIGR02169 chromosome_segregation_protein_related_ptotein chromosome segregation protein SMC primarily archaeal type. SMC (structural maintenance of chromosomes) proteins bind DNA and act in organizing and segregating chromosomes for partition. SMC proteins are found in bacteria archaea and eukaryotes. It is…
PSNMU-V1.4_AUG-EV-PASAV3_0083140	0.00494002	2.86218	1.12541	Msh2	COG0249 MutS Mismatch repair ATPase (MutS family) DNA replication recombination and repair .]---[pfam00488 MutS_V MutS domain V. This domain is found in proteins of the MutS family (DNA mismatch repair proteins) and is found associated with pfam01624 pfam05188 pfam05192 and pfam05190. The mutS family of proteins is named after the Salmonella typhimurium MutS protein involved in mismatch repair ot…
PSNMU-V1.4_AUG-EV-PASAV3_0089060	2.89599	2.8736	2.76825	Pds5	-
PSNMU-V1.4_AUG-EV-PASAV3_0079350	2.5903	3.00169	2.16525	Scc3	COG5537 IRR1 Cohesin Cell division and chromosome partitioning .
PSNMU-V1.4_AUG-EV-PASAV3_0116990	2.74914	3.11064	2.34707	Smc1	COG1196 Smc Chromosome segregation ATPases Cell division and chromosome partitioning .]---[TIGR02169 chromosome_segregation_protein_related_ptotein chromosome segregation protein SMC primarily archaeal type. SMC (structural maintenance of chromosomes) proteins bind DNA and act in organizing and segregating chromosomes for partition. SMC proteins are found in bacteria archaea and eukaryotes. It is…
PSNMU-V1.4_AUG-EV-PASAV3_0102810	1.96033	3.49497	2.08801	Smc5	COG1196 Smc Chromosome segregation ATPases Cell division and chromosome partitioning .]---[cd03277 ABC_SMC5_euk ATP-binding cassette domain of eukaryotic SMC5 proteins. The structural maintenance of chromosomes (SMC) proteins are large (approximately 110 to 170 kDa) and each is arranged into five recognizable domains. Amino-acid sequence homology of SMC proteins between species is largely confine…
PSNMU-V1.4_AUG-EV-PASAV3_0104040	3.57077	3.85527	3.0524	Rad51-C	cd01123 Rad51_DMC1_radA Rad51_DMC1_radA B. This group of recombinases includes the eukaryotic proteins RAD51 RAD55/57 and the meiosis-specific protein DMC1 and the archaeal proteins radA and radB. They are closely related to the bacterial RecA group. Rad51 proteins catalyze a similiar recombination reaction as RecA using ATP-dependent DNA binding activity and a DNA-dependent ATPase. However this …
PSNMU-V1.4_AUG-EV-PASAV3_0023810	0.869326	3.86552	2.37479	Msh5	COG0249 MutS Mismatch repair ATPase (MutS family) DNA replication recombination and repair .]---[PRK05399 PRK05399 DNA mismatch repair protein MutS Provisional.]---[TIGR01070 DNA_mismatch_repair_protein_MutS DNA mismatch repair protein MutS. DNA metabolism DNA replication recombination and repair .]---[cd03284 ABC_MutS1 ATP-binding cassette domain of MutS1 homolog. The MutS protein initiates DNA …
PSNMU-V1.4_AUG-EV-PASAV3_0088620	-1.98969	3.90913	1.8559	Rad52	pfam04098 Rad52_Rad22 Rad52/22 family double-strand break repair protein. The DNA single-strand annealing proteins (SSAPs) such as RecT Red-beta ERF and Rad52 function in RecA-dependent and RecA-independent DNA recombination pathways. This family includes proteins related to Rad52. These proteins contain two helix-hairpin-helix motifs.]---[COG5055 RAD52 Recombination DNA repair protein (RAD52 pat…
PSNMU-V1.4_AUG-EV-PASAV3_0087420	-0.579842	3.91961	1.01712	Mer3	COG1204 COG1204 Superfamily II helicase General function prediction only .]---[PRK00254 PRK00254 ski2-like helicase Provisional.]---[PRK02362 PRK02362 ski2-like helicase Provisional.]---[PRK01172 PRK01172 ski2-like helicase Provisional.]---[COG1202 COG1202 Superfamily II helicase archaea-specific General function prediction only .]---[cd00079 HELICc Helicase superfamily c-terminal domain associat…
PSNMU-V1.4_AUG-EV-PASAV3_0108120	0.371914	6.31422	3.39418	Spo11-2	PRK04342 PRK04342 DNA topoisomerase VI subunit A Provisional.]---[COG1697 COG1697 DNA topoisomerase VI subunit A DNA replication recombination and repair .]---[cd00223 TOPRIM_TopoIIB_SPO TOPRIM_TopoIIB_SPO topoisomerase-primase (TOPRIM) nucleotidyl transferase/hydrolase domain of the type found in the type IIB family of DNA topoisomerases and Spo11. This subgroup contains proteins similar to Sulf…
PSNMU-V1.4_AUG-EV-PASAV3_0056780	6.14427	7.87715	5.2891	Rad51-A1	PLN03186 PLN03186 DNA repair protein RAD51 homolog Provisional.]---[PTZ00035 PTZ00035 Rad51 protein Provisional.]---[TIGR02239 DNA_repair_protein_RAD51 DNA repair protein RAD51. This eukaryotic sequence family consists of RAD51 a protein involved in DNA homologous recombination and repair. It is similar in sequence the exclusively meiotic recombinase DMC1 (TIGR02238) to archaeal families RadA (TI…

## Sheet: LIPIDS
Gene ID	Mean Fc
FATTY ACIDS SYNTHESIS	T1	T2	T3	Abbreviation	Annotation
PSNMU-V1.4_AUG-EV-PASAV3_0053550	-2.68943	-4.30781	-2.16018	MCAT	SP=Q8R3F5::Malonyl-CoA-acyl carrier protein transacylase mitochondrial; UR=UniRef90_B7G3D4::Malonyl-CoA ACP transacylase; CDD=PLN02752]---[COG0331]---[TIGR00128]---[TIGR03131]---[smart00827]---[COG3321]---[TIGR02813]---[pfam00698::PLN02752 PLN02752 acyl-carrier protein S-malonyltransferase.]---[COG0331 FabD (acyl-carrier-protein) S-malonyltransferase Lipid metabolism .]---[TIGR00128 Malonyl_CoA-a…
PSNMU-V1.4_AUG-EV-PASAV3_0070850	-2.8949	-3.56199	-2.65041	3-OXO-ACPS	SP=B0JXE2::3-oxoacyl- acyl-carrier-protein synthase 3; UR=UniRef90_B8CGL6::3-oxoacyl-synthase; CDD=PLN02326]---[PRK09352]---[cd00830]---[COG0332]---[PRK12879]---[CHL00203]---[TIGR00747]---[PRK05963]---[cd00827]---[PRK07204]---[pfam08541]---[PRK06840]---[PRK07515]---[PRK12880]---[PRK09258]---[pfam08545]---[cd00825]---[PRK06816]---[cd00831]---[cd00327::PLN02326 PLN02326 3-oxoacyl- acyl-carrier-prot…
PSNMU-V1.4_AUG-EV-PASAV3_0070840	-2.55136	-3.40272	-1.77819	3-OXO-ACPS	SP=Q02K94::3-oxoacyl- acyl-carrier-protein synthase 1; UR=UniRef90_B8CGL7::Uncharacterized protein; CDD=PRK07967]---[COG0304]---[cd00834]---[TIGR03150]---[PRK07314]---[PRK06333]---[PTZ00050]---[PLN02836]---[PRK08722]---[PRK08439]---[PRK09116]---[cd00828]---[PRK07910]---[cd00825]---[PLN02787]---[PRK14691]---[PRK06501]---[PRK07103]---[PRK09185]---[cd00833::PRK07967 PRK07967 3-oxoacyl-(acyl carrier …
PSNMU-V1.4_AUG-EV-PASAV3_0036200	-2.59031	-3.39734	0	FAD	SP=G5EGA5::Delta(12) fatty acid desaturase fat-2; UR=UniRef90_W0S9D5::Omega3 desaturase-a; CDD=cd03507]---[PLN02505]---[PLN02498]---[COG3239]---[pfam00487]---[PLN02598]---[cd03506]---[cd01060]---[cd03514]---[cd03511::cd03507 Delta12-FADS-like The Delta12 Fatty Acid Desaturase (Delta12-FADS)-like CD includes the integral-membrane enzymes delta-12 acyl-lipid desaturases oleate 12-hydroxylases omega…
PSNMU-V1.4_AUG-EV-PASAV3_0109450	-1.98519	-3.24279	-3.11423	FAD	SP=Q23221::Delta(6)-fatty-acid desaturase fat-3; UR=UniRef90_B7GE50::Predicted protein; CDD=cd03506]---[PLN03198]---[pfam00487]---[PLN03199]---[COG3239]---[cd01060]---[pfam00173]---[cd03507]---[cd03509::cd03506 Delta6-FADS-like The Delta6 Fatty Acid Desaturase (Delta6-FADS)-like CD includes the integral-membrane enzymes delta-4 delta-5 delta-6 delta-8 delta-8-sphingolipid and delta-11 desaturases…
PSNMU-V1.4_AUG-EV-PASAV3_0100170	-1.03638	-2.9982	-2.18027	HPO-8	SP=O17040::Very-long-chain (3R)-3-hydroxyacyl-CoA dehydratase hpo-8; UR=UniRef90_B7FVT1::Predicted protein; CDD=pfam04387]---[PLN02838]---[COG5198::pfam04387 PTPLA Protein tyrosine phosphatase-like protein PTPLA. This family includes the mammalian protein tyrosine phosphatase-like protein PTPLA. A significant variation of PTPLA from other protein tyrosine phosphatases is the presence of proline i…
PSNMU-V1.4_AUG-EV-PASAV3_0093120	-0.557803	-2.81237	-2.65764	KCS-5	SP=Q9C6L5::3-ketoacyl-CoA synthase 5; UR=UniRef90_B7FWF7::3-ketoacyl-CoA synthase; CDD=PLN02192]---[PLN02854]---[PLN02377]---[pfam08392]---[PLN02932]---[PLN00415]---[cd00831]---[COG3424]---[cd00830]---[COG0332]---[cd00827]---[pfam08541]---[PLN03169]---[pfam02797]---[PLN02326::PLN02192 PLN02192 3-ketoacyl-CoA synthase.]---[PLN02854 PLN02854 3-ketoacyl-CoA synthase.]---[PLN02377 PLN02377 3-ketoacyl…
PSNMU-V1.4_AUG-EV-PASAV3_0046610	-2.51898	-2.71811	-1.53169	FAD	SP=P59668::Delta(12) fatty acid desaturase; UR=UniRef90_Q84KI8::Delta 12 fatty acid desaturase; CDD=PLN02505]---[cd03507]---[cd03507]---[PLN02498]---[COG3239]---[pfam00487]---[cd01060]---[PLN02598]---[cd03506::PLN02505 PLN02505 omega-6 fatty acid desaturase.]---[cd03507 Delta12-FADS-like The Delta12 Fatty Acid Desaturase (Delta12-FADS)-like CD includes the integral-membrane enzymes delta-12 acyl-…
PSNMU-V1.4_AUG-EV-PASAV3_0119780	-1.2305	-2.65213	-1.47394	ACC	SP=Q54J08::Acetyl-CoA carboxylase; UR=UniRef90_B7G7S4::Acetyl-coa carboxylase; CDD=pfam01039]---[COG0439]---[COG4770]---[PRK08591]---[PRK12999]---[PRK12999]---[PRK06111]---[COG1038]---[COG1038]---[TIGR02712]---[TIGR02712]---[PRK08462]---[PRK08654]---[TIGR00514]---[COG4799]---[PRK05586]---[PRK12833]---[TIGR01235]---[TIGR01235]---[pfam08326]---[PRK07178]---[PRK08463]---[pfam02786]---[pfam02785::pfa…
PSNMU-V1.4_AUG-EV-PASAV3_0105520	-1.03966	-2.467	-1.9152	ELOVL	SP=Q9JLJ4::Elongation of very long chain fatty acids protein 2; UR=UniRef90_W0SAA2::Elongation of fatty acids protein; CDD=pfam01151]---[PTZ00251::pfam01151 ELO GNS1/SUR4 family. Members of this family are involved in long chain fatty acid elongation systems that produce the 26-carbon precursors for ceramide and sphingolipid synthesis. Predicted to be integral membrane proteins in eukaryotes they…
PSNMU-V1.4_AUG-EV-PASAV3_0023440	-0.300555	-2.37288	-2.15999	SCD5	SP=Q2KIA4::Stearoyl-CoA desaturase 5; UR=UniRef90_W0TGU2::Delta-9 acyl-CoA desaturase; CDD=cd03505]---[COG1398]---[PLN02220]---[pfam00487]---[cd01060::cd03505 Delta9-FADS-like The Delta9 Fatty Acid Desaturase (Delta9-FADS)-like CD includes the delta-9 and delta-11 acyl CoA desaturases found in various eukaryotes including vertebrates insects higher plants and fungi. The delta-9 acyl-lipid desatur…
PSNMU-V1.4_AUG-EV-PASAV3_0046620	-1.82295	-2.32979	-2.15717	FABI	SP=P80030::Enoyl- acyl-carrier-protein reductase NADH chloroplastic; UR=UniRef90_B7FS72::Enoyl-acp reductase; CDD=PLN02730]---[PRK06300]---[cd05372]---[pfam13561]---[COG0623]---[PRK08415]---[PRK07370]---[PRK08159]---[PRK07533]---[PRK06079]---[PRK08594]---[PRK06505]---[PRK06997]---[PRK07984]---[PRK06603]---[COG1028]---[cd05359]---[PRK07889]---[PRK08063]---[cd05233::PLN02730 PLN02730 enoyl- acyl-ca…
PSNMU-V1.4_AUG-EV-PASAV3_0077440	-0.575326	-1.9968	-3.01583	FAD	SP=O96099::Delta(5) fatty acid desaturase B; UR=UniRef90_B5Y3W9::Delta 5 fatty acid desaturase; CDD=cd03506]---[pfam00487]---[COG3239]---[cd01060]---[cd03507]---[cd03514]---[PLN03198]---[PLN03198]---[cd03510]---[pfam00173::cd03506 Delta6-FADS-like The Delta6 Fatty Acid Desaturase (Delta6-FADS)-like CD includes the integral-membrane enzymes delta-4 delta-5 delta-6 delta-8 delta-8-sphingolipid and …
PSNMU-V1.4_AUG-EV-PASAV3_0064090	-0.155693	-1.94416	-0.100142	ACC	SP=Q13085::Acetyl-CoA carboxylase 1; UR=UniRef90_B8BVD1::Uncharacterized protein (Fragment); CDD=PRK05989]---[pfam02514]---[COG1429]---[TIGR02257]---[pfam01039]---[cd10150]---[COG0439]---[PRK12321]---[TIGR02025]---[PRK12493]---[PRK08591]---[COG4770]---[pfam08326]---[COG4799]---[PRK05586]---[PRK12999]---[TIGR00514]---[PRK06111]---[PRK13405]---[PRK08462::PRK05989 cobN cobaltochelatase subunit CobN …
PSNMU-V1.4_AUG-EV-PASAV3_0014100	0.431017	-1.60628	-1.76354	FAD	SP=Q9ZRP7::Delta(8)-fatty-acid desaturase 1; UR=UniRef90_B7GCV0::Acyl desaturase; CDD=pfam00487]---[cd03506]---[COG3239]---[PLN03198::pfam00487 FA_desaturase Fatty acid desaturase. ]---[cd03506 Delta6-FADS-like The Delta6 Fatty Acid Desaturase (Delta6-FADS)-like CD includes the integral-membrane enzymes delta-4 delta-5 delta-6 delta-8 delta-8-sphingolipid and delta-11 desaturases found in vertebr…
PSNMU-V1.4_AUG-EV-PASAV3_0113330	-0.951782	-1.38068	-2.29308	FAD	SP=O74212::Delta(5) fatty acid desaturase; UR=UniRef90_B7G7I8::Predicted protein; CDD=cd03506]---[pfam00487]---[COG3239]---[PLN03198]---[pfam00173]---[cd01060]---[PLN02252::cd03506 Delta6-FADS-like The Delta6 Fatty Acid Desaturase (Delta6-FADS)-like CD includes the integral-membrane enzymes delta-4 delta-5 delta-6 delta-8 delta-8-sphingolipid and delta-11 desaturases found in vertebrates higher p…
PSNMU-V1.4_AUG-EV-PASAV3_0073070	-2.96852	-1.11917	-1.65193	ELOVL	SP=Q5ZJR8::Elongation of very long chain fatty acids protein 6; UR=UniRef90_B8CBI0::Elongation of fatty acids protein; CDD=pfam01151]---[PTZ00251::pfam01151 ELO GNS1/SUR4 family. Members of this family are involved in long chain fatty acid elongation systems that produce the 26-carbon precursors for ceramide and sphingolipid synthesis. Predicted to be integral membrane proteins in eukaryotes they…
PSNMU-V1.4_AUG-EV-PASAV3_0069200	0	-1.02987	-0.739735	ACAT	SP=Q9FIK7::Probable acetyl-CoA acetyltransferase cytosolic 2; UR=UniRef90_B7GDK2::Acetyl-coa c-acetyltransferase; CDD=PLN02644]---[cd00751]---[PRK05790]---[TIGR01930]---[PRK08235]---[PRK06954]---[COG0183]---[PRK05656]---[pfam00108]---[PRK09051]---[PRK06366]---[PRK09050]---[PRK13359]---[TIGR02430]---[PRK06205]---[PRK06633]---[PRK06445]---[PRK07661]---[PRK07851]---[PRK09052::PLN02644 PLN02644 acety…
PSNMU-V1.4_AUG-EV-PASAV3_0083760	-0.823598	-0.892595	-0.906021	DEGS	SP=G5EC63::Putative sphingolipid delta(4)-desaturase/C4-hydroxylase; UR=UniRef90_B7G114::Predicted protein; CDD=cd03508]---[PLN02579]---[COG3239]---[pfam00487::cd03508 Delta4-sphingolipid-FADS-like The Delta4-sphingolipid Fatty Acid Desaturase (Delta4-sphingolipid-FADS)-like CD includes the integral-membrane enzymes dihydroceramide Delta-4 desaturase involved in the synthesis of sphingosine and t…
PSNMU-V1.4_AUG-EV-PASAV3_0068000	-0.181149	-0.705419	-1.66616	ELOVL	SP=Q5M8U1::Elongation of very long chain fatty acids protein 5; UR=UniRef90_B7FPC5::Elongation of fatty acids protein (Fragment); CDD=pfam01151]---[PTZ00251::pfam01151 ELO GNS1/SUR4 family. Members of this family are involved in long chain fatty acid elongation systems that produce the 26-carbon precursors for ceramide and sphingolipid synthesis. Predicted to be integral membrane proteins in euka…
PSNMU-V1.4_AUG-EV-PASAV3_0113670	-0.791138	-0.623626	-0.66614	FAD	SP=P59668::Delta(12) fatty acid desaturase; UR=UniRef90_W0S9Y7::Delta12 desaturase-a; CDD=PLN02505]---[cd03507]---[PLN02498]---[COG3239]---[pfam00487]---[PLN02598]---[cd01060]---[cd03506::PLN02505 PLN02505 omega-6 fatty acid desaturase.]---[cd03507 Delta12-FADS-like The Delta12 Fatty Acid Desaturase (Delta12-FADS)-like CD includes the integral-membrane enzymes delta-12 acyl-lipid desaturases olea…
PSNMU-V1.4_AUG-EV-PASAV3_0109010	0.201514	-0.472651	0	FAD	SP=O96099::Delta(5) fatty acid desaturase B; UR=UniRef90_B5Y3W9::Delta 5 fatty acid desaturase; CDD=cd03506]---[pfam00487]---[COG3239]---[PLN03198]---[cd03507]---[cd01060]---[cd03514]---[pfam00173::cd03506 Delta6-FADS-like The Delta6 Fatty Acid Desaturase (Delta6-FADS)-like CD includes the integral-membrane enzymes delta-4 delta-5 delta-6 delta-8 delta-8-sphingolipid and delta-11 desaturases foun…
PSNMU-V1.4_AUG-EV-PASAV3_0076400	-0.898498	-0.439206	-0.371133	ACS	SP=Q9SJD4::Long chain acyl-CoA synthetase 8; UR=UniRef90_B7FYK0::Long chain acyl-coa synthetase; CDD=cd05927]---[PLN02387]---[PTZ00216]---[COG1022]---[cd05907]---[PLN02736]---[PLN02430]---[PLN02861]---[PLN02614]---[pfam00501]---[cd05932]---[COG0318]---[PRK06187]---[cd05936]---[cd04433]---[cd05911]---[PTZ00342]---[cd05917]---[cd05929]---[cd05933::cd05927 LC-FACS_euk Eukaryotic long-chain fatty aci…
PSNMU-V1.4_AUG-EV-PASAV3_0014720	1.20115	-0.426686	0.301196	ACC	SP=Q54J08::Acetyl-CoA carboxylase; UR=UniRef90_K0R9K1::Uncharacterized protein; CDD=pfam00289]---[COG0439::pfam00289 CPSase_L_chain Carbamoyl-phosphate synthase L chain N-terminal domain. Carbamoyl-phosphate synthase catalyses the ATP-dependent synthesis of carbamyl-phosphate from glutamine or ammonia and bicarbonate. This important enzyme initiates both the urea cycle and the biosynthesis of arg…
PSNMU-V1.4_AUG-EV-PASAV3_0068680	-0.333283	-0.362056	-0.297099	ACS	SP=Q8LKS5::Long chain acyl-CoA synthetase 7 peroxisomal; UR=UniRef90_B5Y4D9::Long chain acyl-CoA synthetase; CDD=COG1022]---[cd05907]---[cd05927]---[cd05932]---[PLN02736]---[COG0318]---[pfam00501]---[cd05936]---[PLN02387]---[cd05911]---[cd05933]---[PRK07656]---[cd04433]---[PLN02861]---[cd05926]---[cd05917]---[cd05904]---[cd05929]---[cd05909]---[PLN02430::COG1022 FAA1 Long-chain acyl-CoA synthetas…
PSNMU-V1.4_AUG-EV-PASAV3_0040410	0.954942	-0.344719	-0.297608	ACS	SP=Q9T0A0::Long chain acyl-CoA synthetase 4; UR=UniRef90_B8CDL6::Uncharacterized protein; CDD=cd05932]---[cd05932]---[COG1022]---[COG1022]---[cd05907]---[cd05907]---[pfam00501]---[pfam00501]---[cd05927]---[cd05927]---[PRK06187]---[PRK07656]---[PRK07656]---[PLN02614]---[cd05922]---[COG0318]---[COG0318]---[PTZ00216]---[cd04433]---[PLN02736]---[PLN02387]---[cd05930]---[cd05911]---[cd05936]---[cd0593…
PSNMU-V1.4_AUG-EV-PASAV3_0021800	-0.682326	0	-0.928939	3-OXO-ACPS	SP=Q8L3X9::3-oxoacyl- acyl-carrier-protein synthase mitochondrial; UR=UniRef90_B7FTY6::3-oxoacyl- acyl-carrier-protein synthase; CDD=TIGR03150]---[PRK07314]---[cd00834]---[PTZ00050]---[PLN02836]---[COG0304]---[PRK06333]---[PRK08439]---[PRK08722]---[PRK07910]---[PRK14691]---[PRK07967]---[PLN02787]---[PRK09116]---[PRK06501]---[cd00828]---[pfam00109]---[cd00833]---[PRK09185]---[PRK05952::TIGR03150 f…
PSNMU-V1.4_AUG-EV-PASAV3_0082180	0	0	0	FABI	SP=Q81GI3::Enoyl- acyl-carrier-protein reductase NADH FabI; UR=UniRef90_UPI0005C469CF::enoyl-ACP reductase; CDD=COG0623]---[cd05372]---[pfam13561]---[PRK08594]---[PRK06079]---[PRK07533]---[PRK07370]---[PRK08415]---[PRK06997]---[PRK07984]---[PRK08159]---[PRK08690]---[PRK06505]---[PRK06603]---[PRK07889]---[PRK06300]---[PLN02730]---[cd05359]---[cd05233]---[COG1028::COG0623 FabI Enoyl- acyl-carrier-p…
PSNMU-V1.4_AUG-EV-PASAV3_0042800	0	0	-0.818684	FAD	SP=Q9SWQ9::Delta(8)-fatty-acid desaturase; UR=UniRef90_W0SA89::Delta6 desaturase-a; CDD=PLN03199]---[PLN03198]---[cd03506]---[pfam00487]---[pfam00173]---[COG3239]---[PLN02252]---[cd01060]---[cd01060]---[COG5274::PLN03199 PLN03199 delta6-acyl-lipid desaturase-like protein Provisional.]---[PLN03198 PLN03198 delta6-acyl-lipid desaturase Provisional.]---[cd03506 Delta6-FADS-like The Delta6 Fatty Acid…
PSNMU-V1.4_AUG-EV-PASAV3_0072690	0	0.236599	0.260827	FABI	SP=Q81GI3::Enoyl- acyl-carrier-protein reductase NADH FabI; UR=UniRef90_UPI0005C469CF::enoyl-ACP reductase; CDD=COG0623]---[cd05372]---[pfam13561]---[PRK08594]---[PRK06079]---[PRK07533]---[PRK07370]---[PRK08415]---[PRK06997]---[PRK07984]---[PRK08690]---[PRK08159]---[PRK06505]---[PRK06603]---[PRK07889]---[PRK06300]---[PLN02730]---[cd05359]---[cd05233]---[COG1028::COG0623 FabI Enoyl- acyl-carrier-p…
PSNMU-V1.4_AUG-EV-PASAV3_0073060	0	0.251616	0	ELOVL	SP=Q9H5J4::Elongation of very long chain fatty acids protein 6; UR=UniRef90_B8CBI0::Elongation of fatty acids protein; CDD=pfam01151]---[PTZ00251::pfam01151 ELO GNS1/SUR4 family. Members of this family are involved in long chain fatty acid elongation systems that produce the 26-carbon precursors for ceramide and sphingolipid synthesis. Predicted to be integral membrane proteins in eukaryotes they…
PSNMU-V1.4_AUG-EV-PASAV3_0025460	0	0.255008	0.358359	DEGS	SP=Q6H5U3::Sphingolipid delta(4)-desaturase DES1-like; UR=UniRef90_B7G870::Dihydroderamide delta-4 desaturase; CDD=PLN02579]---[cd03508]---[pfam00487]---[COG3239]---[cd03506]---[cd01060]---[cd01060]---[pfam08557]---[cd03507::PLN02579 PLN02579 sphingolipid delta-4 desaturase.]---[cd03508 Delta4-sphingolipid-FADS-like The Delta4-sphingolipid Fatty Acid Desaturase (Delta4-sphingolipid-FADS)-like CD …
PSNMU-V1.4_AUG-EV-PASAV3_0017690	0.351412	1.17564	0.395347	SCD5	SP=Q86SK9::Stearoyl-CoA desaturase 5; UR=UniRef90_W0TGU2::Delta-9 acyl-CoA desaturase; CDD=cd03505]---[COG1398]---[PLN02220]---[pfam00487]---[cd01060]---[cd01060]---[COG0475]---[pfam00999::cd03505 Delta9-FADS-like The Delta9 Fatty Acid Desaturase (Delta9-FADS)-like CD includes the delta-9 and delta-11 acyl CoA desaturases found in various eukaryotes including vertebrates insects higher plants and…
PSNMU-V1.4_AUG-EV-PASAV3_0035590	3.67441	1.29239	1.80228	HADH	SP=O18404::3-hydroxyacyl-CoA dehydrogenase type-2; UR=UniRef90_W4GZQ3::Uncharacterized protein; CDD=cd05371]---[PRK05653]---[COG1028]---[cd05233]---[PRK12825]---[PRK12826]---[PRK07231]---[cd05333]---[TIGR01830]---[PRK12939]---[PRK12827]---[PRK08217]---[PRK12829]---[TIGR03971]---[cd05369]---[cd05362]---[PRK06841]---[PRK07063]---[cd05366]---[PRK12937::cd05371 HSD10-like_SDR_c 17hydroxysteroid dehyd…
PSNMU-V1.4_AUG-EV-PASAV3_0040210	4.77043	4.676	4.77782	ACS	SP=Q8LKS5::Long chain acyl-CoA synthetase 7 peroxisomal; UR=UniRef90_B5Y4D9::Long chain acyl-CoA synthetase; CDD=COG1022]---[cd05907]---[cd05907]---[cd05927]---[pfam00501]---[cd05932]---[COG0318]---[PLN02736]---[cd05936]---[PRK06187]---[PLN02387]---[cd05933]---[cd04433]---[PRK07656]---[cd05917]---[cd05911]---[PLN02861]---[cd05926]---[cd05929]---[cd05904]---[cd05909::COG1022 FAA1 Long-chain acyl-C…
TAG SYNTHESIS	T1	T2	T3
PSNMU-V1.4_AUG-EV-PASAV3_0035280	-2.56534	-3.48704	-4.74573	DGAT	SP=Q9ASU1::Diacylglycerol O-acyltransferase 2; UR=UniRef90_J7I5V7::Diacylglycerol acyltransferase type 2; CDD=PLN02783]---[cd07987]---[pfam03982]---[COG0204]---[cd07989]---[smart00563]---[pfam01553::PLN02783 PLN02783 diacylglycerol O-acyltransferase.]---[cd07987 LPLAT_MGAT-like Lysophospholipid Acyltransferases (LPLATs) of Glycerophospholipid Biosynthesis MGAT-like. Lysophospholipid acyltransfera…
PSNMU-V1.4_AUG-EV-PASAV3_0074510	-2.56792	-3.48251	-4.64505	DGAT	SP=Q9ASU1::Diacylglycerol O-acyltransferase 2; UR=UniRef90_J7I5V7::Diacylglycerol acyltransferase type 2; CDD=PLN02783]---[cd07987]---[pfam03982]---[COG0204]---[cd07989]---[smart00563]---[pfam01553::PLN02783 PLN02783 diacylglycerol O-acyltransferase.]---[cd07987 LPLAT_MGAT-like Lysophospholipid Acyltransferases (LPLATs) of Glycerophospholipid Biosynthesis MGAT-like. Lysophospholipid acyltransfera…
PSNMU-V1.4_AUG-EV-PASAV3_0107840	-1.61592	-1.767	-1.61581	LPAAT	SP=Q9LLY4::1-acyl-sn-glycerol-3-phosphate acyltransferase 1 chloroplastic; UR=UniRef90_K0TAN9::1-acyl-sn-glycerol-3-phosphate acyltransferase (Fragment); CDD=cd07989]---[PLN02901]---[COG0204]---[smart00563]---[pfam01553]---[TIGR00530]---[cd07991]---[cd06551]---[PRK15018]---[cd07990]---[cd07988]---[cd07993]---[cd07992]---[PRK08633]---[PLN02833]---[PRK06814]---[cd07986::cd07989 LPLAT_AGPAT-like Lys…
PSNMU-V1.4_AUG-EV-PASAV3_0059060	-0.927714	-1.6719	-1.8425	MOGAT	SP=Q3SYC2::2-acylglycerol O-acyltransferase 2; UR=UniRef90_R1DEG2::Uncharacterized protein; CDD=pfam03982]---[pfam03982]---[cd07987]---[PLN02783::pfam03982 DAGAT Diacylglycerol acyltransferase. The terminal step of triacylglycerol (TAG) formation is catalysed by the enzyme diacylglycerol acyltransferase (DAGAT).]---[cd07987 LPLAT_MGAT-like Lysophospholipid Acyltransferases (LPLATs) of Glycerophos…
PSNMU-V1.4_AUG-EV-PASAV3_0017120	0	-0.596228	-1.08099	DGAT	SP=A2ADU8::Diacylglycerol O-acyltransferase 2-like protein 6; UR=UniRef90_B8CEL8::Uncharacterized protein; CDD=cd07987]---[pfam03982]---[PLN02783::cd07987 LPLAT_MGAT-like Lysophospholipid Acyltransferases (LPLATs) of Glycerophospholipid Biosynthesis MGAT-like. Lysophospholipid acyltransferase (LPLAT) superfamily member acyltransferases of de novo and remodeling pathways of glycerophospholipid bio…
PSNMU-V1.4_AUG-EV-PASAV3_0118360	0	-0.567777	0	DGAT	SP=Q96UY1::Diacylglycerol O-acyltransferase 2B; UR=UniRef90_J7HZ45::Diacylglycerol acyltransferase type 2; CDD=PLN02783]---[pfam03982]---[cd07987::PLN02783 PLN02783 diacylglycerol O-acyltransferase.]---[pfam03982 DAGAT Diacylglycerol acyltransferase. The terminal step of triacylglycerol (TAG) formation is catalysed by the enzyme diacylglycerol acyltransferase (DAGAT).]---[cd07987 LPLAT_MGAT-like …
PSNMU-V1.4_AUG-EV-PASAV3_0104390	0.40705	-0.507556	0	DGAT	SP=Q9ASU1::Diacylglycerol O-acyltransferase 2; UR=UniRef90_J7I6H6::Diacylglycerol acyltransferase type 2; CDD=cd07987]---[PLN02783]---[pfam03982]---[COG0697]---[pfam00892::cd07987 LPLAT_MGAT-like Lysophospholipid Acyltransferases (LPLATs) of Glycerophospholipid Biosynthesis MGAT-like. Lysophospholipid acyltransferase (LPLAT) superfamily member acyltransferases of de novo and remodeling pathways o…
PSNMU-V1.4_AUG-EV-PASAV3_0006120	0.0217741	-0.49316	-0.39251	PDAT	SP=P40345::Phospholipid diacylglycerol acyltransferase; UR=UniRef90_B8C896::Uncharacterized protein; CDD=PLN02517]---[pfam02450::PLN02517 PLN02517 phosphatidylcholine-sterol O-acyltransferase.]---[pfam02450 LCAT Lecithin cholesterol acyltransferase. Lecithin cholesterol acyltransferase (LCAT) is involved in extracellular metabolizm of plasma lipoproteins including cholesterol.
PSNMU-V1.4_AUG-EV-PASAV3_0114450	-1.1973	0	0	PAP	SP=Q3UMZ3::Phosphatidate phosphatase PPAPDC1B; UR=UniRef90_B7GAY0::Predicted protein; CDD=cd03390]---[cd03384]---[cd01610]---[pfam01569]---[PLN02250::cd03390 PAP2_containing_1_like PAP2 subfamily similar to human phosphatidic_acid_phosphatase_type_2_domain_containing_1. Most likely membrane-associated phosphatidic acid phosphatases. Plant members of this group are constitutively expressed in many…
PSNMU-V1.4_AUG-EV-PASAV3_0034570	-1.19956	0	0	PAP	SP=Q3UMZ3::Phosphatidate phosphatase PPAPDC1B; UR=UniRef90_B7GAY0::Predicted protein; CDD=cd03390]---[cd03384]---[cd01610]---[pfam01569]---[PLN02250::cd03390 PAP2_containing_1_like PAP2 subfamily similar to human phosphatidic_acid_phosphatase_type_2_domain_containing_1. Most likely membrane-associated phosphatidic acid phosphatases. Plant members of this group are constitutively expressed in many…
PSNMU-V1.4_AUG-EV-PASAV3_0124800	0	0	0	GPAT	SP=Q39639::Glycerol-3-phosphate acyltransferase chloroplastic; UR=UniRef90_B7GCP3::Predicted protein; CDD=PLN02349]---[cd07985]---[pfam01553]---[cd06551::PLN02349 PLN02349 glycerol-3-phosphate acyltransferase.]---[cd07985 LPLAT_GPAT Lysophospholipid Acyltransferases (LPLATs) of Glycerophospholipid Biosynthesis GPAT. Lysophospholipid acyltransferase (LPLAT) superfamily member glycerol-3-phosphate …
PSNMU-V1.4_AUG-EV-PASAV3_0067200	0	0.200606	0.195278	PAP	SP=Q8NEB5::Phosphatidate phosphatase PPAPDC1B; UR=UniRef90_B7GA23::Predicted protein; CDD=cd03390]---[cd01610]---[cd03384]---[pfam01569]---[PLN02250]---[smart00014]---[cd03392]---[PLN02715]---[COG0671::cd03390 PAP2_containing_1_like PAP2 subfamily similar to human phosphatidic_acid_phosphatase_type_2_domain_containing_1. Most likely membrane-associated phosphatidic acid phosphatases. Plant member…
PSNMU-V1.4_AUG-EV-PASAV3_0086770	0.222085	0.279822	0.751749	PDAT	SP=P40345::Phospholipid diacylglycerol acyltransferase; UR=UniRef90_B8C896::Uncharacterized protein; CDD=pfam02450]---[PLN02517::pfam02450 LCAT Lecithin cholesterol acyltransferase. Lecithin cholesterol acyltransferase (LCAT) is involved in extracellular metabolizm of plasma lipoproteins including cholesterol.]---[PLN02517 PLN02517 phosphatidylcholine-sterol O-acyltransferase.
PSNMU-V1.4_AUG-EV-PASAV3_0006810	0	0.706735	0.952538	MOGAT	SP=Q3KPP4::2-acylglycerol O-acyltransferase 1; UR=UniRef90_B8BSU8::Uncharacterized protein; CDD=pfam03982]---[PLN02783]---[cd07987::pfam03982 DAGAT Diacylglycerol acyltransferase. The terminal step of triacylglycerol (TAG) formation is catalysed by the enzyme diacylglycerol acyltransferase (DAGAT).]---[PLN02783 PLN02783 diacylglycerol O-acyltransferase.]---[cd07987 LPLAT_MGAT-like Lysophospholipi…
PSNMU-V1.4_AUG-EV-PASAV3_0026010	1.0375	1.81325	2.10536	PDAT	SP=O94680::Phospholipid diacylglycerol acyltransferase; UR=UniRef90_B7FQY9::Predicted protein (Fragment); CDD=PLN02517]---[pfam02450::PLN02517 PLN02517 phosphatidylcholine-sterol O-acyltransferase.]---[pfam02450 LCAT Lecithin cholesterol acyltransferase. Lecithin cholesterol acyltransferase (LCAT) is involved in extracellular metabolizm of plasma lipoproteins including cholesterol.

## Sheet: LHCs
LHCs	Mean Fc							-6	-5	-4	-3	-2	-1	0	1	2	3	4	5	6
Gene ID	T1	T2	T3	Abbreviation	Annotation
PSNMU-V1.4_AUG-EV-PASAV3_0034220	-2.32242	-3.70343	-3.08418	LHCF/LHCR	SP=Q41094::Fucoxanthin-chlorophyll a-c binding protein F chloroplastic; UR=UniRef90_F7J915::Fucoxanthin chlorophyll a/c protein; CDD=PLN00120]---[pfam00504]---[PLN00089::PLN00120 PLN00120 fucoxanthin-chlorophyll a-c binding protein Provisional.]---[pfam00504 Chloroa_b-bind Chlorophyll A-B binding protein. ]---[PLN00089 PLN00089 fucoxanthin-chlorophyll a/c binding protein Provisional.
PSNMU-V1.4_AUG-EV-PASAV3_0065530	-1.75885	-3.67624	-2.01171	LHCF/LHCR	SP=Q42395::Fucoxanthin-chlorophyll a-c binding protein chloroplastic; UR=UniRef90_Q42395::Fucoxanthin-chlorophyll a-c binding protein chloroplastic; CDD=PLN00120]---[pfam00504]---[PLN00089::PLN00120 PLN00120 fucoxanthin-chlorophyll a-c binding protein Provisional.]---[pfam00504 Chloroa_b-bind Chlorophyll A-B binding protein. ]---[PLN00089 PLN00089 fucoxanthin-chlorophyll a/c binding protein Provi…
PSNMU-V1.4_AUG-EV-PASAV3_0064880	-1.9461	-3.47357	-2.17934	LHCF/LHCR	SP=Q03965::Chlorophyll a-b binding protein L1818 chloroplastic; UR=UniRef90_B7G502::Protein fucoxanthin chlorophyll a/c protein; CDD=PLN00089]---[pfam00504]---[PLN00120]---[PLN00100]---[PLN00100]---[PLN00187]---[PLN00025]---[PLN00098]---[PLN00098]---[PLN00099]---[PLN00170]---[PLN00170]---[PLN00097]---[PLN00097]---[PLN00147]---[PLN00147]---[PLN00171]---[PLN00101]---[PLN00101]---[PLN00048::PLN00089…
PSNMU-V1.4_AUG-EV-PASAV3_0064900	-2.38088	-3.29791	-2.04879	LHCF/LHCR	SP=P27525::Chlorophyll a-b binding protein CP24 10B chloroplastic; UR=UniRef90_B7FSP4::Protein fucoxanthin chlorophyll a/c protein; CDD=pfam00504]---[pfam00504]---[pfam00504]---[PLN00100]---[PLN00089]---[PLN00170]---[PLN00120]---[PLN00098]---[PLN00101]---[PLN00099]---[PLN00147]---[PLN00048]---[PLN00097::pfam00504 Chloroa_b-bind Chlorophyll A-B binding protein. ]---[PLN00100 PLN00100 light-harvest…
PSNMU-V1.4_AUG-EV-PASAV3_0000050	-2.14295	-3.26085	-2.15159	LHCF/LHCR	SP=Q42395::Fucoxanthin-chlorophyll a-c binding protein chloroplastic; UR=UniRef90_K0SDI3::Uncharacterized protein (Fragment); CDD=PLN00120]---[pfam00504]---[pfam00504]---[PLN00089]---[PLN00100]---[PLN00099]---[PLN00187]---[PLN00101::PLN00120 PLN00120 fucoxanthin-chlorophyll a-c binding protein Provisional.]---[pfam00504 Chloroa_b-bind Chlorophyll A-B binding protein. ]---[PLN00089 PLN00089 fucoxa…
PSNMU-V1.4_AUG-EV-PASAV3_0055250	-2.00459	-3.39092	-2.64218	LHCF/LHCR	SP=Q42395::Fucoxanthin-chlorophyll a-c binding protein chloroplastic; UR=UniRef90_K0RMR4::Uncharacterized protein; CDD=PLN00120]---[pfam00504]---[pfam00504]---[PLN00089]---[PLN00187]---[PLN00170::PLN00120 PLN00120 fucoxanthin-chlorophyll a-c binding protein Provisional.]---[pfam00504 Chloroa_b-bind Chlorophyll A-B binding protein. ]---[PLN00089 PLN00089 fucoxanthin-chlorophyll a/c binding protein…
PSNMU-V1.4_AUG-EV-PASAV3_0034360	-1.44228	-3.25683	-1.98149	LHCF/LHCR	SP=P10708::Chlorophyll a-b binding protein 7 chloroplastic; UR=UniRef90_B8BYV3::Member of fucoxanthin chlorophyll a/c family lhca clade; CDD=pfam00504]---[pfam00504]---[PLN00147]---[PLN00089]---[PLN00098]---[PLN00048]---[PLN00097]---[PLN00100]---[PLN00099]---[PLN00101]---[PLN00170]---[PLN00025]---[PLN00120::pfam00504 Chloroa_b-bind Chlorophyll A-B binding protein. ]---[PLN00147 PLN00147 light-har…
PSNMU-V1.4_AUG-EV-PASAV3_0117340	-2.35518	-3.18478	-2.17148	LHCF/LHCR	SP=P42620::Glutathionyl-hydroquinone reductase YqjG; UR=UniRef90_B7G1M7::Predicted protein; CDD=COG0435]---[cd03190]---[pfam00504]---[PLN00120]---[PLN00099::COG0435 ECM4 Predicted glutathione S-transferase Posttranslational modification protein turnover chaperones .]---[cd03190 GST_C_Omega_like C-terminal alpha helical domain of Class Omega-like Glutathione S-transferases. Glutathione S-transfera…
PSNMU-V1.4_AUG-EV-PASAV3_0081580	-1.78995	-3.12354	-1.97351	LHCF/LHCR	SP=Q03965::Chlorophyll a-b binding protein L1818 chloroplastic; UR=UniRef90_B7FYL0::Protein fucoxanthin chlorophyll a/c protein; CDD=pfam00504]---[pfam00504]---[pfam00504]---[PLN00120]---[PLN00089]---[PLN00025]---[PLN00098]---[PLN00098]---[PLN00187]---[PLN00171]---[PLN00171]---[PLN00100]---[PLN00100]---[PLN00099]---[PLN00147]---[PLN00147]---[PLN00048]---[PLN00048]---[PLN00170]---[PLN00170]---[PLN…
PSNMU-V1.4_AUG-EV-PASAV3_0010950	-2.05965	-3.0684	-2.14439	LHCF/LHCR	SP=P27517::Chlorophyll a-b binding protein of LHCII type I chloroplastic; UR=UniRef90_B8BUU4::Fucoxanthin chl a/c protein lhca clade; CDD=pfam00504]---[pfam00504]---[PLN00100]---[PLN00187]---[PLN00098]---[PLN00025]---[PLN00171]---[PLN00048]---[PLN00101]---[PLN00099]---[PLN00170]---[PLN00097]---[PLN00147]---[PLN00089]---[PLN00120::pfam00504 Chloroa_b-bind Chlorophyll A-B binding protein. ]---[PLN0…
PSNMU-V1.4_AUG-EV-PASAV3_0065520	-1.57705	-3.0652	-1.96446	LHCF/LHCR	SP=Q41093::Fucoxanthin-chlorophyll a-c binding protein E chloroplastic; UR=UniRef90_Q41093::Fucoxanthin-chlorophyll a-c binding protein E chloroplastic; CDD=PLN00120]---[pfam00504]---[pfam00504]---[PLN00089::PLN00120 PLN00120 fucoxanthin-chlorophyll a-c binding protein Provisional.]---[pfam00504 Chloroa_b-bind Chlorophyll A-B binding protein. ]---[PLN00089 PLN00089 fucoxanthin-chlorophyll a/c bin…
PSNMU-V1.4_AUG-EV-PASAV3_0067930	-2.18782	-3.1944	-2.16601	LHCF/LHCR	SP=Q08584::Fucoxanthin-chlorophyll a-c binding protein A chloroplastic; UR=UniRef90_K0S0X3::Uncharacterized protein; CDD=PLN00120]---[pfam00504]---[pfam00504]---[PLN00089::PLN00120 PLN00120 fucoxanthin-chlorophyll a-c binding protein Provisional.]---[pfam00504 Chloroa_b-bind Chlorophyll A-B binding protein. ]---[PLN00089 PLN00089 fucoxanthin-chlorophyll a/c binding protein Provisional.
PSNMU-V1.4_AUG-EV-PASAV3_0036430	-2.17301	-3.09927	-2.28519	LHCF/LHCR	SP=Q42395::Fucoxanthin-chlorophyll a-c binding protein chloroplastic; UR=UniRef90_K0T1F3::Uncharacterized protein; CDD=pfam00504]---[pfam00504]---[PLN00120]---[PLN00089]---[PLN00048::pfam00504 Chloroa_b-bind Chlorophyll A-B binding protein. ]---[PLN00120 PLN00120 fucoxanthin-chlorophyll a-c binding protein Provisional.]---[PLN00089 PLN00089 fucoxanthin-chlorophyll a/c binding protein Provisional.…
PSNMU-V1.4_AUG-EV-PASAV3_0034350	-1.63379	-3.04037	-1.97279	LHCF/LHCR	SP=Q08584::Fucoxanthin-chlorophyll a-c binding protein A chloroplastic; UR=UniRef90_B7G871::Protein fucoxanthin chlorophyll a/c protein; CDD=PLN00120]---[pfam00504]---[PLN00089]---[PLN00100::PLN00120 PLN00120 fucoxanthin-chlorophyll a-c binding protein Provisional.]---[pfam00504 Chloroa_b-bind Chlorophyll A-B binding protein. ]---[PLN00089 PLN00089 fucoxanthin-chlorophyll a/c binding protein Prov…
PSNMU-V1.4_AUG-EV-PASAV3_0073130	-1.7912	-2.91166	-2.19423	LHCF/LHCR	SP=Q40300::Fucoxanthin-chlorophyll a-c binding protein F chloroplastic (Fragment); UR=UniRef90_F0YKY8::Putative plastid light harvesting protein isoform 11; CDD=PLN00120]---[pfam00504]---[pfam00504]---[PLN00089::PLN00120 PLN00120 fucoxanthin-chlorophyll a-c binding protein Provisional.]---[pfam00504 Chloroa_b-bind Chlorophyll A-B binding protein. ]---[PLN00089 PLN00089 fucoxanthin-chlorophyll a/c…
PSNMU-V1.4_AUG-EV-PASAV3_0008010	-1.70377	-3.05405	-2.04099	LHCF/LHCR	SP=Q40300::Fucoxanthin-chlorophyll a-c binding protein F chloroplastic (Fragment); UR=UniRef90_F0Y631::Putative plastid light harvesting protein isoform 35; CDD=PLN00120]---[pfam00504]---[pfam00504]---[pfam14705]---[PLN00089::PLN00120 PLN00120 fucoxanthin-chlorophyll a-c binding protein Provisional.]---[pfam00504 Chloroa_b-bind Chlorophyll A-B binding protein. ]---[pfam14705 Costars Costars. This…
PSNMU-V1.4_AUG-EV-PASAV3_0019670	-1.91237	-2.89458	-1.88005	LHCF/LHCR	SP=F4KGN5::Solute carrier family 40 member 2; UR=UniRef90_K0SYM5::Uncharacterized protein; CDD=pfam06963]---[pfam00504]---[pfam00504]---[PLN00120]---[PLN00089]---[PLN00100]---[PLN00098::pfam06963 FPN1 Ferroportin1 (FPN1). This family represents a conserved region approximately 100 residues long within eukaryotic Ferroportin1 (FPN1) a protein that may play a role in iron export from the cell. This…
PSNMU-V1.4_AUG-EV-PASAV3_0007710	-1.80483	-2.94825	-1.96291	LHCF/LHCR	SP=Q41094::Fucoxanthin-chlorophyll a-c binding protein F chloroplastic; UR=UniRef90_B7G503::Protein fucoxanthin chlorophyll a/c protein; CDD=PLN00089]---[pfam00504]---[pfam00504]---[PLN00120]---[PLN00100]---[PLN00098]---[PLN00170]---[PLN00147::PLN00089 PLN00089 fucoxanthin-chlorophyll a/c binding protein Provisional.]---[pfam00504 Chloroa_b-bind Chlorophyll A-B binding protein. ]---[PLN00120 PLN0…
PSNMU-V1.4_AUG-EV-PASAV3_0071820	-1.84329	-2.93223	-2.16407	LHCF/LHCR	SP=Q39709::Fucoxanthin-chlorophyll a-c binding protein chloroplastic; UR=UniRef90_K0TFU3::Uncharacterized protein; CDD=PLN00089]---[pfam00504]---[pfam00504]---[PLN00048]---[PLN00100]---[PLN00097]---[PLN00187]---[PLN00099]---[PLN00147]---[PLN00120]---[PLN00101]---[PLN00098::PLN00089 PLN00089 fucoxanthin-chlorophyll a/c binding protein Provisional.]---[pfam00504 Chloroa_b-bind Chlorophyll A-B bindi…
PSNMU-V1.4_AUG-EV-PASAV3_0069230	-3.33269	-2.97121	-2.38159	LHCF/LHCR	SP=Q42395::Fucoxanthin-chlorophyll a-c binding protein chloroplastic; UR=UniRef90_K0RMR4::Uncharacterized protein; CDD=PLN00120]---[pfam00504]---[pfam00504]---[PLN00089]---[PLN00187]---[PLN00170::PLN00120 PLN00120 fucoxanthin-chlorophyll a-c binding protein Provisional.]---[pfam00504 Chloroa_b-bind Chlorophyll A-B binding protein. ]---[PLN00089 PLN00089 fucoxanthin-chlorophyll a/c binding protein…
PSNMU-V1.4_AUG-EV-PASAV3_0007700	-1.89049	-2.84406	-1.97982	LHCF/LHCR	SP=Q39709::Fucoxanthin-chlorophyll a-c binding protein chloroplastic; UR=UniRef90_B7FUM6::Protein fucoxanthin chlorophyll a/c protein; CDD=pfam00504]---[pfam00504]---[PLN00089]---[PLN00100]---[PLN00048]---[PLN00170]---[PLN00101]---[PLN00147]---[PLN00098]---[PLN00097]---[PLN00187]---[PLN00120]---[PLN00099::pfam00504 Chloroa_b-bind Chlorophyll A-B binding protein. ]---[PLN00089 PLN00089 fucoxanthin…
PSNMU-V1.4_AUG-EV-PASAV3_0123450	-1.9532	-2.91523	-1.82442	LHCF/LHCR	SP=Q08587::Fucoxanthin-chlorophyll a-c binding protein D chloroplastic; UR=UniRef90_B7G5B6::Protein fucoxanthin chlorophyll a/c protein; CDD=PLN00120]---[pfam00504]---[PLN00089::PLN00120 PLN00120 fucoxanthin-chlorophyll a-c binding protein Provisional.]---[pfam00504 Chloroa_b-bind Chlorophyll A-B binding protein. ]---[PLN00089 PLN00089 fucoxanthin-chlorophyll a/c binding protein Provisional.
PSNMU-V1.4_AUG-EV-PASAV3_0086420	-1.89325	-2.93727	-2.04576	LHCF/LHCR	SP=Q42395::Fucoxanthin-chlorophyll a-c binding protein chloroplastic; UR=UniRef90_F0YMG7::Putative plastid light harvesting protein isoform 56; CDD=pfam00504]---[PLN00120]---[PLN00089::pfam00504 Chloroa_b-bind Chlorophyll A-B binding protein. ]---[PLN00120 PLN00120 fucoxanthin-chlorophyll a-c binding protein Provisional.]---[PLN00089 PLN00089 fucoxanthin-chlorophyll a/c binding protein Provisiona…
PSNMU-V1.4_AUG-EV-PASAV3_0085800	-1.79492	-2.4244	-1.44193	LHCF/LHCR	SP=Q42395::Fucoxanthin-chlorophyll a-c binding protein chloroplastic; UR=UniRef90_K0RMR4::Uncharacterized protein; CDD=PLN00120]---[pfam00504]---[pfam00504]---[PLN00089]---[PLN00187]---[PLN00170::PLN00120 PLN00120 fucoxanthin-chlorophyll a-c binding protein Provisional.]---[pfam00504 Chloroa_b-bind Chlorophyll A-B binding protein. ]---[PLN00089 PLN00089 fucoxanthin-chlorophyll a/c binding protein…
PSNMU-V1.4_AUG-EV-PASAV3_0088630	-2.94973	-1.42134	-1.42941	LHCF/LHCR	SP=P10708::Chlorophyll a-b binding protein 7 chloroplastic; UR=UniRef90_K0SZH8::Uncharacterized protein; CDD=pfam00504]---[pfam00504]---[pfam00504]---[PLN00147]---[PLN00170]---[PLN00170]---[PLN00098]---[PLN00097]---[PLN00089]---[PLN00089]---[PLN00101]---[PLN00100]---[PLN00171]---[PLN00099]---[PLN00025]---[PLN00048]---[PLN00187::pfam00504 Chloroa_b-bind Chlorophyll A-B binding protein. ]---[PLN001…
PSNMU-V1.4_AUG-EV-PASAV3_0028880	-1.85211	-2.70919	-1.86863	LHCF/LHCR	SP=Q0CUP0::Patatin-like phospholipase domain-containing protein ATEG_02594; UR=UniRef90_B7G8E5::Fucoxanthin chlorophyll a/c protein deviant; CDD=cd07232]---[pfam00504]---[cd07206]---[cd07230]---[PLN00100]---[cd07231]---[COG1752]---[pfam01734]---[cd07229]---[cd01819]---[cd07205]---[cd07198]---[cd07210]---[cd07209]---[PLN00120::cd07232 Pat_PLPL Patain-like phospholipase. Patatin-like phospholipase.…
PSNMU-V1.4_AUG-EV-PASAV3_0068260	-2.21726	-2.45651	-1.82095	LHCF/LHCR	SP=Q41093::Fucoxanthin-chlorophyll a-c binding protein E chloroplastic; UR=UniRef90_Q41093::Fucoxanthin-chlorophyll a-c binding protein E chloroplastic; CDD=PLN00120]---[pfam00504]---[PLN00089::PLN00120 PLN00120 fucoxanthin-chlorophyll a-c binding protein Provisional.]---[pfam00504 Chloroa_b-bind Chlorophyll A-B binding protein. ]---[PLN00089 PLN00089 fucoxanthin-chlorophyll a/c binding protein P…
PSNMU-V1.4_AUG-EV-PASAV3_0061840	-1.56489	-2.37193	-1.54146	LHCF/LHCR	SP=P10708::Chlorophyll a-b binding protein 7 chloroplastic; UR=UniRef90_B7FSI1::Protein fucoxanthin chlorophyll a/c protein; CDD=pfam00504]---[pfam00504]---[pfam00504]---[PLN00089]---[PLN00098]---[PLN00147]---[PLN00025]---[PLN00097]---[PLN00048]---[PLN00048]---[PLN00187]---[PLN00170::pfam00504 Chloroa_b-bind Chlorophyll A-B binding protein. ]---[PLN00089 PLN00089 fucoxanthin-chlorophyll a/c bindi…
PSNMU-V1.4_AUG-EV-PASAV3_0115260	-1.98837	-2.29499	-1.7174	LHCF/LHCR	SP=Q42395::Fucoxanthin-chlorophyll a-c binding protein chloroplastic; UR=UniRef90_K0RMR4::Uncharacterized protein; CDD=PLN00120]---[pfam00504]---[pfam00504]---[PLN00089::PLN00120 PLN00120 fucoxanthin-chlorophyll a-c binding protein Provisional.]---[pfam00504 Chloroa_b-bind Chlorophyll A-B binding protein. ]---[PLN00089 PLN00089 fucoxanthin-chlorophyll a/c binding protein Provisional.
PSNMU-V1.4_AUG-EV-PASAV3_0112540	-1.70204	-2.07204	-1.42438	LHCF/LHCR	SP=Q42395::Fucoxanthin-chlorophyll a-c binding protein chloroplastic; UR=UniRef90_K0RH98::Uncharacterized protein; CDD=PLN00120]---[pfam00504::PLN00120 PLN00120 fucoxanthin-chlorophyll a-c binding protein Provisional.]---[pfam00504 Chloroa_b-bind Chlorophyll A-B binding protein.
PSNMU-V1.4_AUG-EV-PASAV3_0044360	-0.761394	-1.81074	-1.29865	LHCF/LHCR	SP=Q9AW48::Photosystem II stability/assembly factor HCF136 chloroplastic; UR=UniRef90_B7G3A6::Predicted protein; CDD=PLN00033]---[pfam14870]---[PRK13684]---[PTZ00127]---[pfam02628]---[COG4447]---[COG1612::PLN00033 PLN00033 photosystem II stability/assembly factor Provisional.]---[pfam14870 PSII_BNR Photosynthesis system II assembly factor YCF48. YCF48 is one of several assembly factors of the pho…
PSNMU-V1.4_AUG-EV-PASAV3_0064560	-1.13022	-1.79604	-1.20638	LHCF/LHCR	SP=Q42395::Fucoxanthin-chlorophyll a-c binding protein chloroplastic; UR=UniRef90_K0RMR4::Uncharacterized protein; CDD=PLN00120]---[pfam00504]---[pfam00504]---[PLN00089]---[PLN00187]---[PLN00170::PLN00120 PLN00120 fucoxanthin-chlorophyll a-c binding protein Provisional.]---[pfam00504 Chloroa_b-bind Chlorophyll A-B binding protein. ]---[PLN00089 PLN00089 fucoxanthin-chlorophyll a/c binding protein…
PSNMU-V1.4_AUG-EV-PASAV3_0078060	0	-1.51065	-0.83243	LHCF/LHCR	SP=Q42395::Fucoxanthin-chlorophyll a-c binding protein chloroplastic; UR=UniRef90_B8CDK8::Uncharacterized protein; CDD=PLN00120]---[pfam00504]---[pfam00504]---[PLN00089::PLN00120 PLN00120 fucoxanthin-chlorophyll a-c binding protein Provisional.]---[pfam00504 Chloroa_b-bind Chlorophyll A-B binding protein. ]---[PLN00089 PLN00089 fucoxanthin-chlorophyll a/c binding protein Provisional.
PSNMU-V1.4_AUG-EV-PASAV3_0075260	-0.733613	-0.756934	-0.820724	LHCF/LHCR	SP=Q39709::Fucoxanthin-chlorophyll a-c binding protein chloroplastic; UR=UniRef90_B7GAA6::Predicted protein (Fragment); CDD=pfam00504]---[pfam00504]---[PLN00170::pfam00504 Chloroa_b-bind Chlorophyll A-B binding protein. ]---[PLN00170 PLN00170 photosystem II light-harvesting-Chl-binding protein Lhcb6 (CP24) Provisional.
PSNMU-V1.4_AUG-EV-PASAV3_0102880	0	0	0	LHCF/LHCR	SP=Q03965::Chlorophyll a-b binding protein L1818 chloroplastic; UR=UniRef90_B7FYL0::Protein fucoxanthin chlorophyll a/c protein; CDD=pfam00504]---[pfam00504]---[pfam00504]---[PLN00120]---[PLN00089]---[PLN00187]---[PLN00098]---[PLN00098]---[PLN00025]---[PLN00100]---[PLN00100]---[PLN00048]---[PLN00048]---[PLN00099]---[PLN00171]---[PLN00170]---[PLN00170]---[PLN00147]---[PLN00147]---[PLN00101]---[PLN…
PSNMU-V1.4_AUG-EV-PASAV3_0052130	0.678248	-0.470131	0.430346	LHCF/LHCR	SP=Q39709::Fucoxanthin-chlorophyll a-c binding protein chloroplastic; UR=UniRef90_B8CGG1::Fucoxanthin chlorophyll a/c protein LI818 clade; CDD=pfam00504]---[pfam00504]---[PLN00089]---[PLN00120]---[PLN00100]---[PLN00048]---[PLN00048]---[PLN00170]---[PLN00171]---[PLN00101::pfam00504 Chloroa_b-bind Chlorophyll A-B binding protein. ]---[PLN00089 PLN00089 fucoxanthin-chlorophyll a/c binding protein Pr…
PSNMU-V1.4_AUG-EV-PASAV3_0000720	-0.228357	0	0	LHCF/LHCR	SP=-::-; UR=UniRef90_F0XVY5::Putative uncharacterized protein (Fragment); CDD=PLN02679]---[PLN02578]---[PLN02824]---[pfam00875]---[pfam12697]---[pfam12697]---[COG0596::PLN02679 PLN02679 hydrolase alpha/beta fold family protein.]---[PLN02578 PLN02578 hydrolase.]---[PLN02824 PLN02824 hydrolase alpha/beta fold family protein.]---[pfam00875 DNA_photolyase DNA photolyase. This domain binds a light har…
PSNMU-V1.4_AUG-EV-PASAV3_0075800	-0.363764	0.852657	1.16109	LHCX	SP=P10708::Chlorophyll a-b binding protein 7 chloroplastic; UR=UniRef90_B8CGD3::Uncharacterized protein; CDD=pfam00504]---[pfam00504]---[PLN00147]---[PLN00097]---[PLN00098]---[PLN00100]---[PLN00170]---[PLN00089]---[PLN00099]---[PLN00101::pfam00504 Chloroa_b-bind Chlorophyll A-B binding protein. ]---[PLN00147 PLN00147 light-harvesting complex I chlorophyll-a/b binding protein Lhca5 Provisional.]--…
PSNMU-V1.4_AUG-EV-PASAV3_0029250	0	1.43947	2.87676	LHCX	SP=P24006::Chlorophyll a-b binding protein 1A chloroplastic; UR=UniRef90_B7G4U8::Protein fucoxanthin chlorophyll a/c protein; CDD=pfam00504]---[pfam00504]---[PLN00089]---[PLN00147]---[PLN00100]---[PLN00171]---[PLN00097]---[PLN00170]---[PLN00098]---[PLN00101]---[PLN00099]---[PLN00187::pfam00504 Chloroa_b-bind Chlorophyll A-B binding protein. ]---[PLN00089 PLN00089 fucoxanthin-chlorophyll a/c bindi…
PSNMU-V1.4_AUG-EV-PASAV3_0002170	0.0661411	1.62861	1.67846	LHCR	SP=P10708::Chlorophyll a-b binding protein 7 chloroplastic; UR=UniRef90_B8CGD3::Uncharacterized protein; CDD=pfam00504]---[pfam00504]---[PLN00147]---[PLN00097]---[PLN00098]---[PLN00100]---[PLN00170]---[PLN00089]---[PLN00099]---[PLN00101::pfam00504 Chloroa_b-bind Chlorophyll A-B binding protein. ]---[PLN00147 PLN00147 light-harvesting complex I chlorophyll-a/b binding protein Lhca5 Provisional.]--…
PSNMU-V1.4_AUG-EV-PASAV3_0125510	0.299367	5.31325	5.06882	LHCX	SP=Q03965::Chlorophyll a-b binding protein L1818 chloroplastic; UR=UniRef90_B7FYL0::Protein fucoxanthin chlorophyll a/c protein; CDD=pfam00504]---[pfam00504]---[pfam00504]---[PLN00120]---[PLN00089]---[PLN00187]---[PLN00098]---[PLN00098]---[PLN00025]---[PLN00100]---[PLN00100]---[PLN00048]---[PLN00048]---[PLN00099]---[PLN00171]---[PLN00170]---[PLN00170]---[PLN00147]---[PLN00147]---[PLN00101]---[PLN…
PSNMU-V1.4_AUG-EV-PASAV3_0063630	2.45213	5.45827	3.69032	LHCX	SP=Q39709::Fucoxanthin-chlorophyll a-c binding protein chloroplastic; UR=UniRef90_K0RW58::Uncharacterized protein; CDD=pfam00504]---[pfam00504]---[PLN00089]---[PLN00100]---[PLN00120]---[PLN00187]---[PLN00098]---[PLN00025]---[PLN00048]---[PLN00101]---[PLN00170]---[PLN00097]---[PLN00171::pfam00504 Chloroa_b-bind Chlorophyll A-B binding protein. ]---[PLN00089 PLN00089 fucoxanthin-chlorophyll a/c bin…

## Sheet: ELECTRON TRANSPORT
ELECTRON TRANSPORT	Mean Fc
Gene ID	T1	T2	T3	Abbreviation	Correct annotation-BlastX	Annotation
PSNMU-V1.4_AUG-EV-PASAV3_0044150	-1.70753	-3.33587	-1.77507	PS II D1	Photosystem II protein D1	SP=Q06908::ATP synthase gamma chain chloroplastic; UR=UniRef90_Q06908::ATP synthase gamma chain chloroplastic; CDD=PRK05621]---[pfam00231]---[TIGR01146]---[cd12151]---[COG0224]---[PRK13423]---[PRK14111]---[PRK13425]---[PRK14110]---[PRK13427]---[PRK13426]---[PRK13424]---[PRK13422]---[TIGR03323::PRK05621 PRK05621 F0F1 ATP synthase subunit gamma Validated.]---[pfam00231 ATP-synt ATP synthase. ]---[T…
PSNMU-V1.4_AUG-EV-PASAV3_0087790	-1.3027	-3.3924	-2.14859	CytC6	CytC6 (Cytochrome c6)	SP=P00110::Cytochrome c6; UR=UniRef90_B8C6L5::Uncharacterized protein; CDD=CHL00183]---[PRK13697]---[pfam13442]---[COG2010]---[pfam00034]---[COG3245]---[TIGR00782]---[TIGR00782]---[TIGR04485]---[COG2863::CHL00183 petJ cytochrome c553 Provisional.]---[PRK13697 PRK13697 cytochrome c6 Provisional.]---[pfam13442 Cytochrome_CBB3 Cytochrome C oxidase cbb3-type subunit III. ]---[COG2010 CccA Cytochrome …
PSNMU-V1.4_AUG-EV-PASAV3_0017510	-1.71563	-3.31615	-1.77038	CytB6sub	Cyt b6 sub (Cytochrome b6-f complex iron-sulfur subunit)	SP=Q9SBN3::Cytochrome b6-f complex iron-sulfur subunit chloroplastic; UR=UniRef90_B5Y3C9::Cytochrome b6-f complex iron-sulfur subunit; CDD=PRK13474]---[cd03471]---[COG0723]---[cd03477]---[cd03467]---[pfam00355]---[TIGR01416]---[cd03470]---[cd03476]---[TIGR02694]---[cd03475::PRK13474 PRK13474 cytochrome b6-f complex iron-sulfur subunit Provisional.]---[cd03471 Rieske_cytochrome_b6f Iron-sulfur pro…
PSNMU-V1.4_AUG-EV-PASAV3_0037180	-1.9059	-3.22173	-1.95063	Psb28	photosystem II reaction center psb28 protein [Fragilariopsis cylindrus CCMP1102]	SP=P12359::Oxygen-evolving enhancer protein 1 chloroplastic; UR=UniRef90_E5RPB2::Oxygen-evolving enhancer protein; CDD=PLN00037]---[pfam01716::PLN00037 PLN00037 photosystem II oxygen-evolving enhancer protein 1 Provisional.]---[pfam01716 MSP Manganese-stabilizing protein / photosystem II polypeptide. This family consists of the 33 KDa photosystem II polypeptide from the oxygen evolving complex (O…
PSNMU-V1.4_AUG-EV-PASAV3_0063890	-1.61776	-3.11693	-1.98219	PSII reaction center protein	photosystem I reaction center protein [Fragilariopsis cylindrus CCMP1102]	SP=Q84XB6::Photosystem II 12 kDa extrinsic protein chloroplastic; UR=UniRef90_Q84XB6::Photosystem II 12 kDa extrinsic protein chloroplastic; CDD=pfam06514]---[PRK02515::pfam06514 PsbU Photosystem II 12 kDa extrinsic protein (PsbU). This family consists of several photosystem II 12 kDa extrinsic protein (PsbU) proteins from cyanobacteria and algae. PsbU is an extrinsic protein of the photosystem I…
PSNMU-V1.4_AUG-EV-PASAV3_0017210	-1.22446	-3.03443	-1.91843	Psb27	Photosystem II Pbs27	SP=P74367::Photosystem II lipoprotein Psb27; UR=UniRef90_B7FPG7::Predicted protein; CDD=pfam13326]---[TIGR03044]---[PLN00064::pfam13326 PSII_Pbs27 Photosystem II Pbs27. This family of proteins contains Pbs27 a highly conserved component of photosystem II. Pbs27 is comprised of four helices arranged in a right handed up-down-up-down fold with a less ordered region located at the N-terminus.]---[TI…
PSNMU-V1.4_AUG-EV-PASAV3_0114090	-1.46529	-2.83792	-1.73048	PSI accessory protein	photosystem I accessory protein [Fragilariopsis cylindrus CCMP1102]	SP=-::-; UR=UniRef90_B8BYH2::Photosystem II reaction center M protein plastid; CDD=PLN00090]---[TIGR03038::PLN00090 PLN00090 photosystem II reaction center M protein Provisional.]---[TIGR03038 Photosystem_II_reaction_center_protein_M photosystem II reaction center protein PsbM. Members of this protein family are the photosystem II reaction center M protein product of the psbM gene in Cyanobacteri…
PSNMU-V1.4_AUG-EV-PASAV3_0043060	-1.56958	-2.71608	-1.86811	PsbU	Photosystem II PsbU	SP=Q9ZFU3::Photosystem I reaction center subunit IV; UR=UniRef90_K0RNI9::PS I subunit IV; CDD=pfam02427]---[PRK02749]---[CHL00125]---[PLN00045::pfam02427 PSI_PsaE Photosystem I reaction centre subunit IV / PsaE. PsaE is a 69 amino acid polypeptide from photosystem I present on the stromal side of the thylakoid membrane. The structure is comprised of a well-defined five-stranded beta-sheet similar…
PSNMU-V1.4_AUG-EV-PASAV3_0009550	-1.47036	-2.44593	-1.71471	PS II stability/assemby factor	Photosystem II stability/assembly factor [Fragilariopsis cylindrus CCMP1102]	SP=O96813::Photosystem I reaction center subunit VIII; UR=UniRef90_D7PJB7::Photosystem I reaction center subunit VIII; CDD=CHL00186]---[TIGR03052]---[PRK11877]---[pfam00796::CHL00186 psaI photosystem I subunit VIII Validated.]---[TIGR03052 Photosystem_I_reaction_center_subunit_VIII photosystem I reaction center subunit VIII. Members of this protein family are PsaI subunit VIII of the photosystem …
PSNMU-V1.4_AUG-EV-PASAV3_0035150	-1.24019	-0.939852	-1.03342	CytB6sub	Cyt b6 sub (Cytochrome b6-f complex iron-sulfur subunit)	SP=P51133::Cytochrome b-c1 complex subunit Rieske-3 mitochondrial; UR=UniRef90_K0SJ93::Cytochrome b-c1 complex subunit Rieske mitochondrial; CDD=cd03470]---[TIGR01416]---[COG0723]---[pfam00355]---[cd03467]---[PRK13474]---[cd03471]---[cd03477::cd03470 Rieske_cytochrome_bc1 Iron-sulfur protein (ISP) component of the bc(1) complex family Rieske domain The Rieske domain is a 2Fe-2S cluster binding do…
PSNMU-V1.4_AUG-EV-PASAV3_0108500	0	-0.546044	0	ATPC	ATPC, ATP synthase gamma chain	SP=A0T0H5::Photosystem II reaction center Psb28 protein; UR=UniRef90_B8C304::Photosystem II reaction center Psb28 protein (Fragment); CDD=CHL00128]---[PLN00039]---[pfam03912]---[TIGR03047]---[PRK13612]---[PRK13611]---[PRK13610::CHL00128 psbW photosystem II protein W Reviewed.]---[PLN00039 PLN00039 photosystem II reaction center Psb28 protein Provisional.]---[pfam03912 Psb28 Psb28 protein. Psb28 i…
PSNMU-V1.4_AUG-EV-PASAV3_0013340	0	0	0	PsbM	PsbM (Photosystem II reaction center M protein precursor)	SP=A0T0G9::Photosystem II protein D1; UR=UniRef90_A0T0G9::Photosystem II protein D1; CDD=TIGR01151]---[cd09289]---[PLN00056]---[CHL00003]---[pfam00124]---[cd09223]---[TIGR01152]---[cd09288]---[CHL00004]---[PLN00074]---[cd09290]---[PRK14506::TIGR01151 Photosystem_QB_protein photosystem II DI subunit (also called Q(B)). This model describes the Photosystem II DI subunit (also called Q(B)) in bacter…
PSNMU-V1.4_AUG-EV-PASAV3_0038740	0	0	0	CytB6sub	Cyt b6 sub (Cytochrome b6-f complex iron-sulfur subunit)	SP=Q7VDC0::Cytochrome b6-f complex iron-sulfur subunit; UR=UniRef90_U9VU44::Cytochrome b6-f complex iron-sulfur subunit; CDD=PRK13474]---[cd03471]---[COG0723]---[cd03477]---[pfam00355]---[cd03467]---[cd03470]---[TIGR01416::PRK13474 PRK13474 cytochrome b6-f complex iron-sulfur subunit Provisional.]---[cd03471 Rieske_cytochrome_b6f Iron-sulfur protein (ISP) component of the b6f complex family Riesk…

## Sheet: CARBON ASSIMILATION
CARBON ASSIMILATION	Mean Fc
Gene ID	T1	T2	T3	Abbreviation	Annotation
PSNMU-V1.4_AUG-EV-PASAV3_0066200	0	-4.24232	-1.87047	PRK	Phosphoribulokinase/uridine kinase	SP=P26302::Phosphoribulokinase chloroplastic; UR=UniRef90_Q95033::Phosphoribulokinase; CDD=PLN02348]---[cd02026]---[PRK07429]---[pfam00485]---[COG0572]---[PRK05480]---[cd02023]---[TIGR00235]---[cd02028]---[cd02029]---[PTZ00301]---[PRK15453]---[COG3954::PLN02348 PLN02348 phosphoribulokinase.]---[cd02026 PRK Phosphoribulokinase (PRK) is an enzyme involved in the Benson-Calvin cycle in chloroplasts …
PSNMU-V1.4_AUG-EV-PASAV3_0050220	-1.72048	-4.03187	-1.71898	PGP	phosphoglycolate phosphatase	SP=P0DKC4::Phosphoglycolate phosphatase 1B chloroplastic; UR=UniRef90_B7S3Q2::2-phosphoglycolate phosphatase; CDD=PLN02645]---[TIGR01452]---[COG0647]---[TIGR01460]---[TIGR01457]---[pfam13344]---[PRK10444]---[pfam13242]---[cd01427]---[cd01427]---[TIGR01459::PLN02645 PLN02645 phosphoglycolate phosphatase.]---[TIGR01452 PGP_euk phosphoglycolate/pyridoxal phosphate phosphatase family. PGP is an essen…
PSNMU-V1.4_AUG-EV-PASAV3_0122110	-0.752207	-3.77253	-1.87919	GAPDH	Glyceraldehyde-3-phosphate dehydrogenase	SP=O09452::Glyceraldehyde-3-phosphate dehydrogenase chloroplastic; UR=UniRef90_B7G5Q1::Glyceraldehyde-3-phosphate dehydrogenase; CDD=PLN02272]---[COG0057]---[TIGR01534]---[PTZ00023]---[PLN02358]---[PRK07729]---[PRK15425]---[PTZ00434]---[PRK07403]---[PRK08955]---[PLN03096]---[pfam02800]---[PLN02237]---[TIGR01532]---[PRK08289]---[PRK13535]---[pfam00044]---[smart00846]---[PTZ00353::PLN02272 PLN02272…
PSNMU-V1.4_AUG-EV-PASAV3_0001260	0	-3.5638	-2.23657	GAPDH	Glyceraldehyde-3-phosphate dehydrogenase	SP=O09452::Glyceraldehyde-3-phosphate dehydrogenase chloroplastic; UR=UniRef90_B7G5Q1::Glyceraldehyde-3-phosphate dehydrogenase; CDD=PLN02272]---[COG0057]---[TIGR01534]---[PTZ00023]---[PRK07729]---[PLN02358]---[PRK15425]---[PTZ00434]---[PRK07403]---[PRK08955]---[PLN03096]---[PLN02237]---[pfam02800]---[PRK08289]---[TIGR01532]---[PRK13535]---[pfam00044]---[smart00846]---[PTZ00353::PLN02272 PLN02272…
PSNMU-V1.4_AUG-EV-PASAV3_0076290	-0.808828	-3.16719	-1.58164	TKT	Transketolase	SP=Q556J0::Transketolase; UR=UniRef90_B7FUU0::Transketolase; CDD=PLN02790]---[COG0021]---[PTZ00089]---[TIGR00232]---[PRK12753]---[PRK12754]---[PRK05899]---[PRK05899]---[pfam00456]---[cd02012]---[COG3959]---[cd07033]---[pfam02779]---[smart00861]---[COG3958]---[PRK05444]---[COG1154]---[pfam02780]---[COG2609]---[cd02007]---[cd02017::PLN02790 PLN02790 transketolase.]---[COG0021 TktA Transketolase Car…
PSNMU-V1.4_AUG-EV-PASAV3_0021070	-1.24898	-2.99252	-1.59419	FBP	FBP (Fructose-1,6-bisphosphatase)	SP=Q07204::Fructose-1 6-bisphosphatase chloroplastic; UR=UniRef90_B7FRD3::Fructose-1 6-bisphosphatase; CDD=cd00354]---[PRK09293]---[PLN02542]---[COG0158]---[PLN02262]---[pfam00316]---[PLN02628]---[PLN02462]---[cd01636::cd00354 FBPase Fructose-1 6-bisphosphatase an enzyme that catalyzes the hydrolysis of fructose-1 6-biphosphate into fructose-6-phosphate and is critical in gluconeogenesis pathway.…
PSNMU-V1.4_AUG-EV-PASAV3_0021080	-1.16661	-2.97503	-1.75766	FBP	FBP (Fructose-1,6-bisphosphatase)	SP=P09195::Fructose-1 6-bisphosphatase chloroplastic; UR=UniRef90_B7FRD2::Plastidic inositol phosphatase; CDD=cd00354]---[PRK09293]---[PLN02542]---[COG0158]---[pfam00316]---[PLN02262]---[PLN02628]---[PLN02462::cd00354 FBPase Fructose-1 6-bisphosphatase an enzyme that catalyzes the hydrolysis of fructose-1 6-biphosphate into fructose-6-phosphate and is critical in gluconeogenesis pathway. The alig…
PSNMU-V1.4_AUG-EV-PASAV3_0087340	-1.74813	-2.9393	-2.07667	FBA	Fructose-bisphosphate aldolase	SP=O52402::Fructose-bisphosphate aldolase; UR=UniRef90_B7G9G9::Fructose-1 6-bisphosphate aldolase; CDD=cd00946]---[PRK09197]---[TIGR01520]---[cd00453]---[pfam01116]---[TIGR00167]---[COG0191]---[cd00947]---[TIGR01859]---[PRK12857]---[PRK08610]---[PRK08185]---[PRK12737]---[PRK09195]---[PRK06806]---[PRK07315]---[PRK07709]---[PLN02858]---[TIGR01858]---[PRK07998::cd00946 FBP_aldolase_IIA Class II Type…
PSNMU-V1.4_AUG-EV-PASAV3_0089160	-0.842517	-2.90403	-1.54631	PGK 1	Phosphoglycerate kinase	SP=Q9LD57::Phosphoglycerate kinase 1 chloroplastic; UR=UniRef90_Q9M7P7::Phosphoglycerate kinase; CDD=PRK00073]---[pfam00162]---[cd00318]---[COG0126]---[PLN03034]---[PRK13962]---[PLN02282]---[PTZ00005::PRK00073 pgk phosphoglycerate kinase Provisional.]---[pfam00162 PGK Phosphoglycerate kinase. ]---[cd00318 Phosphoglycerate_kinase Phosphoglycerate kinase (PGK) is a monomeric enzyme which catalyzes …
PSNMU-V1.4_AUG-EV-PASAV3_0029910	-0.430481	-2.52332	-0.998645	RPE	Ribulose-phosphate 3-epimerase	SP=P0AG10::Ribulose-phosphate 3-epimerase; UR=UniRef90_B7FRG3::Ribulose-phosphate 3-epimerase; CDD=PRK05581]---[TIGR01163]---[PRK08883]---[PLN02334]---[COG0036]---[cd00429]---[pfam00834]---[PRK08745]---[PTZ00170]---[PRK09722]---[PRK08005]---[PRK08091]---[PRK14057::PRK05581 PRK05581 ribulose-phosphate 3-epimerase Validated.]---[TIGR01163 Ribulose-phosphate_3-epimerase ribulose-phosphate 3-epimeras…
PSNMU-V1.4_AUG-EV-PASAV3_0091530	-2.46593	-2.34388	-2.11032	DXS	Deoxyxylulose-5-phosphate synthase	SP=B6IRB5::1-deoxy-D-xylulose-5-phosphate synthase; UR=UniRef90_B7S452::Precursor of synthase DXS 1-deoxy-d-xylulose-5-phosphate synthase; CDD=PRK05444]---[COG1154]---[PRK12571]---[PLN02582]---[TIGR00204]---[PLN02234]---[PLN02225]---[PRK12315]---[pfam13292]---[cd02007]---[cd07033]---[COG3958]---[pfam02779]---[smart00861]---[PRK05899]---[pfam02780]---[cd06586]---[cd02012]---[COG0022]---[COG0021::P…
PSNMU-V1.4_AUG-EV-PASAV3_0020990	0	-2.1511	-1.21694	SBP	Sedoheptulose 1,7 biphosphatase	SP=P46285::Sedoheptulose-1 7-bisphosphatase chloroplastic; UR=UniRef90_B7FRD1::Seduheptulose bisphosphatase; CDD=PLN02462]---[cd00354]---[pfam00316]---[PRK09293]---[COG0158]---[PLN02262]---[PLN02542]---[PLN02628::PLN02462 PLN02462 sedoheptulose-1 7-bisphosphatase.]---[cd00354 FBPase Fructose-1 6-bisphosphatase an enzyme that catalyzes the hydrolysis of fructose-1 6-biphosphate into fructose-6-pho…
PSNMU-V1.4_AUG-EV-PASAV3_0110050	0	-2.06688	-1.42005	RPI	Ribose 5-phosphate isomerase A	SP=Q9S726::Probable ribose-5-phosphate isomerase 3 chloroplastic; UR=UniRef90_B8BUF2::Uncharacterized protein; CDD=cd01398]---[PRK00702]---[TIGR00021]---[COG0120]---[PLN02384]---[pfam06026]---[PRK13978::cd01398 RPI_A RPI_A Ribose 5-phosphate isomerase type A (RPI_A) subfamily RPI catalyzes the reversible conversion of ribose-5-phosphate to ribulose 5-phosphate the first step of the non-oxidative …
PSNMU-V1.4_AUG-EV-PASAV3_0087720	-3.02637	-2.02393	-1.09512	GAPDH	Glyceraldehyde-3-phosphate dehydrogenase	SP=P58559::Glyceraldehyde-3-phosphate dehydrogenase 3; UR=UniRef90_B8C783::Glyceraldehyde-3-phosphate dehydrogenase; CDD=PRK08955]---[TIGR01534]---[COG0057]---[PRK07729]---[PRK07403]---[PTZ00023]---[PLN03096]---[PLN02237]---[PLN02272]---[PRK15425]---[TIGR01532]---[PLN02358]---[PRK13535]---[PRK08289]---[pfam02800]---[PTZ00434]---[pfam00044]---[smart00846]---[PTZ00353::PRK08955 PRK08955 glyceraldeh…
PSNMU-V1.4_AUG-EV-PASAV3_0020960	-0.873807	-1.75676	-0.799443	FBP	FBP (Fructose-1,6-bisphosphatase)	SP=P46285::Sedoheptulose-1 7-bisphosphatase chloroplastic; UR=UniRef90_B7FRD1::Seduheptulose bisphosphatase; CDD=PLN02462]---[cd00354]---[pfam00316]---[PRK09293]---[COG0158]---[cd09272]---[PLN02262]---[PLN02542]---[PLN02628]---[pfam07727::PLN02462 PLN02462 sedoheptulose-1 7-bisphosphatase.]---[cd00354 FBPase Fructose-1 6-bisphosphatase an enzyme that catalyzes the hydrolysis of fructose-1 6-bipho…
PSNMU-V1.4_AUG-EV-PASAV3_0108210	-0.942806	-1.53044	-1.35392	HAD-hydrolase	Halo-acid dehalogenase-superfamily hydrolase	SP=-::-; UR=UniRef90_B7G143::Predicted protein; CDD=COG0647]---[TIGR01459]---[TIGR01460]---[pfam13344]---[TIGR01452]---[cd01427]---[PLN02645]---[pfam13419::COG0647 NagD Predicted sugar phosphatases of the HAD superfamily Carbohydrate transport and metabolism .]---[TIGR01459 HAD-SF-IIA-hyp4 HAD-superfamily class IIA hydrolase TIGR01459. This hypothetical equivalog is a member of the Class IIA subf…
PSNMU-V1.4_AUG-EV-PASAV3_0029400	-1.12748	-1.06727	-1.26516	TPI	Triosephosphate isomerase	SP=B2UY22::Triosephosphate isomerase; UR=UniRef90_K0RA87::Triosephosphate isomerase; CDD=PRK00042]---[cd00311]---[PRK13962]---[pfam00121]---[COG0149]---[PTZ00333]---[PRK14566]---[PRK14567]---[PLN02561]---[PRK14905]---[PLN02429]---[PRK14565]---[PRK15492]---[TIGR00419]---[PRK04302::PRK00042 tpiA triosephosphate isomerase Provisional.]---[cd00311 TIM Triosephosphate isomerase (TIM) is a glycolytic e…
PSNMU-V1.4_AUG-EV-PASAV3_0056130	0.71005	-0.736606	-0.749095	FBP	FBP (Fructose-1,6-bisphosphatase)	SP=Q07204::Fructose-1 6-bisphosphatase chloroplastic; UR=UniRef90_L1IGJ0::Uncharacterized protein; CDD=cd00354]---[PRK09293]---[COG0158]---[pfam00316]---[PLN02542]---[PLN02262]---[PLN02628]---[PLN02462]---[PRK12676]---[cd01642]---[cd01636]---[cd01515::cd00354 FBPase Fructose-1 6-bisphosphatase an enzyme that catalyzes the hydrolysis of fructose-1 6-biphosphate into fructose-6-phosphate and is cri…
PSNMU-V1.4_AUG-EV-PASAV3_0103530	-2.89664	-0.698973	-0.932863	FBP	FBP (Fructose-1,6-bisphosphatase)	SP=P22418::Fructose-1 6-bisphosphatase chloroplastic; UR=UniRef90_B7FPX3::Fructose-1 6-bisphosphatase; CDD=PRK09293]---[cd00354]---[COG0158]---[pfam00316]---[PLN02262]---[PLN02542]---[PLN02628]---[PLN02462::PRK09293 PRK09293 fructose-1 6-bisphosphatase Provisional.]---[cd00354 FBPase Fructose-1 6-bisphosphatase an enzyme that catalyzes the hydrolysis of fructose-1 6-biphosphate into fructose-6-ph…
PSNMU-V1.4_AUG-EV-PASAV3_0077150	-2.89664	-0.698973	-0.932863	FBP	FBP (Fructose-1,6-bisphosphatase)	SP=P22418::Fructose-1 6-bisphosphatase chloroplastic; UR=UniRef90_B7FPX3::Fructose-1 6-bisphosphatase; CDD=PRK09293]---[cd00354]---[COG0158]---[pfam00316]---[PLN02262]---[PLN02542]---[PLN02628]---[PLN02462::PRK09293 PRK09293 fructose-1 6-bisphosphatase Provisional.]---[cd00354 FBPase Fructose-1 6-bisphosphatase an enzyme that catalyzes the hydrolysis of fructose-1 6-biphosphate into fructose-6-ph…
PSNMU-V1.4_AUG-EV-PASAV3_0081710	-0.831751	-0.63648	0.727993	PGP	phosphoglycolate phosphatase	SP=Q55039::Phosphoglycolate phosphatase; UR=UniRef90_B7FQP7::Phosphoglycolate phosphatase PGPase; CDD=COG0546]---[pfam00702]---[COG1011]---[pfam13419]---[TIGR01449]---[COG0637]---[PRK13222]---[TIGR01509]---[PRK13225::COG0546 Gph Predicted phosphatases General function prediction only .]---[pfam00702 Hydrolase haloacid dehalogenase-like hydrolase. This family is structurally different from the alp…
PSNMU-V1.4_AUG-EV-PASAV3_0006470	-1.3273	-0.630444	-0.969058	FBP	FBP (Fructose-1,6-bisphosphatase)	SP=P22418::Fructose-1 6-bisphosphatase chloroplastic; UR=UniRef90_B7FUS3::Fructose-1 6-bisphosphatase; CDD=cd00354]---[PRK09293]---[COG0158]---[PLN02262]---[pfam00316]---[PLN02542]---[PLN02628]---[PLN02462::cd00354 FBPase Fructose-1 6-bisphosphatase an enzyme that catalyzes the hydrolysis of fructose-1 6-biphosphate into fructose-6-phosphate and is critical in gluconeogenesis pathway. The alignme…
PSNMU-V1.4_AUG-EV-PASAV3_0001270	0	-0.578951	0	PGP	phosphoglycolate phosphatase	SP=Q8GWU0::Phosphoglycolate phosphatase 2; UR=UniRef90_B7G5Q4::Phosphoglycolate phosphatase; CDD=TIGR01452]---[PLN02645]---[COG0647]---[TIGR01460]---[pfam13344]---[TIGR01457]---[pfam13242::TIGR01452 PGP_euk phosphoglycolate/pyridoxal phosphate phosphatase family. PGP is an essential enzyme in the glycolate salvage pathway in higher organisms (photorespiration in plants). Phosphoglycolate results …
PSNMU-V1.4_AUG-EV-PASAV3_0124840	0	-0.408382	0.168898	FBP	FBP (Fructose-1,6-bisphosphatase)	SP=P46275::Fructose-1 6-bisphosphatase chloroplastic; UR=UniRef90_A0A061QYB8::Fructose-1 6-bisphosphatase I; CDD=cd00354]---[PRK09293]---[COG0158]---[PLN02628]---[pfam00316]---[PLN02542]---[PLN02262]---[PLN02462::cd00354 FBPase Fructose-1 6-bisphosphatase an enzyme that catalyzes the hydrolysis of fructose-1 6-biphosphate into fructose-6-phosphate and is critical in gluconeogenesis pathway. The a…
PSNMU-V1.4_AUG-EV-PASAV3_0050640	-1.52687	-0.303172	-1.2435	TPI	Triosephosphate isomerase	SP=A7NI03::Triosephosphate isomerase; UR=UniRef90_C1MN44::Triosephosphate isomerase /regucalcin fusion; CDD=PRK00042]---[cd00311]---[pfam00121]---[PRK13962]---[COG0149]---[PTZ00333]---[PRK14566]---[PLN02561]---[pfam08450]---[PRK14567]---[COG3386]---[PLN02429]---[PRK14565]---[TIGR00419]---[PRK14905]---[PRK15492]---[PRK04302::PRK00042 tpiA triosephosphate isomerase Provisional.]---[cd00311 TIM Trio…
PSNMU-V1.4_AUG-EV-PASAV3_0045540	0	0	0	RPE	Ribulose-phosphate 3-epimerase	SP=P51012::Ribulose-phosphate 3-epimerase; UR=UniRef90_K0STK8::Uncharacterized protein (Fragment); CDD=cd00429]---[COG0036]---[PRK05581]---[TIGR01163]---[pfam00834]---[PLN02334]---[PRK08745]---[PRK08883]---[PTZ00170]---[PRK09722]---[PRK08005]---[PRK14057::cd00429 RPE Ribulose-5-phosphate 3-epimerase (RPE). This enzyme catalyses the interconversion of D-ribulose 5-phosphate (Ru5P) into D-xylulose …
PSNMU-V1.4_AUG-EV-PASAV3_0108600	-1.51856	0	-1.32531	RPE	Ribulose-phosphate 3-epimerase	SP=O14105::Ribulose-phosphate 3-epimerase; UR=UniRef90_K0TM73::Uncharacterized protein; CDD=cd07783]---[cd07804]---[PLN02334]---[cd00429]---[cd07768]---[cd07808]---[COG0036]---[PRK05581]---[PTZ00170]---[cd07803]---[COG1069]---[cd07805]---[PRK04123]---[TIGR01163]---[cd07781]---[cd07782]---[cd00366]---[COG1070]---[pfam00834]---[cd07779::cd07783 FGGY_CarbK-RPE_like Carbohydrate kinase and ribulose-p…
PSNMU-V1.4_AUG-EV-PASAV3_0048900	1.35535	0.119972	0.112683	6PGL	6-phosphogluconolactonase	SP=O34499::6-phosphogluconolactonase; UR=UniRef90_B5Y524::Predicted protein; CDD=pfam10282]---[pfam10282]---[pfam10282]---[COG2706]---[COG2706]---[PRK11028]---[PRK11028::pfam10282 Lactonase Lactonase 7-bladed beta-propeller. This entry contains bacterial 6-phosphogluconolactonases (6PGL)YbhE-type (EC 3.1.1.31) which hydrolyse 6-phosphogluconolactone to 6-phosphogluconate. The entry also contains …
PSNMU-V1.4_AUG-EV-PASAV3_0068250	0	0.839092	1.21615	FBP	FBP (Fructose-1,6-bisphosphatase)	SP=Q0JHF8::Fructose-1 6-bisphosphatase cytosolic; UR=UniRef90_B7GAR0::Fructose-1 6-bisphosphatase; CDD=cd00354]---[PRK09293]---[PLN02262]---[pfam00316]---[COG0158]---[PLN02542]---[PLN02628]---[PLN02462]---[cd01636]---[PRK12676::cd00354 FBPase Fructose-1 6-bisphosphatase an enzyme that catalyzes the hydrolysis of fructose-1 6-biphosphate into fructose-6-phosphate and is critical in gluconeogenesis…
PSNMU-V1.4_AUG-EV-PASAV3_0041890	-0.43514	0.898153	0	6PGD	6-phosphogluconate dehydrogenase	SP=Q9ZHD9::6-phosphogluconate dehydrogenase decarboxylating; UR=UniRef90_B7FXB5::6-phosphogluconate dehydrogenase decarboxylating; CDD=PLN02350]---[PLN02350]---[pfam00393]---[pfam00393]---[PRK09287]---[PRK09287]---[COG0362]---[COG0362]---[PTZ00142]---[PTZ00142]---[TIGR00873]---[TIGR00873]---[PRK09599]---[PRK09599]---[COG1023]---[COG1023]---[pfam03446]---[PRK12490]---[TIGR00872]---[COG1119]---[COG…
PSNMU-V1.4_AUG-EV-PASAV3_0033420	-0.821778	1.00327	0.414421	PGK 1	Phosphoglycerate kinase	SP=A9BDF8::Phosphoglycerate kinase; UR=UniRef90_B7G938::Phosphoglycerate kinase; CDD=PRK00073]---[pfam00162]---[cd00318]---[COG0126]---[PRK13962]---[PLN03034]---[PLN02282]---[PTZ00005::PRK00073 pgk phosphoglycerate kinase Provisional.]---[pfam00162 PGK Phosphoglycerate kinase. ]---[cd00318 Phosphoglycerate_kinase Phosphoglycerate kinase (PGK) is a monomeric enzyme which catalyzes the transfer of …
PSNMU-V1.4_AUG-EV-PASAV3_0107060	2.43908	1.11151	1.34476	TKT	Transketolase	SP=Q12630::Transketolase; UR=UniRef90_B7G5R3::Transketolase; CDD=PTZ00089]---[PLN02790]---[COG0021]---[TIGR00232]---[PRK12753]---[PRK12754]---[pfam00456]---[PRK05899]---[PRK05899]---[cd02012]---[cd07033]---[COG3959]---[pfam02779]---[smart00861]---[COG3958]---[PRK12571]---[pfam02780]---[COG1154]---[cd00568::PTZ00089 PTZ00089 transketolase Provisional.]---[PLN02790 PLN02790 transketolase.]---[COG00…
PSNMU-V1.4_AUG-EV-PASAV3_0036830	-2.82694	1.42089	-0.545109	HAD-hydrolase	Halo-acid dehalogenase-like superfamily	SP=Q680K2::Haloacid dehalogenase-like hydrolase domain-containing protein At4g39970; UR=UniRef90_R1B4Z8::Uncharacterized protein; CDD=PLN02779]---[COG0637]---[COG0637]---[TIGR02009]---[TIGR01509]---[TIGR01990]---[PRK10826]---[PLN02919]---[PLN02940]---[pfam00702]---[TIGR01449]---[pfam13242]---[PRK13478]---[COG0546::PLN02779 PLN02779 haloacid dehalogenase-like hydrolase family protein.]---[COG0637 …
PSNMU-V1.4_AUG-EV-PASAV3_0122010	0.0213586	1.53167	0.713668	PDHB1	PDHB1 (Precursor of dehydrogenase pyruvate dehydrogenase	SP=P11966::Pyruvate dehydrogenase E1 component subunit beta mitochondrial; UR=UniRef90_B7FZN6::Precursor of dehydrogenase pyruvate dehydrogenase E1 component beta subunit; CDD=PLN02683]---[PRK11892]---[PTZ00182]---[COG0022]---[PRK09212]---[CHL00144]---[cd07036]---[pfam02779]---[pfam02780]---[COG3958]---[smart00861]---[cd06586]---[COG1154]---[cd07033]---[PRK05444]---[TIGR00204]---[PRK12571]---[PLN…
PSNMU-V1.4_AUG-EV-PASAV3_0013300	2.18992	4.88707	3.85717	G6PD	glucose 6-phosphate dehydrogenase	SP=P37830::Glucose-6-phosphate 1-dehydrogenase cytoplasmic isoform; UR=UniRef90_K0RE14::Glucose-6-phosphate 1-dehydrogenase; CDD=PTZ00309]---[TIGR00871]---[PLN02539]---[COG0364]---[PRK05722]---[PRK12853]---[PLN02640]---[PLN02333]---[pfam02781]---[PRK12854]---[pfam00479::PTZ00309 PTZ00309 glucose-6-phosphate 1-dehydrogenase Provisional.]---[TIGR00871 Glucose-6-phosphate_1-dehydrogenase glucose-6-p…
PSNMU-V1.4_AUG-EV-PASAV3_0056840	3.9888	5.25962	3.54917	RPE	Ribulose-phosphate 3-epimerase	SP=P51012::Ribulose-phosphate 3-epimerase; UR=UniRef90_K0STK8::Uncharacterized protein (Fragment); CDD=cd00429]---[PRK05581]---[COG0036]---[TIGR01163]---[pfam00834]---[PLN02334]---[PTZ00170]---[PRK08745]---[PRK08883]---[PRK09722]---[PRK08005]---[PRK14057]---[PRK08091::cd00429 RPE Ribulose-5-phosphate 3-epimerase (RPE). This enzyme catalyses the interconversion of D-ribulose 5-phosphate (Ru5P) int…
comp12333_c0_seq2	0	-1.6762	0	Rubisco	ribulose-1 5-bisphosphate carboxylase/oxygenase	CHL00040 rbcL ribulose-1 5-bisphosphate carboxylase/oxygenase large subunit.]---[cd08212 RuBisCO_large_I Ribulose bisphosphate carboxylase large chain Form I. Ribulose bisphosphate carboxylase (Rubisco) plays an important role in the Calvin reductive pentose phosphate pathway. It catalyzes the primary CO2 fixation step. Rubisco is activated by carbamylation of an active site lysine stabilized by …

## Sheet: CAROTENOIDS
CAROTENOIDS	Mean Fc
Gene ID	T1	T2	T3	Abbreviation	Annotation
PSNMU-V1.4_AUG-EV-PASAV3_0102540	-3.71929	-3.08886	-2.00456	ZEP2	SP=Q9FGC7::Zeaxanthin epoxidase chloroplastic; UR=UniRef90_B7FQV6::Precursor of protein zeaxanthin epoxidase-like protein; CDD=PLN02927]---[PRK06753]---[COG0654]---[PRK06847]---[PRK07538]---[PRK08163::PLN02927 PLN02927 antheraxanthin epoxidase/zeaxanthin epoxidase.]---[PRK06753 PRK06753 hypothetical protein Provisional.]---[COG0654 UbiH 2-polyprenyl-6-methoxyphenol hydroxylase and related FAD-dep…
PSNMU-V1.4_AUG-EV-PASAV3_0117840	-2.71149	-3.67232	-2.05876	PDS1	SP=Q40406::Phytoene dehydrogenase chloroplastic/chromoplastic; UR=UniRef90_B8C4K2::Uncharacterized protein; CDD=PLN02612]---[TIGR02731]---[COG3349]---[TIGR02732]---[pfam01593]---[PLN02487]---[TIGR03467]---[PRK07233]---[COG1232]---[pfam13450]---[COG1233]---[TIGR00562]---[PRK11749]---[PRK12771]---[COG2907]---[PRK12810]---[PRK11883]---[PRK07208]---[TIGR02734]---[PRK09853::PLN02612 PLN02612 phytoene …
PSNMU-V1.4_AUG-EV-PASAV3_0016680	0	-2.96092	-1.40518	PSY	SP=P37272::Bifunctional 15-cis-phytoene synthase chromoplast; UR=UniRef90_K0RCD7::Uncharacterized protein; CDD=pfam00494]---[cd00683]---[PLN02632]---[TIGR03465]---[COG1562]---[TIGR03464]---[cd00385]---[cd00867::pfam00494 SQS_PSY Squalene/phytoene synthase. ]---[cd00683 Trans_IPPS_HH Trans-Isoprenyl Diphosphate Synthases head-to-head. These trans-Isoprenyl Diphosphate Synthases (Trans_IPPS) cataly…
PSNMU-V1.4_AUG-EV-PASAV3_0101160	-1.21033	-2.84933	-2.08853	CRT-OX	SP=P74334::Apocarotenoid-15 15'-oxygenase; UR=UniRef90_K0TEI6::Uncharacterized protein (Fragment); CDD=pfam03055]---[COG3670]---[PLN02969]---[PLN02258::pfam03055 RPE65 Retinal pigment epithelial membrane protein. This family represents a retinal pigment epithelial membrane receptor which is abundantly expressed in retinal pigment epithelium and binds plasma retinal binding protein. The family als…
PSNMU-V1.4_AUG-EV-PASAV3_0055310	-4.34421	-2.68496	-2.02658	CRTISO	SP=Q52QW3::Prolycopene isomerase 1 chloroplastic; UR=UniRef90_B8CDB2::Uncharacterized protein; CDD=COG1233]---[TIGR02730]---[TIGR02730]---[TIGR02734]---[TIGR02733]---[pfam13450]---[pfam01593]---[COG0644]---[COG1249::COG1233 COG1233 Phytoene dehydrogenase and related proteins Secondary metabolites biosynthesis transport and catabolism .]---[TIGR02730 Carotenoid_isomerase carotene isomerase. Member…
PSNMU-V1.4_AUG-EV-PASAV3_0091860	-3.8731	-2.63771	-2.40401	ZEP1	SP=Q0JCU7::Zeaxanthin epoxidase chloroplastic; UR=UniRef90_B8C448::Uncharacterized protein; CDD=PLN02927]---[PRK06753]---[PRK06847]---[PRK06847]---[PRK08163]---[COG0654]---[COG0654]---[PRK07538]---[TIGR03219::PLN02927 PLN02927 antheraxanthin epoxidase/zeaxanthin epoxidase.]---[PRK06753 PRK06753 hypothetical protein Provisional.]---[PRK06847 PRK06847 hypothetical protein Provisional.]---[PRK08163 …
PSNMU-V1.4_AUG-EV-PASAV3_0094660	-3.98647	-2.61652	-2.40534	ZEP1	SP=Q0JCU7::Zeaxanthin epoxidase chloroplastic; UR=UniRef90_B8C448::Uncharacterized protein; CDD=PLN02927]---[PRK06753]---[PRK06847]---[PRK06847]---[PRK08163]---[COG0654]---[COG0654]---[PRK07538]---[TIGR03219::PLN02927 PLN02927 antheraxanthin epoxidase/zeaxanthin epoxidase.]---[PRK06753 PRK06753 hypothetical protein Provisional.]---[PRK06847 PRK06847 hypothetical protein Provisional.]---[PRK08163 …
PSNMU-V1.4_AUG-EV-PASAV3_0066360	-3.01905	-2.2987	-1.84881	GGPS	SP=Q42698::Geranylgeranyl pyrophosphate synthase chloroplastic; UR=UniRef90_B7FU89::Farnesyltranstransferase; CDD=COG0142]---[cd00685]---[pfam00348]---[PRK10581]---[CHL00151]---[cd00867]---[TIGR02748]---[cd00385]---[PLN02857]---[TIGR02749]---[PRK10888]---[PLN02890::COG0142 IspA Geranylgeranyl pyrophosphate synthase Coenzyme metabolism .]---[cd00685 Trans_IPPS_HT Trans-Isoprenyl Diphosphate Syntha…
PSNMU-V1.4_AUG-EV-PASAV3_0038360	-2.21631	-2.16782	-0.866207	VDL1	SP=Q9SM43::Violaxanthin de-epoxidase chloroplastic; UR=UniRef90_R1DZF3::Uncharacterized protein; CDD=PLN02372]---[pfam07137::PLN02372 PLN02372 violaxanthin de-epoxidase.]---[pfam07137 VDE Violaxanthin de-epoxidase (VDE). This family represents a conserved region approximately 150 residues long within plant violaxanthin de-epoxidase (VDE). In higher plants violaxanthin de-epoxidase forms part of a…
PSNMU-V1.4_AUG-EV-PASAV3_0121440	-1.6929	-1.69297	-1.69321	PSY	SP=O07333::Phytoene synthase; UR=UniRef90_B7FVW3::Phytoene synthase; CDD=PLN02632]---[cd00683]---[pfam00494]---[COG1562]---[TIGR03465]---[TIGR03464]---[cd00385]---[cd00867::PLN02632 PLN02632 phytoene synthase.]---[cd00683 Trans_IPPS_HH Trans-Isoprenyl Diphosphate Synthases head-to-head. These trans-Isoprenyl Diphosphate Synthases (Trans_IPPS) catalyze a head-to-head (HH) (1'-1) condensation react…
PSNMU-V1.4_AUG-EV-PASAV3_0098990	-1.27544	-0.962335	-1.16192	LCYB	SP=Q43578::Lycopene beta cyclase chloroplastic; UR=UniRef90_B7FNX5::Precursor of cyclase lycopene beta cyclase; CDD=PLN02463]---[TIGR01790]---[PLN02697]---[pfam05834::PLN02463 PLN02463 lycopene beta cyclase.]---[TIGR01790 Uncharacterized_carotenoid_cyclase_DR_0801 lycopene cyclase family protein. This family includes lycopene beta and epsilion cyclases (which form beta and delta carotene respecti…
PSNMU-V1.4_AUG-EV-PASAV3_0094670	-0.628834	-0.702716	-0.972689	VDL2	SP=Q40251::Violaxanthin de-epoxidase chloroplastic; UR=UniRef90_B7FYW5::Precursor of protein violaxanthin deepoxidase-like protein; CDD=pfam09532]---[PLN02372]---[PLN02372::pfam09532 FDF FDF domain. The FDF domain so called because of the conserved FDF at its N termini is an entirely alpha-helical domain with multiple exposed hydrophilic loops. It is found at the C terminus of Scd6p-like SM domai…
PSNMU-V1.4_AUG-EV-PASAV3_0108830	-1.13731	-0.485615	-2.29511	PDS	SP=P21334::Phytoene desaturase; UR=UniRef90_B5Y4Q5::Phytoene desaturase. zeta-carotene desaturase. bacterial-like protein; CDD=TIGR02734]---[COG1233::TIGR02734 Phytoene_desaturase_lycopene-forming phytoene desaturase. Phytoene is converted to lycopene by desaturation at four (two symmetrical pairs of) sites. This is achieved by two enzymes (crtP and crtQ) in cyanobacteria (Gloeobacter being an ex…
PSNMU-V1.4_AUG-EV-PASAV3_0071870	-0.238274	-0.425768	-0.810245	CRT-OX	SP=P74334::Apocarotenoid-15 15'-oxygenase; UR=UniRef90_B7FSE2::Predicted protein; CDD=pfam03055]---[COG3670]---[PLN02969]---[PLN02258]---[PLN02491::pfam03055 RPE65 Retinal pigment epithelial membrane protein. This family represents a retinal pigment epithelial membrane receptor which is abundantly expressed in retinal pigment epithelium and binds plasma retinal binding protein. The family also in…
PSNMU-V1.4_AUG-EV-PASAV3_0123850	0.42565	-0.398	0.468226	VDR	SP=-::-; UR=UniRef90_B7FR37::Violaxanthin deepoxidase-related chloroplast; CDD=-::-
PSNMU-V1.4_AUG-EV-PASAV3_0015190	-0.371659	-0.292389	0	CRTISO4	SP=Q52QW3::Prolycopene isomerase 1 chloroplastic; UR=UniRef90_B7FWY8::Carotenoid isomerase; CDD=COG1233]---[TIGR02730::COG1233 COG1233 Phytoene dehydrogenase and related proteins Secondary metabolites biosynthesis transport and catabolism .]---[TIGR02730 Carotenoid_isomerase carotene isomerase. Members of this family including sll0033 (crtH) of Synechocystis sp. PCC 6803 catalyze a cis-trans isom…
PSNMU-V1.4_AUG-EV-PASAV3_0007550	0	-0.236609	0.447369	VDE	SP=Q9SM43::Violaxanthin de-epoxidase chloroplastic; UR=UniRef90_B7FUR6::Violaxanthin deepoxidase; CDD=PLN02372]---[pfam07137::PLN02372 PLN02372 violaxanthin de-epoxidase.]---[pfam07137 VDE Violaxanthin de-epoxidase (VDE). This family represents a conserved region approximately 150 residues long within plant violaxanthin de-epoxidase (VDE). In higher plants violaxanthin de-epoxidase forms part of …
PSNMU-V1.4_AUG-EV-PASAV3_0004430	0	-0.234278	1.09651	CRTISO3	SP=Q8S4R4::Prolycopene isomerase chloroplastic; UR=UniRef90_B7G5U6::Carotenoid isomerase; CDD=COG1233]---[TIGR02730]---[TIGR02734]---[TIGR02733]---[TIGR02733]---[pfam13450]---[PRK07233::COG1233 COG1233 Phytoene dehydrogenase and related proteins Secondary metabolites biosynthesis transport and catabolism .]---[TIGR02730 Carotenoid_isomerase carotene isomerase. Members of this family including sll…
PSNMU-V1.4_AUG-EV-PASAV3_0102420	-0.656474	0	0	CRTISO	SP=Q52QW2::Prolycopene isomerase 2 chloroplastic; UR=UniRef90_B7G5L7::Carotenoid isomerase; CDD=COG1233]---[COG1233]---[TIGR02730]---[TIGR02730]---[PHA03247]---[PHA03247]---[PRK07233::COG1233 COG1233 Phytoene dehydrogenase and related proteins Secondary metabolites biosynthesis transport and catabolism .]---[TIGR02730 Carotenoid_isomerase carotene isomerase. Members of this family including sll00…
PSNMU-V1.4_AUG-EV-PASAV3_0007540	2.56181	1.6575	2.19683	ZEP3	SP=Q40412::Zeaxanthin epoxidase chloroplastic; UR=UniRef90_B7FUR7::Zeaxanthin epoxidase; CDD=PLN02927]---[COG0654]---[PRK06753]---[PRK08163]---[PRK06847]---[PRK06475]---[PRK07538]---[TIGR03219]---[PRK07588]---[pfam01494]---[PRK06185::PLN02927 PLN02927 antheraxanthin epoxidase/zeaxanthin epoxidase.]---[COG0654 UbiH 2-polyprenyl-6-methoxyphenol hydroxylase and related FAD-dependent oxidoreductases …

## Sheet: GLYCOLYSIS-GLUCONEOGENESIS
GLYCOLYSIS-GLUCONEOGENESIS	Mean Fc
Gene ID	T1	T2	T3	Abbreviation	Annotation
PSNMU-V1.4_AUG-EV-PASAV3_0047610	-2.59762	-3.99008	-1.33976	FBA	SP=Q86A67::Fructose-bisphosphate aldolase; UR=UniRef90_K0S5W0::Fructose-bisphosphate aldolase; CDD=pfam00274]---[cd00948]---[PTZ00019]---[PLN02455]---[COG3588]---[PLN02425]---[PLN02227]---[cd00344]---[PRK14086::pfam00274 Glycolytic Fructose-bisphosphate aldolase class-I. ]---[cd00948 FBP_aldolase_I_a Fructose-1 6-bisphosphate aldolase. Fructose-1 6-bisphosphate aldolase. The enzyme catalyzes the …
PSNMU-V1.4_AUG-EV-PASAV3_0122110	-0.752207	-3.77253	-1.87919	GAPDH	SP=O09452::Glyceraldehyde-3-phosphate dehydrogenase chloroplastic; UR=UniRef90_B7G5Q1::Glyceraldehyde-3-phosphate dehydrogenase; CDD=PLN02272]---[COG0057]---[TIGR01534]---[PTZ00023]---[PLN02358]---[PRK07729]---[PRK15425]---[PTZ00434]---[PRK07403]---[PRK08955]---[PLN03096]---[pfam02800]---[PLN02237]---[TIGR01532]---[PRK08289]---[PRK13535]---[pfam00044]---[smart00846]---[PTZ00353::PLN02272 PLN02272…
PSNMU-V1.4_AUG-EV-PASAV3_0001260	0	-3.5638	-2.23657	GAPDH	SP=O09452::Glyceraldehyde-3-phosphate dehydrogenase chloroplastic; UR=UniRef90_B7G5Q1::Glyceraldehyde-3-phosphate dehydrogenase; CDD=PLN02272]---[COG0057]---[TIGR01534]---[PTZ00023]---[PRK07729]---[PLN02358]---[PRK15425]---[PTZ00434]---[PRK07403]---[PRK08955]---[PLN03096]---[PLN02237]---[pfam02800]---[PRK08289]---[TIGR01532]---[PRK13535]---[pfam00044]---[smart00846]---[PTZ00353::PLN02272 PLN02272…
PSNMU-V1.4_AUG-EV-PASAV3_0075580	-2.69245	-3.47521	-3.5356	PK	SP=Q44473::Pyruvate kinase; UR=UniRef90_K0RAI8::Pyruvate kinase; CDD=PRK06247]---[COG0469]---[PRK05826]---[PRK06354]---[TIGR01064]---[cd00288]---[pfam00224]---[PRK09206]---[PLN02461]---[PTZ00066]---[PLN02623]---[PRK06739]---[PLN02762]---[PTZ00300]---[PRK08187]---[PLN02765]---[PRK14725]---[PRK14725]---[pfam02887::PRK06247 PRK06247 pyruvate kinase Provisional.]---[COG0469 PykF Pyruvate kinase Carbo…
PSNMU-V1.4_AUG-EV-PASAV3_0087340	-1.74813	-2.9393	-2.07667	FBA	SP=O52402::Fructose-bisphosphate aldolase; UR=UniRef90_B7G9G9::Fructose-1 6-bisphosphate aldolase; CDD=cd00946]---[PRK09197]---[TIGR01520]---[cd00453]---[pfam01116]---[TIGR00167]---[COG0191]---[cd00947]---[TIGR01859]---[PRK12857]---[PRK08610]---[PRK08185]---[PRK12737]---[PRK09195]---[PRK06806]---[PRK07315]---[PRK07709]---[PLN02858]---[TIGR01858]---[PRK07998::cd00946 FBP_aldolase_IIA Class II Type…
PSNMU-V1.4_AUG-EV-PASAV3_0051030	-0.763844	-2.4626	-1.22178	PK	SP=Q42806::Pyruvate kinase cytosolic isozyme; UR=UniRef90_B7G961::Pyruvate kinase; CDD=COG0469]---[cd00288]---[PRK05826]---[TIGR01064]---[PLN02461]---[PTZ00066]---[PRK09206]---[PRK06354]---[PRK06247]---[pfam00224]---[PLN02765]---[PTZ00300]---[PLN02762]---[PLN02623]---[PRK06739]---[pfam02887]---[PRK14725]---[PRK08187::COG0469 PykF Pyruvate kinase Carbohydrate transport and metabolism .]---[cd00288…
PSNMU-V1.4_AUG-EV-PASAV3_0050120	0	-2.22008	-1.13658	FBA	SP=Q0PAS0::Fructose-bisphosphate aldolase; UR=UniRef90_B8C0L7::Uncharacterized protein; CDD=cd00946]---[cd00946]---[PRK09197]---[PRK09197]---[TIGR01520]---[TIGR01520]---[cd00453]---[cd00453]---[pfam01116]---[pfam01116]---[TIGR00167]---[TIGR00167]---[COG0191]---[COG0191]---[cd00947]---[cd00947]---[TIGR01859]---[PRK12857]---[PRK07315]---[PRK12737]---[PRK09195::cd00946 FBP_aldolase_IIA Class II Type…
PSNMU-V1.4_AUG-EV-PASAV3_0002620	-0.760899	-2.08832	-0.613794	TPI	SP=Q3AFD0::Triosephosphate isomerase; UR=UniRef90_B7FSQ0::Triosephosphate isomerase; CDD=PRK00042]---[cd00311]---[pfam00121]---[PRK13962]---[COG0149]---[PTZ00333]---[PLN02561]---[PRK14566]---[PRK14567]---[PRK14905]---[PLN02429]---[PRK15492]---[TIGR00419]---[PRK14565]---[PRK04302::PRK00042 tpiA triosephosphate isomerase Provisional.]---[cd00311 TIM Triosephosphate isomerase (TIM) is a glycolytic e…
PSNMU-V1.4_AUG-EV-PASAV3_0087720	-3.02637	-2.02393	-1.09512	GAPDH	SP=P58559::Glyceraldehyde-3-phosphate dehydrogenase 3; UR=UniRef90_B8C783::Glyceraldehyde-3-phosphate dehydrogenase; CDD=PRK08955]---[TIGR01534]---[COG0057]---[PRK07729]---[PRK07403]---[PTZ00023]---[PLN03096]---[PLN02237]---[PLN02272]---[PRK15425]---[TIGR01532]---[PLN02358]---[PRK13535]---[PRK08289]---[pfam02800]---[PTZ00434]---[pfam00044]---[smart00846]---[PTZ00353::PRK08955 PRK08955 glyceraldeh…
PSNMU-V1.4_AUG-EV-PASAV3_0050110	0	-1.72496	-0.784815	ENO	SP=Q27655::Enolase; UR=UniRef90_B7S3N7::Predicted protein; CDD=PLN00191]---[cd03313]---[PTZ00081]---[PRK00077]---[COG0148]---[TIGR01060]---[pfam00113]---[pfam03952]---[cd00308]---[PRK08350::PLN00191 PLN00191 enolase.]---[cd03313 enolase Enolase Enolases are homodimeric enzymes that catalyse the reversible dehydration of 2-phospho-D-glycerate to phosphoenolpyruvate as part of the glycolytic and gl…
PSNMU-V1.4_AUG-EV-PASAV3_0015720	-3.20452	-1.65492	-1.93726	ENO	SP=P07323::Gamma-enolase; UR=UniRef90_B8C355::Enolase; CDD=PLN00191]---[cd03313]---[PTZ00081]---[PRK00077]---[COG0148]---[TIGR01060]---[pfam00113]---[pfam03952]---[PRK08350]---[cd00308::PLN00191 PLN00191 enolase.]---[cd03313 enolase Enolase Enolases are homodimeric enzymes that catalyse the reversible dehydration of 2-phospho-D-glycerate to phosphoenolpyruvate as part of the glycolytic and glucon…
PSNMU-V1.4_AUG-EV-PASAV3_0009350	-1.12266	-1.49942	-0.317032	GAPDH	SP=P26988::Glyceraldehyde-3-phosphate dehydrogenase; UR=UniRef90_Q9M7R5::Triosephosphate isomerase/glyceraldehyde-3-phosphate dehydrogenase; CDD=PLN02272]---[PTZ00023]---[COG0057]---[TIGR01534]---[PLN02358]---[PRK15425]---[PTZ00333]---[cd00311]---[PRK00042]---[PRK07729]---[PLN02561]---[PTZ00434]---[pfam00121]---[PLN03096]---[PRK07403]---[COG0149]---[PLN02237]---[PRK13962]---[pfam02800]---[PLN0242…
PSNMU-V1.4_AUG-EV-PASAV3_0033880	-1.13139	-1.49891	-1.51671	GPI	SP=P42863::Glucose-6-phosphate isomerase cytosolic B; UR=UniRef90_B7GDV0::Glucose-6-phosphate isomerase; CDD=PLN02649]---[PTZ00430]---[PRK00179]---[pfam00342]---[COG0166]---[PRK14095]---[cd05016]---[cd05015]---[PRK14096]---[PRK00973]---[PRK03868]---[PRK14097]---[PRK09533::PLN02649 PLN02649 glucose-6-phosphate isomerase.]---[PTZ00430 PTZ00430 glucose-6-phosphate isomerase Provisional.]---[PRK00179…
PSNMU-V1.4_AUG-EV-PASAV3_0072120	-1.47672	-1.45338	-0.711865	GPM	SP=B3EFK8::2 3-bisphosphoglycerate-dependent phosphoglycerate mutase; UR=UniRef90_B7FU06::Predicted protein; CDD=PRK14115]---[TIGR01258]---[COG0588]---[PTZ00123]---[PRK14120]---[PRK14116]---[PRK14118]---[PRK14119]---[PRK14117]---[PRK01295]---[PRK01112]---[smart00855]---[pfam00300]---[COG0406]---[cd07067]---[cd07067]---[cd07040]---[cd07040]---[TIGR03162::PRK14115 gpmA phosphoglyceromutase Provisio…
PSNMU-V1.4_AUG-EV-PASAV3_0010520	-1.17669	-1.41575	0	PFK-2/FBP	SP=Q21122::6-phosphofructo-2-kinase/fructose-2 6-bisphosphatase; UR=UniRef90_B7FPH5::Bifunctional 6-phosphofructo-2-kinase; CDD=pfam01591]---[PTZ00322]---[COG0406]---[pfam00300]---[smart00855]---[TIGR03162]---[cd07067]---[cd07040]---[pfam13671::pfam01591 6PF2K 6-phosphofructo-2-kinase. This enzyme occurs as a bifunctional enzyme with fructose-2 6-bisphosphatase. The bifunctional enzyme catalyses …
PSNMU-V1.4_AUG-EV-PASAV3_0068040	-1.55309	-1.32512	-1.24837	FBA	SP=Q9XI84:: Fructose-bisphosphate aldolase -lysine N-methyltransferase chloroplastic; UR=UniRef90_B7FNW3::Predicted protein; CDD=pfam09273::pfam09273 Rubis-subs-bind Rubisco LSMT substrate-binding. Members of this family adopt a multihelical structure with an irregular array of long and short alpha-helices. They allow binding of the protein to substrate such as the N-terminal tails of histones H3…
PSNMU-V1.4_AUG-EV-PASAV3_0025820	-0.249258	-1.21458	-0.729961	PFK-2/FBP	SP=Q91309::6-phosphofructo-2-kinase/fructose-2 6-bisphosphatase; UR=UniRef90_K0SFY3::Uncharacterized protein; CDD=pfam01591]---[PTZ00322]---[TIGR03162]---[COG0406]---[pfam00300]---[smart00855]---[PRK15004::pfam01591 6PF2K 6-phosphofructo-2-kinase. This enzyme occurs as a bifunctional enzyme with fructose-2 6-bisphosphatase. The bifunctional enzyme catalyses both the synthesis and degradation of f…
PSNMU-V1.4_AUG-EV-PASAV3_0088310	-2.46859	-1.16095	-2.49666	FBA	SP=P74309::Fructose-bisphosphate aldolase class 1; UR=UniRef90_E0TCN3::Fructose-bisphosphate aldolase; CDD=PRK05377]---[cd00949]---[COG3588]---[cd00344]---[pfam00274]---[cd00948]---[PTZ00019]---[PLN02227]---[PLN02455]---[PLN02425::PRK05377 PRK05377 fructose-1 6-bisphosphate aldolase Reviewed.]---[cd00949 FBP_aldolase_I_bact Fructose-1.6-bisphosphate aldolase found in gram /- bacteria. Fructose-1.…
PSNMU-V1.4_AUG-EV-PASAV3_0029400	-1.12748	-1.06727	-1.26516	TPI	SP=B2UY22::Triosephosphate isomerase; UR=UniRef90_K0RA87::Triosephosphate isomerase; CDD=PRK00042]---[cd00311]---[PRK13962]---[pfam00121]---[COG0149]---[PTZ00333]---[PRK14566]---[PRK14567]---[PLN02561]---[PRK14905]---[PLN02429]---[PRK14565]---[PRK15492]---[TIGR00419]---[PRK04302::PRK00042 tpiA triosephosphate isomerase Provisional.]---[cd00311 TIM Triosephosphate isomerase (TIM) is a glycolytic e…
PSNMU-V1.4_AUG-EV-PASAV3_0051040	0	-1.05336	-0.390413	PK	SP=Q7A0N4::Pyruvate kinase; UR=UniRef90_B8XA71::Pyruvate kinase (Fragment); CDD=cd00288]---[cd00288]---[COG0469]---[COG0469]---[TIGR01064]---[TIGR01064]---[pfam00224]---[pfam00224]---[PRK05826]---[PRK05826]---[PRK06354]---[PRK06354]---[PRK06247]---[PRK06247]---[PRK09206]---[PRK09206]---[PRK06739]---[PLN02461]---[PLN02461]---[PTZ00300]---[PLN02623]---[PTZ00066]---[PTZ00066]---[PLN02765]---[PRK1472…
PSNMU-V1.4_AUG-EV-PASAV3_0009340	-0.823086	-0.84054	0.353563	GAPDH	SP=P26988::Glyceraldehyde-3-phosphate dehydrogenase; UR=UniRef90_Q2TSX1::Glyceraldehyde-3-phosphate dehydrogenase; CDD=PLN02272]---[PTZ00023]---[COG0057]---[PLN02358]---[TIGR01534]---[PRK15425]---[PRK07729]---[PTZ00434]---[PRK07403]---[PLN03096]---[PLN02237]---[PRK08955]---[pfam00044]---[PRK13535]---[smart00846]---[pfam02800]---[TIGR01532]---[PRK08289]---[PTZ00353::PLN02272 PLN02272 glyceraldehyd…
PSNMU-V1.4_AUG-EV-PASAV3_0027660	0.948348	-0.670972	0.134324	GPM	SP=B4RZM6::2 3-bisphosphoglycerate-dependent phosphoglycerate mutase; UR=UniRef90_B7FUH8::Predicted protein; CDD=PRK14115]---[COG0588]---[TIGR01258]---[PTZ00123]---[PRK14120]---[PRK14119]---[PRK14116]---[PRK14118]---[PRK14117]---[PRK01295]---[PRK01112]---[smart00855]---[pfam00300]---[cd07067]---[cd07067]---[COG0406]---[cd07040]---[cd07040]---[TIGR03162]---[PRK15004]---[PRK07238]---[TIGR03848::PRK…
PSNMU-V1.4_AUG-EV-PASAV3_0044920	-0.688036	-0.650539	-0.904863	PK	SP=O62619::Pyruvate kinase; UR=UniRef90_B7GBB9::Pyruvate kinase; CDD=PRK05826]---[TIGR01064]---[COG0469]---[cd00288]---[PRK06354]---[PRK09206]---[pfam00224]---[PLN02461]---[PRK06247]---[PTZ00066]---[PTZ00300]---[PLN02623]---[PLN02765]---[PLN02762]---[PRK06739]---[PRK14725]---[PRK08187]---[pfam02887::PRK05826 PRK05826 pyruvate kinase Provisional.]---[TIGR01064 Pyruvate_kinase pyruvate kinase. This…
PSNMU-V1.4_AUG-EV-PASAV3_0018290	0	-0.636552	0	TPI	SP=A5UZW4::Triosephosphate isomerase; UR=UniRef90_B5YNQ0::Triosephosphate isomerase; CDD=PRK00042]---[cd00311]---[pfam00121]---[PRK13962]---[COG0149]---[PTZ00333]---[PLN02561]---[PRK14566]---[PRK14565]---[PRK14567]---[PRK14905]---[PLN02429]---[PRK15492]---[TIGR00419]---[PRK04302::PRK00042 tpiA triosephosphate isomerase Provisional.]---[cd00311 TIM Triosephosphate isomerase (TIM) is a glycolytic e…
PSNMU-V1.4_AUG-EV-PASAV3_0090120	-0.97728	-0.531302	-0.619096	FBA	SP=Q9XI84:: Fructose-bisphosphate aldolase -lysine N-methyltransferase chloroplastic; UR=UniRef90_B5Y418::Ribulose-1 5-bisphosphate carboxylase/oxygenase small subunit N-methyltransferase I; CDD=pfam09273]---[pfam00856::pfam09273 Rubis-subs-bind Rubisco LSMT substrate-binding. Members of this family adopt a multihelical structure with an irregular array of long and short alpha-helices. They allow…
PSNMU-V1.4_AUG-EV-PASAV3_0005860	-0.252541	-0.52896	-0.895978	PC	SP=O17732::Pyruvate carboxylase 1; UR=UniRef90_B7GBG1::Precursor of carboxylase pyruvate carboxylase; CDD=PRK12999]---[COG1038]---[TIGR01235]---[pfam02436]---[cd03426]---[PRK09282]---[PRK10707]---[TIGR01108]---[cd06850]---[COG4770]---[COG0511]---[PRK14040]---[PRK14042]---[PLN02709]---[PRK05641]---[COG0494]---[cd04691]---[TIGR02712]---[pfam00364]---[PRK06549::PRK12999 PRK12999 pyruvate carboxylase…
PSNMU-V1.4_AUG-EV-PASAV3_0040420	1.36995	-0.445401	-0.558223	PC	SP=O17732::Pyruvate carboxylase 1; UR=UniRef90_B7GA98::Precursor of carboxylase pyruvate carboxylase; CDD=PRK12999]---[PRK12999]---[COG1038]---[COG1038]---[TIGR01235]---[PRK08591]---[COG4770]---[PRK08654]---[COG0439]---[PRK07178]---[PRK06111]---[TIGR00514]---[PRK05586]---[PRK08462]---[PRK12833]---[TIGR02712]---[PRK08463]---[pfam02786]---[smart00878]---[pfam02785]---[pfam00289]---[PRK12815::PRK129…
PSNMU-V1.4_AUG-EV-PASAV3_0014720	1.20115	-0.426686	0.301196	PPDK	SP=O23404::Pyruvate phosphate dikinase 1 chloroplastic; UR=UniRef90_O23404::Pyruvate phosphate dikinase 1 chloroplastic; CDD=PRK09279]---[TIGR01828]---[COG0574]---[pfam02896]---[PRK05878]---[COG1080]---[TIGR01418]---[PRK06464]---[TIGR01417]---[PRK11177]---[COG3605]---[pfam01326]---[PRK11061]---[pfam00391]---[PRK06354]---[PRK06241]---[PRK06241]---[COG3848]---[PRK08296::PRK09279 PRK09279 pyruvate p…
PSNMU-V1.4_AUG-EV-PASAV3_0093960	-0.283157	-0.414089	-0.0321494	FBA	SP=Q9URB4::Fructose-bisphosphate aldolase; UR=UniRef90_B7G4R3::Cytosolic class II aldolase; CDD=cd00946]---[PRK09197]---[TIGR01520]---[pfam01116]---[TIGR00167]---[cd00453]---[COG0191]---[cd00947]---[TIGR01859]---[PRK12857]---[PRK07315]---[PRK12737]---[PRK09195]---[PRK08610]---[PRK08185]---[PRK07709]---[PRK06806]---[PLN02858]---[PRK07998]---[TIGR01858::cd00946 FBP_aldolase_IIA Class II Type A Fruc…
PSNMU-V1.4_AUG-EV-PASAV3_0040410	0.954942	-0.344719	-0.297608	PC	SP=O17732::Pyruvate carboxylase 1; UR=UniRef90_B7GA98::Precursor of carboxylase pyruvate carboxylase; CDD=PRK12999]---[PRK12999]---[COG1038]---[COG1038]---[TIGR01235]---[TIGR01235]---[cd01862]---[pfam02436]---[cd00154]---[smart00175]---[pfam00071]---[PRK09282]---[PRK09282]---[cd07937]---[cd07937]---[TIGR01108]---[TIGR01108]---[cd04116]---[cd04123]---[COG5016]---[COG5016]---[cd01863]---[cd01860]--…
PSNMU-V1.4_AUG-EV-PASAV3_0066140	0.19894	-0.298316	-0.224152	GPM	SP=Q8R7C8::2 3-bisphosphoglycerate-dependent phosphoglycerate mutase; UR=UniRef90_B7FPT5::Phosphoglycerate mutase; CDD=PRK14115]---[PRK14115]---[COG0588]---[COG0588]---[TIGR01258]---[TIGR01258]---[PTZ00123]---[PTZ00123]---[PRK14120]---[PRK14120]---[PRK14119]---[PRK14119]---[PRK14118]---[PRK14118]---[PRK14116]---[PRK14116]---[PRK14117]---[PRK14117]---[PRK01112]---[PRK01112]---[PRK01295]---[PRK0129…
PSNMU-V1.4_AUG-EV-PASAV3_0005870	0	-0.245789	-0.284917	PC	SP=P52873::Pyruvate carboxylase mitochondrial; UR=UniRef90_B7GBG1::Precursor of carboxylase pyruvate carboxylase; CDD=PRK12999]---[COG1038]---[TIGR01235]---[PRK08591]---[COG4770]---[COG0439]---[PRK08654]---[PRK05586]---[PRK07178]---[PRK06111]---[TIGR00514]---[TIGR02712]---[PRK08463]---[PRK08462]---[PRK12833]---[COG0656]---[cd06660]---[pfam02786]---[pfam00248]---[PRK11565::PRK12999 PRK12999 pyruva…
PSNMU-V1.4_AUG-EV-PASAV3_0051520	1.15688	0	-1.07382	GAPDH	SP=P53430::Glyceraldehyde-3-phosphate dehydrogenase; UR=UniRef90_B7G6K6::Glyceraldehyde-3-phosphate dehydrogenase; CDD=PTZ00023]---[PLN02272]---[COG0057]---[TIGR01534]---[PLN02358]---[PRK15425]---[PRK07729]---[PTZ00434]---[PRK07403]---[PLN02237]---[PLN03096]---[PRK08955]---[TIGR01532]---[pfam02800]---[PRK13535]---[PRK08289]---[pfam00044]---[smart00846]---[PTZ00353::PTZ00023 PTZ00023 glyceraldehyd…
PSNMU-V1.4_AUG-EV-PASAV3_0028850	0.579219	0	0.20566	GCK	SP=Q55855::Glucokinase; UR=UniRef90_B7G8B6::Glucokinase; CDD=pfam02685]---[PRK00292]---[TIGR00749]---[COG0837]---[PRK14101]---[PRK12408::pfam02685 Glucokinase Glucokinase. This is a family of glucokinases or glucose kinases EC 2.7.1.2. These enzymes phosphorylate glucose using ATP as a donor to give glucose-6-phosphate and ADP.]---[PRK00292 glk glucokinase Provisional.]---[TIGR00749 Glucokinase_G…
PSNMU-V1.4_AUG-EV-PASAV3_0093870	0	0	0	PFK	SP=Q8VYN6::ATP-dependent 6-phosphofructokinase 5 chloroplastic; UR=UniRef90_K0RB05::Uncharacterized protein; CDD=PRK06830]---[PRK06830]---[cd00143]---[PTZ00286]---[PTZ00286]---[PLN02564]---[PLN02564]---[PLN02884]---[PLN02884]---[smart00332]---[pfam00481]---[COG0631]---[PLN03145]---[COG0205]---[PTZ00224]---[TIGR02483]---[PRK14072]---[PRK03202]---[PRK14071]---[cd00363]---[pfam00365]---[cd00763]---[…
PSNMU-V1.4_AUG-EV-PASAV3_0096590	0	0	1.24283	PK	SP=O05118::Pyruvate kinase; UR=UniRef90_B7G6Z9::Pyruvate kinase; CDD=PRK06247]---[COG0469]---[PRK05826]---[TIGR01064]---[PRK06354]---[cd00288]---[pfam00224]---[PRK09206]---[PTZ00066]---[PLN02461]---[PRK06739]---[PLN02623]---[PLN02762]---[PTZ00300]---[PRK08187]---[PLN02765]---[PRK14725]---[pfam02887]---[cd00127]---[smart00195::PRK06247 PRK06247 pyruvate kinase Provisional.]---[COG0469 PykF Pyruvat…
PSNMU-V1.4_AUG-EV-PASAV3_0031590	-0.238829	0	-0.308975	GPI	SP=P49105::Glucose-6-phosphate isomerase cytosolic; UR=UniRef90_B7GDL0::Glucose-6-phosphate isomerase; CDD=PLN02649]---[PTZ00430]---[PRK00179]---[pfam00342]---[PRK14095]---[COG0166]---[cd05016]---[cd05015]---[PRK00973]---[PRK14096]---[PRK03868::PLN02649 PLN02649 glucose-6-phosphate isomerase.]---[PTZ00430 PTZ00430 glucose-6-phosphate isomerase Provisional.]---[PRK00179 pgi glucose-6-phosphate iso…
PSNMU-V1.4_AUG-EV-PASAV3_0119190	0.421473	0.27708	0.850402	GPI	SP=B5XY03::Glucose-6-phosphate isomerase; UR=UniRef90_K0RMX2::Glucose-6-phosphate isomerase (Fragment); CDD=PRK00179]---[PLN02649]---[pfam00342]---[PTZ00430]---[COG0166]---[PRK14095]---[cd05016]---[cd05015]---[PRK14096]---[PRK14096]---[PRK00973]---[PRK03868]---[PRK09533::PRK00179 pgi glucose-6-phosphate isomerase Reviewed.]---[PLN02649 PLN02649 glucose-6-phosphate isomerase.]---[pfam00342 PGI Pho…
PSNMU-V1.4_AUG-EV-PASAV3_0081360	-0.430276	0.507446	-0.366834	GPM	SP=B3QVL0::2 3-bisphosphoglycerate-dependent phosphoglycerate mutase; UR=UniRef90_B7FR51::Predicted protein; CDD=PRK14115]---[COG0588]---[TIGR01258]---[PRK14120]---[PTZ00123]---[PRK14119]---[PRK14118]---[PRK14116]---[PRK14117]---[PRK01295]---[PRK01112]---[smart00855]---[pfam00300]---[cd07067]---[cd07067]---[COG0406]---[cd07040]---[cd07040]---[TIGR03162]---[PRK13462]---[PRK07238]---[PRK15004::PRK1…
PSNMU-V1.4_AUG-EV-PASAV3_0031150	1.16929	0.583396	0.599779	PGK	SP=Q9LD57::Phosphoglycerate kinase 1 chloroplastic; UR=UniRef90_Q5ENR4::Phosphoglycerate kinase (Fragment); CDD=PRK00073]---[PRK00073]---[PRK00073]---[pfam00162]---[pfam00162]---[cd00318]---[cd00318]---[PRK13962]---[PRK13962]---[COG0126]---[COG0126]---[PTZ00005]---[PTZ00005]---[PLN03034]---[PLN03034]---[PLN03034]---[PLN02282]---[PLN02282]---[PLN02282::PRK00073 pgk phosphoglycerate kinase Provisio…
PSNMU-V1.4_AUG-EV-PASAV3_0054660	0.793589	0.616641	0.615556	PCCA	SP=P05165::Propionyl-CoA carboxylase alpha chain mitochondrial; UR=UniRef90_B7GCL6::Carboxylase propionyl-coa carboxylase; CDD=COG4770]---[PRK08591]---[PRK06111]---[COG0439]---[PRK08654]---[TIGR02712]---[TIGR00514]---[PRK12999]---[PRK12999]---[PRK05586]---[PRK07178]---[PRK12833]---[COG1038]---[COG1038]---[PRK08462]---[PRK08463]---[TIGR01235]---[pfam02786]---[pfam00289]---[pfam02785]---[smart00878…
PSNMU-V1.4_AUG-EV-PASAV3_0077080	0	0.835626	0	PGM	SP=Q96G03::Phosphoglucomutase-2; UR=UniRef90_B7GD07::Phosphoglucomutase; CDD=cd05799]---[PTZ00150]---[PTZ00150]---[COG1109]---[cd03084]---[cd05800]---[pfam02878]---[cd03089]---[pfam02879]---[cd03087]---[TIGR03990]---[PRK14317]---[cd05802]---[TIGR01455]---[PRK14321]---[PRK14320]---[PRK07564]---[cd05803]---[PRK14315]---[PRK14318]---[PRK14314::cd05799 PGM2 This CD includes PGM2 (phosphoglucomutase 2…
PSNMU-V1.4_AUG-EV-PASAV3_0075950	1.07516	0.862123	1.06441	MCCC	SP=Q54KE6::Methylcrotonoyl-CoA carboxylase subunit alpha mitochondrial; UR=UniRef90_B5Y589::Predicted protein (Fragment); CDD=COG4770]---[PRK08591]---[PRK06111]---[PRK08654]---[PRK12999]---[PRK12999]---[COG0439]---[PRK05586]---[COG1038]---[COG1038]---[TIGR00514]---[TIGR02712]---[TIGR02712]---[PRK08463]---[PRK07178]---[PRK08462]---[PRK12833]---[TIGR01235]---[TIGR01235]---[pfam02786]---[pfam00289]-…
PSNMU-V1.4_AUG-EV-PASAV3_0002670	-0.673917	1.06746	0.924727	GPI	SP=P54243::Glucose-6-phosphate isomerase cytosolic; UR=UniRef90_B8LC54::Predicted protein; CDD=PTZ00430]---[PLN02649]---[PLN02649]---[pfam00342]---[PRK00179]---[PRK00179]---[PRK14095]---[COG0166]---[cd05015]---[cd05016::PTZ00430 PTZ00430 glucose-6-phosphate isomerase Provisional.]---[PLN02649 PLN02649 glucose-6-phosphate isomerase.]---[pfam00342 PGI Phosphoglucose isomerase. Phosphoglucose isomer…
PSNMU-V1.4_AUG-EV-PASAV3_0013040	0.97828	1.0785	1.05931	GCK	SP=P58616::Glucokinase; UR=UniRef90_B7G8B6::Glucokinase; CDD=pfam02685]---[PRK00292]---[TIGR00749]---[COG0837]---[PRK12408]---[PRK14101::pfam02685 Glucokinase Glucokinase. This is a family of glucokinases or glucose kinases EC 2.7.1.2. These enzymes phosphorylate glucose using ATP as a donor to give glucose-6-phosphate and ADP.]---[PRK00292 glk glucokinase Provisional.]---[TIGR00749 Glucokinase_G…
PSNMU-V1.4_AUG-EV-PASAV3_0051200	-0.604153	1.14852	0	PFP	SP=Q9NGP6::Pyrophosphate--fructose 6-phosphate 1-phosphotransferase; UR=UniRef90_B7GCG9::Pyrophosphate--fructose 6-phosphate 1-phosphotransferase; CDD=PRK06555]---[COG0205]---[cd00363]---[cd11369]---[PRK06830]---[TIGR02483]---[PTZ00286]---[cd11368]---[cd11367]---[PRK14072]---[pfam00365]---[PRK03202]---[TIGR02482]---[cd11365]---[TIGR02478]---[PRK07085]---[COG2123]---[PLN02884]---[PLN02564]---[pfam…
PSNMU-V1.4_AUG-EV-PASAV3_0060060	0	1.37252	0	PK	SP=Q42806::Pyruvate kinase cytosolic isozyme; UR=UniRef90_B5Y3A8::Predicted protein; CDD=PLN02461]---[PLN02461]---[cd00288]---[cd00288]---[pfam00224]---[TIGR01064]---[TIGR01064]---[COG0469]---[COG0469]---[PRK05826]---[PRK05826]---[PTZ00066]---[PTZ00066]---[pfam02714]---[PRK06354]---[PRK09206]---[PRK06247]---[PTZ00300]---[PLN02765]---[PLN02623]---[PRK06739]---[pfam02887]---[PLN02762]---[pfam13967:…
PSNMU-V1.4_AUG-EV-PASAV3_0050240	-0.696219	3.1307	1.73348	PK	SP=O44006::Pyruvate kinase; UR=UniRef90_B7G9H4::Pyruvate kinase; CDD=PLN02461]---[cd00288]---[PTZ00066]---[COG0469]---[TIGR01064]---[pfam00224]---[PRK05826]---[PRK09206]---[PRK06354]---[PRK06247]---[PTZ00300]---[PLN02765]---[PLN02623]---[PRK06739]---[PLN02762]---[PRK08187]---[PRK14725]---[PRK14725]---[pfam02887::PLN02461 PLN02461 Probable pyruvate kinase.]---[cd00288 Pyruvate_Kinase Pyruvate kina…
PSNMU-V1.4_AUG-EV-PASAV3_0060070	0	3.88501	2.35872	PK	SP=P22200::Pyruvate kinase cytosolic isozyme; UR=UniRef90_B7FZG0::Pyruvate kinase; CDD=PLN02461]---[cd00288]---[pfam00224]---[PTZ00066]---[TIGR01064]---[COG0469]---[PRK05826]---[PRK09206]---[PRK06354]---[PTZ00300]---[PRK06247]---[PLN02765]---[PRK06739]---[PLN02623]---[PLN02762]---[PRK08187]---[PRK14725]---[PRK14725::PLN02461 PLN02461 Probable pyruvate kinase.]---[cd00288 Pyruvate_Kinase Pyruvate …
PSNMU-V1.4_AUG-EV-PASAV3_0052370	3.86686	6.19943	5.63132	PEPCK	SP=A1VZR5::Phosphoenolpyruvate carboxykinase ATP ; UR=UniRef90_B7GA05::Phosphoenolpyruvate carboxykinase; CDD=PRK09344]---[cd00484]---[PLN02597]---[pfam01293]---[COG1866]---[PTZ00311]---[TIGR00224]---[cd01919]---[cd00820::PRK09344 PRK09344 phosphoenolpyruvate carboxykinase Provisional.]---[cd00484 PEPCK_ATP Phosphoenolpyruvate carboxykinase (PEPCK) a critical gluconeogenic enzyme catalyzes the fi…
