# Supplementary material for: Trade-off between sex and growth in diatoms: Molecular mechanisms and demographic implications
Source: Sci Adv. 2022 Jan 19;8(3):eabj9466. doi: 10.1126/sciadv.abj9466 (PMC8769554; doi:10.1126/sciadv.abj9466)
Supplement: Supplementary file 2 — Data files S1 to S5 [file sciadv.abj9466_data_files_s1_to_s5.zip › sciadv.abj9466_data_file_s5.xlsx]

## Sheet: Foglio1
Data file S5_Chloroplast-encoded genes
Gene ID	T1vsMT+	T1vsMT-	T2vsMT+	T2vsMT-	T3vsMT+	T3vsMT-	TransLength	DescriptionSP	DescriptionUf	Taxonomy	EnzymeIds	EnzymeDescs	Pathway_L1	Pathway_L2	Pathway_L3	BPId	BPDesc	MFId	MFDesc	CCId	CCDesc	CDName	CDDesc
comp2504_c0_seq1	#N/A	#N/A	#N/A	#N/A	#N/A	#N/A	360	Photosystem Q(B) protein	Photosystem Q(B) protein	Eukaryota	1.10.3.9	Photosystem II.	0	0	0	GO:0009772]---[GO:0009635	photosynthetic electron transport in photosystem II]---[response to herbicide	GO:0045156]---[GO:0005506]---[GO:0016491]---[GO:0046872	electron transporter	transferring electrons within the cyclic electron transport pathway of photosynthesis activity]---[iron ion binding]---[oxidoreductase activity]---[metal ion binding	GO:0009535]---[GO:0016021]---[GO:0009523]---[GO:0009536]---[GO:0009507	chloroplast thylakoid membrane]---[integral to membrane]---[photosystem II]---[plastid]---[chloroplast	TIGR01151]---[cd09289]---[PLN00056]---[CHL00003]---[pfam00124]---[cd09223]---[TIGR01152]---[cd09288]---[CHL00004]---[PLN00074]---[cd09290]---[PRK14506
comp5238_c0_seq1	#N/A	#N/A	#N/A	#N/A	#N/A	#N/A	339	Photosystem I P700 chlorophyll a apoprotein A2	Photosystem I P700 chlorophyll a apoprotein A2	Eukaryota	1.97.1.12	Photosystem I.	0	0	0	GO:0022900]---[GO:0015979]---[GO:0018298	electron transport chain]---[photosynthesis]---[protein-chromophore linkage	GO:0051539]---[GO:0016168]---[GO:0009055]---[GO:0000287]---[GO:0016491	4 iron	4 sulfur cluster binding]---[chlorophyll binding]---[electron carrier activity]---[magnesium ion binding]---[oxidoreductase activity	GO:0009535]---[GO:0016021]---[GO:0009522]---[GO:0009507	chloroplast thylakoid membrane]---[integral to membrane]---[photosystem I]---[chloroplast	CHL00054]---[PRK13199]---[TIGR01336]---[pfam00223]---[CHL00056]---[PRK13200]---[TIGR01335
comp8938_c0_seq3	#N/A	#N/A	-1.70523	-1.05615	#N/A	#N/A	509	Photosystem II CP47 chlorophyll apoprotein	Photosystem II CP47 chlorophyll apoprotein	Eukaryota	0	0	0	0	0	GO:0009767]---[GO:0018298	photosynthetic electron transport chain]---[protein-chromophore linkage	GO:0016168	chlorophyll binding	GO:0009535]---[GO:0016021]---[GO:0009523]---[GO:0009536	chloroplast thylakoid membrane]---[integral to membrane]---[photosystem II]---[plastid	CHL00062]---[PLN00068]---[TIGR03039]---[pfam00421]---[TIGR03041]---[TIGR01153]---[CHL00035	CHL00062 psbB photosystem II 47 kDa protein.]---[PLN00068 PLN00068 photosystem II CP47 chlorophyll A apoprotein Provisional.]---[TIGR03039 PS_II_CP47 photosystem II chlorophyll-binding protein CP47. Energy metabolism Photosynthesis .]---[pfam00421 PSII Photosystem II protein. ]---[TIGR03041 PS_antenn_a_b chlorophyll a/b binding light-harvesting protein. This model represents a family of proteins …
comp11480_c0_seq2	#N/A	#N/A	#N/A	#N/A	#N/A	#N/A	475	ATP synthase subunit beta chloroplastic	ATP synthase subunit beta chloroplastic	Eukaryota	3.6.3.14	H( )-transporting two-sector ATPase.	0	0	0	GO:0015991]---[GO:0042777]---[GO:0015986	ATP hydrolysis coupled proton transport]---[plasma membrane ATP synthesis coupled proton transport]---[ATP synthesis coupled proton transport	GO:0005524]---[GO:0046933	ATP binding]---[hydrogen ion transporting ATP synthase activity	rotational mechanism	GO:0009535]---[GO:0045261	chloroplast thylakoid membrane]---[proton-transporting ATP synthase complex	catalytic core F(1)
comp12333_c0_seq2	#N/A	#N/A	-1.9362	-1.4162	#N/A	#N/A	465	Ribulose bisphosphate carboxylase large chain	Ribulose bisphosphate carboxylase large chain	root	4.1.1.39	Ribulose-bisphosphate carboxylase.	0	0	0	GO:0009853]---[GO:0019253]---[GO:0015977]---[GO:0015979	photorespiration]---[reductive pentose-phosphate cycle]---[carbon fixation]---[photosynthesis	GO:0000287]---[GO:0004497]---[GO:0016984]---[GO:0030785	magnesium ion binding]---[monooxygenase activity]---[ribulose-bisphosphate carboxylase activity]---[[ribulose-bisphosphate carboxylase]-lysine N-methyltransferase activity	GO:0009507]---[GO:0009536	chloroplast]---[plastid	CHL00040]---[cd08212]---[PRK04208]---[cd08206]---[pfam00016]---[COG1850]---[cd08213]---[cd08148]---[TIGR03326]---[pfam02788]---[cd08205]---[cd08211]---[cd08207]---[PRK13475]---[cd08208]---[cd08209]---[PRK09549]---[cd08210]---[TIGR03332	'CHL00040 rbcL ribulose-1 5-bisphosphate carboxylase/oxygenase large subunit.]---[cd08212 RuBisCO_large_I Ribulose bisphosphate carboxylase large chain Form I. Ribulose bisphosphate carboxylase (Rubisco) plays an important role in the Calvin reductive pentose phosphate pathway. It catalyzes the primary CO2 fixation step. Rubisco is activated by carbamylation of an active site lysine stabilized by…
comp13021_c0_seq4	#N/A	#N/A	#N/A	#N/A	#N/A	#N/A	606	Photosystem II CP43 chlorophyll apoprotein	Photosystem II CP43 chlorophyll apoprotein	Eukaryota	0	0	0	0	0	GO:0009767]---[GO:0018298]---[GO:0009772	photosynthetic electron transport chain]---[protein-chromophore linkage]---[photosynthetic electron transport in photosystem II	GO:0016168]---[GO:0045156]---[GO:0046872	chlorophyll binding]---[electron transporter	transferring electrons within the cyclic electron transport pathway of photosynthesis activity]---[metal ion binding	GO:0009507]---[GO:0016021]---[GO:0009521]---[GO:0030076]---[GO:0009523	chloroplast]---[integral to membrane]---[photosystem]---[light-harvesting complex]---[photosystem II	CHL00035]---[TIGR01153]---[pfam00421]---[CHL00004]---[TIGR03041]---[TIGR01152]---[cd09288]---[PLN00074]---[cd09223]---[pfam00124]---[cd09289]---[TIGR01151]---[PLN00056]---[CHL00003]---[TIGR03039
comp13553_c0_seq2	#N/A	#N/A	#N/A	#N/A	#N/A	#N/A	285	Photosystem I P700 chlorophyll a apoprotein A2	Photosystem I P700 chlorophyll a apoprotein A2	Eukaryota	1.97.1.12	Photosystem I.	0	0	0	GO:0022900]---[GO:0015979]---[GO:0018298	electron transport chain]---[photosynthesis]---[protein-chromophore linkage	GO:0051539]---[GO:0016168]---[GO:0009055]---[GO:0000287]---[GO:0016491	4 iron	4 sulfur cluster binding]---[chlorophyll binding]---[electron carrier activity]---[magnesium ion binding]---[oxidoreductase activity	GO:0009535]---[GO:0016021]---[GO:0009522]---[GO:0009507	chloroplast thylakoid membrane]---[integral to membrane]---[photosystem I]---[chloroplast	CHL00054]---[PRK13199]---[TIGR01336]---[pfam00223]---[PRK13200]---[CHL00056]---[TIGR01335
comp3481_c0_seq1	#N/A	#N/A	#N/A	#N/A	#N/A	#N/A	#N/A	photosystem I protein subunit III [Pseudo-nitzschia multiseries]	#N/A	#N/A	#N/A	#N/A	#N/A	#N/A	#N/A	#N/A	#N/A	#N/A	#N/A	#N/A	#N/A	#N/A	#N/A
comp6896_c0_seq2	#N/A	#N/A	-3.52862	-2.65286	#N/A	#N/A	#N/A	ATP synthase CF0 A chain subunit IV [Pseudo-nitzschia multiseries]	#N/A	#N/A	#N/A	#N/A	#N/A	#N/A	#N/A	#N/A	#N/A	#N/A	#N/A	#N/A	#N/A	#N/A	#N/A
comp7623_c0_seq1	#N/A	#N/A	#N/A	#N/A	#N/A	#N/A	97	photosystem II 47 kDa protein [Pseudo-nitzschia multiseries]	0	0	0	0	0	0	0	0	0	0	0	0	0	0	0
comp9876_c0_seq1	#N/A	#N/A	-2.68124	-1.58784	#N/A	#N/A	#N/A	photosystem II cytochrome c550 [Pseudo-nitzschia multiseries]	#N/A	#N/A	#N/A	#N/A	#N/A	#N/A	#N/A	#N/A	#N/A	#N/A	#N/A	#N/A	#N/A	#N/A	#N/A
